# Supplementary material for: Ancient pigs reveal a near-complete genomic turnover following their introduction to Europe
Source: Proc Natl Acad Sci U S A. 2019 Aug 12;116(35):17231–8. doi: 10.1073/pnas.1901169116 (PMC6717267; doi:10.1073/pnas.1901169116)
Supplement: Supplementary File [file pnas.1901169116.sd01.xlsx]

## Sheet: Sheet1
Extract No. / Lab code	Previous Extraction Code	Accession of mtDNA data	Source	USER Treatment	Total Reads	% Mapped	Genome Coverage	Sex	No. Mt Reads	Mt Coverage	Haplogroup based on NGS data	Control haplotype and Control haplogroup	Combined haplogroup	Clade	Mismatch NGS / control haplogroup	Capture Status	No. of SNPs Covered	used-PCA	use-other-nuc	Museum/Sample code	Additional Sample Information	Radiocarbon Lab #	Uncalibrated_Date	Error +/-	From Cal BP (Int Cal13)	To Cal BP (Int Cal13)	Age	Age (Mean years BP)	Period	Group	Location	Country	Status based on Zooarch	Number of reads MC1R (A allele)	Number of reads MC1R (G allele)	Ge-otype MC1R	Status based on MC1R and Zooracheolog	Status based on Zooarch	Published?
AA022	GL312	-	-	N	1377392	1.47431	5e-05	-	732	0.0836694	-	-	-	-	-	1	12	0	0	-	SPMP 2002 BD 6 S+T 26 5599	-	-	-	-	-	2575-2465 BC	4520	4th Dynastic	NEU-A	Giza	Egypt	Unknown	0	0	-	Unknown	Unknown	N
GL943	-	-	-	N	1678061	63.8836	0.00976083	F	12221	4.1444	NE1	NE1	NE1	NE	0	0	144415	1	0	BMNH 1939.2450	LMNH.30	-	-	-	-	-	Modern	0	Modern	NEW	Giza Zoological Gardens	Egypt	Wild	-	-	-	Wild	Wild	N
BLT008	LG404	KJ416051.1	Adina Boroneanț / Clive Bonsall	Y	6969212	1.5011	0.00071711	M	868	0.0790345	Y2	ANC-Y2-5A	Y2	EU	0	0	6730	1	0	ICO_09	Middle Mesolithic of the Iron Gates / 1968, section 2, squares 1-2; 1.25 m	OxA-24694/24695	8950, 8900	45, 45	10223, 10196	9917, 9798	8243-7968 cal. BC (weighted mean of OxA-24694/24695)	10106	Mesolithic	BLW-A	Icoana	Romania	Wild	0	0	-	Wild	Wild	Y
ICO_09	-	-	Adina Boroneanț / Clive Bonsall	N	-	-	-	-	-	-	-	-	-	-	-	-	-	-	-	-	Middle Mesolithic of the Iron Gates; 1968, section 2, squares 1-2; 1.25 m	-	-	-	-	-	-	-	-	EUU	Icoana	Romania	-	-	-	-	Unknown	-	N
AA078	GL1030	DQ873098	Adrian Balasescu	N	71631	0.830646	2.78e-06	-	196	0.0150485	-	ANC-Aside	EU	EU	-	1	9	0	0	29	Monteoru culture (late), 2003, Cpl. 4	-	-	-	-	-	1800-1700 BC	3750	Bronze Age	EUD-A	Cârlomanesti - La Arman	Romania	Domestic	0	0	-	Domestic	Domestic	Y
AA084	GL1036	DQ873103	Adrian Balasescu	N	188520	3.07607	1.96e-05	-	1331	0.125444	EU	ANC-Aside	EU	EU	0	1	246	0	0	134	1997, pit 33	-	-	-	-	-	200-300 AD	1750	Roman	EUD-A	Durostorum-Ostrov Farm 4	Romania	Domestic	0	0	-	Domestic	Domestic	Y
AA081	GL1033	-	Adrian Balasescu	N	1242690	0.727937	2.77e-05	F	3609	0.348281	EU	-	EU	EU	-	1	42	0	0	Sample no. 5 Specimen No. 599	Cernavoda I culture	-	-	-	-	-	3700-3400 BC	5550	Chalcolithic	EUU-A	Hârşova-tell	Romania	Unknown	0	0	-	Unknown	Unknown	N
BLT006	LG402	KJ416055.1	Adrian Balasescu	Y	3490274	4.15371	0.00071694	F	1068	0.103052	Y2	ANC-Y2-5A	Y2	EU	0	0	2782	0	0	ICO_07	Middle Mesolithic of the Iron Gates	OxA-24688	8930	40	10198	9914	8243-7968 cal. BC (weighted mean of OxA-24694/24695)	10106	Mesolithic	BLW-A	Icoana	Romania	Wild	0	0	-	Wild	Wild	Y
BLT007	-	-	Adrian Balasescu	Y	7419818	3.3547	0.00104628	-	946	0.0903509	Y2	-	Y2	EU	-	0	1099	0	0	-	Middle or Late Mesolithic of the Iron Gates	-	-	-	-	-	8700-6000 cal. BC	9350	Mesolithic	BLW-A	Icoana	Romania	Wild	0	0	-	Wild	Wild	Y
BLT029	LG397	-	Adrian Balasescu	Y	8339025	3.22963	0.00121483	-	2101	0.235538	Y2	-	Y2	EU	-	0	2522	0	0	ICO_03	Middle Mesolithic of the Iron Gates	-	-	-	-	-	-	-	Mesolithic	BLW-A	Icoana	Romania	Wild	0	0	-	Wild	Wild	Y
LG811	-	KJ416054	Adrian Balasescu	N	169161	0.471149	5.17e-06	F	59	0.00409318	-	ANC-Y1-6A	Y1	NE	-	0	48	0	0	LTA-12	Gumelnița culture phase A2, 2008, section 2, square F1; 1-1,5 m	-	-	-	-	-	4500-3700 cal. BC	6100	Chalcolithic	BLW-A	Luncaviţa-Cetăţuie	Romania	Wild	0	0	-	Wild	Wild	Y
BLT009	LG434	KJ416023.1	Adrian Balasescu	Y	5741566	5.7132	0.00156017	-	4316	0.488292	EU	ANC-Cside	EU	EU	0	0	6179	1	0	MAG_04	Starčevo Criș culture, phase I; 2009, C51, SU 2743	-	-	-	-	-	6100-5900 BC	8000	Early Neolithic	BLW-A	Măgura	Romania	Wild	0	0	-	Wild	Wild	Y
BLT010	LG438	KJ416030.1	Adrian Balasescu	Y	4707161	7.7636	0.00257111	F	10169	2.01041	Y1	ANC-Y1-6A	Y1	NE	0	0	26193	1	0	MAG_07	Vădastra culture; 2008, C22, SU 1220	OxA-24693	6260	34	7267	7028	-	7148	Neolithic	EUD-A	Măgura	Romania	Domestic	0	0	-	Domestic	Domestic	Y
LG432	-	KJ416023.1	Adrian Balasescu	N	215942	0.533013	1.38e-05	F	70	0.0078252	-	ANC-Cside	EU	EU	-	0	142	0	0	MAG_01 / 2009, C57, SU 2881	Starčevo Criș culture, phase I	OxA-28790	7113	39	8010	7854	-	7932	Early Neolithic	BLW-A	Măgura	Romania	Wild	0	0	-	Wild	Wild	Y
LG423	-	KJ416020.1	Adrian Balasescu	N	252721	2.34607	0.00010478	M	363	0.0302775	-	ANC-Cside	EU	EU	-	0	1369	0	0	VIT_20	Gumelnița culture phase A2, 2001, section X, square A5; 1,96 m	-	-	-	-	-	6,449-6,162 cal BP	6305	-	BLW-A	Vitănești-Măgurice	Romania	Wild	0	0	-	Wild	Wild	Y
LG426	-	KJ416021.1	Adrian Balasescu	N	314565	1.22709	5.21e-05	M	59	0.0104737	-	ANC-Cside	EU	EU	-	0	630	0	0	VIT_23	Gumelnița culture phase A2, 2005, section X, square D5; 2,53 m	-	-	-	-	-	6,449-6,162 cal BP	6305	-	BLW-A	Vitănești-Măgurice	Romania	Wild	0	0	-	Wild	Wild	Y
AA067	GL432	DQ873087	Adrian Bălășescu	N	887508	0.841232	1.28e-05	-	3034	0.334136	Y1	ANC-Y1-6A	Y1	NE	0	1	93	0	0	5157-07-01	-	-	-	-	-	-	mid 5th - mid 4th millennium BC	6000	Chalcolithic	EUD-A	Căscioarele A	Romania	Domestic	0	0	-	Domestic	Domestic	Y
AA069	GL568	DQ873088	Adrian Bălășescu	N	58240	11.0045	2.89e-06	M	456	0.0400289	-	ANC-Y1-6A	Y1	NE	-	1	33	0	0	5068	-	-	-	-	-	-	mid 5th - mid 4th millennium BC	6000	Chalcolithic	EUD-A	Căscioarele A	Romania	Domestic	0	0	-	Domestic	Domestic	Y
AA070	GL575	DQ873091	Adrian Bălășescu	N	581908	0.558164	1.66e-05	F	149	0.0150485	-	ANC-Cside	EU	EU	-	1	208	0	0	5150	-	-	-	-	-	-	6,500-6,200 BP	6350	Chalcolithic	BLW-A	Căscioarele A	Romania	Wild	0	0	-	Wild	Wild	Y
AA071	GL576	DQ873089	Adrian Bălășescu	N	320067	0.164028	1.83e-06	F	262	0.0243183	-	ANC-Y1-6A	Y1	NE	-	1	7	0	0	5138	-	-	-	-	-	-	mid 5th - mid 4th millennium BC	6000	Chalcolithic	EUD-A	Căscioarele A	Romania	Domestic	0	0	-	Domestic	Domestic	Y
AA072	GL803	DQ873092	Adrian Bălășescu	N	899805	26.8405	0.00130739	F	5460	0.802925	Y1	ANC-Y1-6A	Y1	NE	0	1	16896	1	0	5159	-	-	-	-	-	-	mid 5th - mid 4th millennium BC	6000	Chalcolithic	EUD-A	Căscioarele A	Romania	Domestic	0	0	-	Domestic	Domestic	Y
AA073	GL834	DQ873093	Adrian Bălășescu	N	69173	1.93428	5.56e-06	F	200	0.0171552	-	ANC-Y1-6A	Y1	NE	-	1	79	0	0	5198	-	-	-	-	-	-	mid 5th - mid 4th millennium BC	6000	Chalcolithic	EUD-A	Căscioarele A	Romania	Domestic	0	0	-	Domestic	Domestic	Y
AA068	GL565	DQ873096	Adrian Bălășescu	N	1286485	4.16087	0.00015789	F	11005	3.02811	Y1	ANC-Y1-6A	Y1	NE	0	1	1807	0	0	98	-	-	-	-	-	-	5th Millennium BC?	6500	Middle to Late Neolithic	EUU-A	Vărăşti	Romania	Unknown	0	0	-	Unknown	Unknown	Y
AA296	GL1027	KR075788	Adrian Balasescu/Jean-Denis Vigne	N	124625	1.6658	1.09e-05	F	0	0	-	ANC-Aside	EU	EU	-	1	92	0	0	FR1	section 26, square J6, exterieur pit	-	-	-	-	-	ca. 900-800 cal. BC	2850	Final Bronze Age IIIb	EUD-A	Boulancourt	France	Domestic	0	0	-	Domestic	Domestic	Y
AA297	GL1028	KR075788	Adrian Balasescu/Jean-Denis Vigne	N	3950439	3.58267	0.00042111	-	2853	0.517486	EU	ANC-Aside	EU	EU	0	1	2253	0	0	FR2	section 33, square A8, exterieur pit	-	-	-	-	-	ca. 900-800 cal. BC	2850	Final Bronze Age IIIb	EUD-A	Boulancourt	France	Domestic	0	0	-	Domestic	Domestic	Y
AA298	-	-	Adrian Balasescu/Jean-Denis Vigne	N	1777012	1.96088	0.00016822	-	4956	0.5837	EU	-	EU	EU	-	1	2037	0	0	FR3	section 25, square J2, exterieur pit	-	-	-	-	-	ca. 900-800 cal. BC	2850	Final Bronze Age IIIb	EUD-A	Boulancourt	France	Domestic	0	0	-	Domestic	Domestic	N
AA299	-	-	Adrian Balasescu/Jean-Denis Vigne	N	14846303	0.995958	0.00067011	-	5294	0.698369	EU	-	EU	EU	-	1	3124	0	0	FR4	section 27, square J7, exterieur pit	-	-	-	-	-	ca. 900-800 cal. BC	2850	Final Bronze Age IIIb	EUD-A	Boulancourt	France	Domestic	0	0	-	Domestic	Domestic	N
AA300	-	-	Adrian Balasescu/Jean-Denis Vigne	N	32500768	0.579672	0.00081744	-	4521	0.489436	EU	-	EU	EU	-	1	2625	0	0	FR5	section 27, square J10, exterieur pit	-	-	-	-	-	ca. 900-800 cal. BC	2850	Final Bronze Age IIIb	EUD-A	Boulancourt	France	Domestic	0	0	-	Domestic	Domestic	N
Blg002	-	JF774375	Alexandri et al. 2012	N	-	-	-	-	-	-	-	ANC-Cside	EU	EU	-	-	-	-	-	-	-	-	-	-	-	-	-	-	-	BLW	-	Bulgaria	-	-	-	-	Wild	-	Y
Blg003	-	JF774206	Alexandri et al. 2012	N	-	-	-	-	-	-	-	ANC-Cside	EU	EU	-	-	-	-	-	-	-	-	-	-	-	-	-	-	-	BLW	-	Bulgaria	-	-	-	-	Wild	-	Y
Blg004	-	JF774276	Alexandri et al. 2012	N	-	-	-	-	-	-	-	ANC-Cside	EU	EU	-	-	-	-	-	-	-	-	-	-	-	-	-	-	-	BLW	-	Bulgaria	-	-	-	-	Wild	-	Y
Blg005	-	JF774278	Alexandri et al. 2012	N	-	-	-	-	-	-	-	ANC-Cside	EU	EU	-	-	-	-	-	-	-	-	-	-	-	-	-	-	-	BLW	-	Bulgaria	-	-	-	-	Wild	-	Y
Dur001	-	JF774190	Alexandri et al. 2012	N	-	-	-	-	-	-	-	ANC-Aside	EU	EU	-	-	-	-	-	-	Duroc	-	-	-	-	-	Modern	0	-	EUD	-	Greece	-	-	-	-	Domestic	-	Y
Dur002	-	JF774191	Alexandri et al. 2012	N	-	-	-	-	-	-	-	ANC-Aside	EU	EU	-	-	-	-	-	-	Duroc	-	-	-	-	-	Modern	0	-	EUD	-	Greece	-	-	-	-	Domestic	-	Y
Ham001	-	JF774202	Alexandri et al. 2012	N	-	-	-	-	-	-	-	ANC-Aside	EU	EU	-	-	-	-	-	-	Hampshire	-	-	-	-	-	Modern	0	-	EUD	-	Greece	-	-	-	-	Domestic	-	Y
Ham002	-	JF774203	Alexandri et al. 2012	N	-	-	-	-	-	-	-	ANC-Aside	EU	EU	-	-	-	-	-	-	Hampshire	-	-	-	-	-	Modern	0	-	EUD	-	Greece	-	-	-	-	Domestic	-	Y
ait049	-	JF774294	Alexandri et al. 2012	N	-	-	-	-	-	-	-	ANC-Cside	EU	EU	-	-	-	-	-	-	-	-	-	-	-	-	-	-	-	BLW	Aitoloakarnania	Greece	-	-	-	-	Wild	-	Y
ait072	-	JF774186	Alexandri et al. 2012	N	-	-	-	-	-	-	-	ANC-Aside	EU	EU	-	-	-	-	-	-	-	-	-	-	-	-	-	-	-	BLW	Aitoloakarnania	Greece	-	-	-	-	Wild	-	Y
ait109	-	JF774359	Alexandri et al. 2012	N	-	-	-	-	-	-	-	ANC-Cside	EU	EU	-	-	-	-	-	-	-	-	-	-	-	-	-	-	-	BLW	Aitoloakarnania	Greece	-	-	-	-	Wild	-	Y
ait126	-	JF774350	Alexandri et al. 2012	N	-	-	-	-	-	-	-	ANC-Cside	EU	EU	-	-	-	-	-	-	-	-	-	-	-	-	-	-	-	BLW	Aitoloakarnania	Greece	-	-	-	-	Wild	-	Y
ait127	-	JF774320	Alexandri et al. 2012	N	-	-	-	-	-	-	-	ANC-Cside	EU	EU	-	-	-	-	-	-	-	-	-	-	-	-	-	-	-	BLW	Aitoloakarnania	Greece	-	-	-	-	Wild	-	Y
ait261	-	JF774308	Alexandri et al. 2012	N	-	-	-	-	-	-	-	ANC-Cside	EU	EU	-	-	-	-	-	-	-	-	-	-	-	-	-	-	-	BLW	Aitoloakarnania	Greece	-	-	-	-	Wild	-	Y
ait278	-	JF774317	Alexandri et al. 2012	N	-	-	-	-	-	-	-	ANC-Cside	EU	EU	-	-	-	-	-	-	-	-	-	-	-	-	-	-	-	BLW	Aitoloakarnania	Greece	-	-	-	-	Wild	-	Y
ait286	-	JF774290	Alexandri et al. 2012	N	-	-	-	-	-	-	-	ANC-Cside	EU	EU	-	-	-	-	-	-	-	-	-	-	-	-	-	-	-	BLW	Aitoloakarnania	Greece	-	-	-	-	Wild	-	Y
ait297	-	JF774312	Alexandri et al. 2012	N	-	-	-	-	-	-	-	ANC-Cside	EU	EU	-	-	-	-	-	-	-	-	-	-	-	-	-	-	-	BLW	Aitoloakarnania	Greece	-	-	-	-	Wild	-	Y
ait305	-	JF774289	Alexandri et al. 2012	N	-	-	-	-	-	-	-	ANC-Cside	EU	EU	-	-	-	-	-	-	-	-	-	-	-	-	-	-	-	BLW	Aitoloakarnania	Greece	-	-	-	-	Wild	-	Y
ait400	-	JF774351	Alexandri et al. 2012	N	-	-	-	-	-	-	-	ANC-Cside	EU	EU	-	-	-	-	-	-	-	-	-	-	-	-	-	-	-	BLW	Aitoloakarnania	Greece	-	-	-	-	Wild	-	Y
ait440	-	JF774182	Alexandri et al. 2012	N	-	-	-	-	-	-	-	ANC-Cside	EU	EU	-	-	-	-	-	-	-	-	-	-	-	-	-	-	-	BLW	Aitoloakarnania	Greece	-	-	-	-	Wild	-	Y
ait500	-	JF774348	Alexandri et al. 2012	N	-	-	-	-	-	-	-	ANC-Cside	EU	EU	-	-	-	-	-	-	-	-	-	-	-	-	-	-	-	BLW	Aitoloakarnania	Greece	-	-	-	-	Wild	-	Y
ark432	-	JF774212	Alexandri et al. 2012	N	-	-	-	-	-	-	-	ANC-Cside	EU	EU	-	-	-	-	-	-	-	-	-	-	-	-	-	-	-	BLW	Arcadia	Greece	-	-	-	-	Wild	-	Y
ark435	-	JF774231	Alexandri et al. 2012	N	-	-	-	-	-	-	-	ANC-Cside	EU	EU	-	-	-	-	-	-	-	-	-	-	-	-	-	-	-	BLW	Arcadia	Greece	-	-	-	-	Wild	-	Y
ark438	-	JF774211	Alexandri et al. 2012	N	-	-	-	-	-	-	-	ANC-Cside	EU	EU	-	-	-	-	-	-	-	-	-	-	-	-	-	-	-	BLW	Arcadia	Greece	-	-	-	-	Wild	-	Y
ark439	-	JF774233	Alexandri et al. 2012	N	-	-	-	-	-	-	-	ANC-Cside	EU	EU	-	-	-	-	-	-	-	-	-	-	-	-	-	-	-	BLW	Arcadia	Greece	-	-	-	-	Wild	-	Y
dra001	-	JF774247	Alexandri et al. 2012	N	-	-	-	-	-	-	-	ANC-Cside	EU	EU	-	-	-	-	-	-	-	-	-	-	-	-	-	-	-	BLW	Drama	Greece	-	-	-	-	Wild	-	Y
dra005	-	JF774271	Alexandri et al. 2012	N	-	-	-	-	-	-	-	ANC-Cside	EU	EU	-	-	-	-	-	-	-	-	-	-	-	-	-	-	-	BLW	Drama	Greece	-	-	-	-	Wild	-	Y
dra007	-	JF774256	Alexandri et al. 2012	N	-	-	-	-	-	-	-	ANC-Cside	EU	EU	-	-	-	-	-	-	-	-	-	-	-	-	-	-	-	BLW	Drama	Greece	-	-	-	-	Wild	-	Y
dra009	-	JF774279	Alexandri et al. 2012	N	-	-	-	-	-	-	-	ANC-Cside	EU	EU	-	-	-	-	-	-	-	-	-	-	-	-	-	-	-	BLW	Drama	Greece	-	-	-	-	Wild	-	Y
dra012	-	JF774228	Alexandri et al. 2012	N	-	-	-	-	-	-	-	ANC-Cside	EU	EU	-	-	-	-	-	-	-	-	-	-	-	-	-	-	-	BLW	Drama	Greece	-	-	-	-	Wild	-	Y
Dra015	-	JF774234	Alexandri et al. 2012	N	-	-	-	-	-	-	-	ANC-Cside	EU	EU	-	-	-	-	-	-	-	-	-	-	-	-	-	-	-	BLW	Drama	Greece	-	-	-	-	Wild	-	Y
dra035	-	JF774229	Alexandri et al. 2012	N	-	-	-	-	-	-	-	ANC-Cside	EU	EU	-	-	-	-	-	-	-	-	-	-	-	-	-	-	-	BLW	Drama	Greece	-	-	-	-	Wild	-	Y
dra046	-	JF774236	Alexandri et al. 2012	N	-	-	-	-	-	-	-	ANC-Cside	EU	EU	-	-	-	-	-	-	-	-	-	-	-	-	-	-	-	BLW	Drama	Greece	-	-	-	-	Wild	-	Y
drm015	-	JF774237	Alexandri et al. 2012	N	-	-	-	-	-	-	-	ANC-Cside	EU	EU	-	-	-	-	-	-	-	-	-	-	-	-	-	-	-	BLW	Drama	Greece	-	-	-	-	Wild	-	Y
drm037	-	JF774187	Alexandri et al. 2012	N	-	-	-	-	-	-	-	ANC-Aside	EU	EU	-	-	-	-	-	-	-	-	-	-	-	-	-	-	-	BLW	Drama	Greece	-	-	-	-	Wild	-	Y
drm129	-	JF774232	Alexandri et al. 2012	N	-	-	-	-	-	-	-	ANC-Cside	EU	EU	-	-	-	-	-	-	-	-	-	-	-	-	-	-	-	BLW	Drama	Greece	-	-	-	-	Wild	-	Y
Ebr003	-	JF774184	Alexandri et al. 2012	N	-	-	-	-	-	-	-	ANC-Aside	EU	EU	-	-	-	-	-	-	-	-	-	-	-	-	-	-	-	BLW	Ebros	Greece	-	-	-	-	Wild	-	Y
Ebr008	-	JF774260	Alexandri et al. 2012	N	-	-	-	-	-	-	-	ANC-Cside	EU	EU	-	-	-	-	-	-	-	-	-	-	-	-	-	-	-	BLW	Ebros	Greece	-	-	-	-	Wild	-	Y
Ebr014	-	JF774214	Alexandri et al. 2012	N	-	-	-	-	-	-	-	ANC-Cside	EU	EU	-	-	-	-	-	-	-	-	-	-	-	-	-	-	-	BLW	Ebros	Greece	-	-	-	-	Wild	-	Y
Ebr017	-	JF774188	Alexandri et al. 2012	N	-	-	-	-	-	-	-	ANC-Aside	EU	EU	-	-	-	-	-	-	-	-	-	-	-	-	-	-	-	BLW	Ebros	Greece	-	-	-	-	Wild	-	Y
Ebr018	-	JF774261	Alexandri et al. 2012	N	-	-	-	-	-	-	-	ANC-Cside	EU	EU	-	-	-	-	-	-	-	-	-	-	-	-	-	-	-	BLW	Ebros	Greece	-	-	-	-	Wild	-	Y
Ebr020	-	JF774219	Alexandri et al. 2012	N	-	-	-	-	-	-	-	ANC-Cside	EU	EU	-	-	-	-	-	-	-	-	-	-	-	-	-	-	-	BLW	Ebros	Greece	-	-	-	-	Wild	-	Y
Ebr022	-	JF774262	Alexandri et al. 2012	N	-	-	-	-	-	-	-	ANC-Cside	EU	EU	-	-	-	-	-	-	-	-	-	-	-	-	-	-	-	BLW	Ebros	Greece	-	-	-	-	Wild	-	Y
Ebr025	-	JF774272	Alexandri et al. 2012	N	-	-	-	-	-	-	-	ANC-Cside	EU	EU	-	-	-	-	-	-	-	-	-	-	-	-	-	-	-	BLW	Ebros	Greece	-	-	-	-	Wild	-	Y
EbrT01	-	JF774252	Alexandri et al. 2012	N	-	-	-	-	-	-	-	ANC-Aside	EU	EU	-	-	-	-	-	-	-	-	-	-	-	-	-	-	-	BLW	Ebros	Greece	-	-	-	-	Wild	-	Y
EbrT03	-	JF774281	Alexandri et al. 2012	N	-	-	-	-	-	-	-	ANC-Cside	EU	EU	-	-	-	-	-	-	-	-	-	-	-	-	-	-	-	BLW	Ebros	Greece	-	-	-	-	Wild	-	Y
EbrT04	-	JF774283	Alexandri et al. 2012	N	-	-	-	-	-	-	-	ANC-Cside	EU	EU	-	-	-	-	-	-	-	-	-	-	-	-	-	-	-	BLW	Ebros	Greece	-	-	-	-	Wild	-	Y
EbrT05	-	JF774244	Alexandri et al. 2012	N	-	-	-	-	-	-	-	ANC-Cside	EU	EU	-	-	-	-	-	-	-	-	-	-	-	-	-	-	-	BLW	Ebros	Greece	-	-	-	-	Wild	-	Y
EbrT11	-	JF774255	Alexandri et al. 2012	N	-	-	-	-	-	-	-	ANC-EU	EU	EU	-	-	-	-	-	-	-	-	-	-	-	-	-	-	-	BLW	Ebros	Greece	-	-	-	-	Wild	-	Y
EbrT15	-	JF774248	Alexandri et al. 2012	N	-	-	-	-	-	-	-	ANC-Cside	EU	EU	-	-	-	-	-	-	-	-	-	-	-	-	-	-	-	BLW	Ebros	Greece	-	-	-	-	Wild	-	Y
EbrT18	-	JF774253	Alexandri et al. 2012	N	-	-	-	-	-	-	-	ANC-Aside	EU	EU	-	-	-	-	-	-	-	-	-	-	-	-	-	-	-	BLW	Ebros	Greece	-	-	-	-	Wild	-	Y
EbrT21	-	JF774207	Alexandri et al. 2012	N	-	-	-	-	-	-	-	ANC-Aside	EU	EU	-	-	-	-	-	-	-	-	-	-	-	-	-	-	-	BLW	Ebros	Greece	-	-	-	-	Wild	-	Y
EbrT22	-	JF774254	Alexandri et al. 2012	N	-	-	-	-	-	-	-	ANC-Aside	EU	EU	-	-	-	-	-	-	-	-	-	-	-	-	-	-	-	BLW	Ebros	Greece	-	-	-	-	Wild	-	Y
EbrT27	-	JF774280	Alexandri et al. 2012	N	-	-	-	-	-	-	-	ANC-Cside	EU	EU	-	-	-	-	-	-	-	-	-	-	-	-	-	-	-	BLW	Ebros	Greece	-	-	-	-	Wild	-	Y
eur061	-	JF774183	Alexandri et al. 2012	N	-	-	-	-	-	-	-	ANC-Cside	EU	EU	-	-	-	-	-	-	-	-	-	-	-	-	-	-	-	BLW	Evritania	Greece	-	-	-	-	Wild	-	Y
eur062	-	JF774305	Alexandri et al. 2012	N	-	-	-	-	-	-	-	ANC-Cside	EU	EU	-	-	-	-	-	-	-	-	-	-	-	-	-	-	-	BLW	Evritania	Greece	-	-	-	-	Wild	-	Y
eur088	-	JF774332	Alexandri et al. 2012	N	-	-	-	-	-	-	-	ANC-Cside	EU	EU	-	-	-	-	-	-	-	-	-	-	-	-	-	-	-	BLW	Evritania	Greece	-	-	-	-	Wild	-	Y
eur092	-	JF774336	Alexandri et al. 2012	N	-	-	-	-	-	-	-	ANC-Cside	EU	EU	-	-	-	-	-	-	-	-	-	-	-	-	-	-	-	BLW	Evritania	Greece	-	-	-	-	Wild	-	Y
eur307	-	JF774306	Alexandri et al. 2012	N	-	-	-	-	-	-	-	ANC-Cside	EU	EU	-	-	-	-	-	-	-	-	-	-	-	-	-	-	-	BLW	Evritania	Greece	-	-	-	-	Wild	-	Y
eur308	-	JF774333	Alexandri et al. 2012	N	-	-	-	-	-	-	-	ANC-Cside	EU	EU	-	-	-	-	-	-	-	-	-	-	-	-	-	-	-	BLW	Evritania	Greece	-	-	-	-	Wild	-	Y
eur310	-	JF774355	Alexandri et al. 2012	N	-	-	-	-	-	-	-	ANC-Cside	EU	EU	-	-	-	-	-	-	-	-	-	-	-	-	-	-	-	BLW	Evritania	Greece	-	-	-	-	Wild	-	Y
eur312	-	JF774335	Alexandri et al. 2012	N	-	-	-	-	-	-	-	ANC-Cside	EU	EU	-	-	-	-	-	-	-	-	-	-	-	-	-	-	-	BLW	Evritania	Greece	-	-	-	-	Wild	-	Y
eur316	-	JF774307	Alexandri et al. 2012	N	-	-	-	-	-	-	-	ANC-Cside	EU	EU	-	-	-	-	-	-	-	-	-	-	-	-	-	-	-	BLW	Evritania	Greece	-	-	-	-	Wild	-	Y
eur480	-	JF774334	Alexandri et al. 2012	N	-	-	-	-	-	-	-	ANC-Cside	EU	EU	-	-	-	-	-	-	-	-	-	-	-	-	-	-	-	BLW	Evritania	Greece	-	-	-	-	Wild	-	Y
eur492	-	JF774284	Alexandri et al. 2012	N	-	-	-	-	-	-	-	ANC-Cside	EU	EU	-	-	-	-	-	-	-	-	-	-	-	-	-	-	-	BLW	Evritania	Greece	-	-	-	-	Wild	-	Y
eur506	-	JF774285	Alexandri et al. 2012	N	-	-	-	-	-	-	-	ANC-Cside	EU	EU	-	-	-	-	-	-	-	-	-	-	-	-	-	-	-	BLW	Evritania	Greece	-	-	-	-	Wild	-	Y
fok046	-	JF774309	Alexandri et al. 2012	N	-	-	-	-	-	-	-	ANC-Cside	EU	EU	-	-	-	-	-	-	-	-	-	-	-	-	-	-	-	BLW	Fokida	Greece	-	-	-	-	Wild	-	Y
fok050	-	JF774298	Alexandri et al. 2012	N	-	-	-	-	-	-	-	ANC-Cside	EU	EU	-	-	-	-	-	-	-	-	-	-	-	-	-	-	-	BLW	Fokida	Greece	-	-	-	-	Wild	-	Y
fok055	-	JF774354	Alexandri et al. 2012	N	-	-	-	-	-	-	-	ANC-Cside	EU	EU	-	-	-	-	-	-	-	-	-	-	-	-	-	-	-	BLW	Fokida	Greece	-	-	-	-	Wild	-	Y
fok064	-	JF774323	Alexandri et al. 2012	N	-	-	-	-	-	-	-	ANC-Cside	EU	EU	-	-	-	-	-	-	-	-	-	-	-	-	-	-	-	BLW	Fokida	Greece	-	-	-	-	Wild	-	Y
fok115	-	JF774345	Alexandri et al. 2012	N	-	-	-	-	-	-	-	ANC-Cside	EU	EU	-	-	-	-	-	-	-	-	-	-	-	-	-	-	-	BLW	Fokida	Greece	-	-	-	-	Wild	-	Y
fok116	-	JF774297	Alexandri et al. 2012	N	-	-	-	-	-	-	-	ANC-Cside	EU	EU	-	-	-	-	-	-	-	-	-	-	-	-	-	-	-	BLW	Fokida	Greece	-	-	-	-	Wild	-	Y
fok290	-	JF774324	Alexandri et al. 2012	N	-	-	-	-	-	-	-	ANC-Cside	EU	EU	-	-	-	-	-	-	-	-	-	-	-	-	-	-	-	BLW	Fokida	Greece	-	-	-	-	Wild	-	Y
fok298	-	JF774358	Alexandri et al. 2012	N	-	-	-	-	-	-	-	ANC-Cside	EU	EU	-	-	-	-	-	-	-	-	-	-	-	-	-	-	-	BLW	Fokida	Greece	-	-	-	-	Wild	-	Y
fok430	-	JF774302	Alexandri et al. 2012	N	-	-	-	-	-	-	-	ANC-Cside	EU	EU	-	-	-	-	-	-	-	-	-	-	-	-	-	-	-	BLW	Fokida	Greece	-	-	-	-	Wild	-	Y
fok450	-	JF774329	Alexandri et al. 2012	N	-	-	-	-	-	-	-	ANC-Cside	EU	EU	-	-	-	-	-	-	-	-	-	-	-	-	-	-	-	BLW	Fokida	Greece	-	-	-	-	Wild	-	Y
fok452	-	JF774339	Alexandri et al. 2012	N	-	-	-	-	-	-	-	ANC-Cside	EU	EU	-	-	-	-	-	-	-	-	-	-	-	-	-	-	-	BLW	Fokida	Greece	-	-	-	-	Wild	-	Y
fth080	-	JF774303	Alexandri et al. 2012	N	-	-	-	-	-	-	-	ANC-Cside	EU	EU	-	-	-	-	-	-	-	-	-	-	-	-	-	-	-	BLW	Fthiotida	Greece	-	-	-	-	Wild	-	Y
fth082	-	JF774330	Alexandri et al. 2012	N	-	-	-	-	-	-	-	ANC-Cside	EU	EU	-	-	-	-	-	-	-	-	-	-	-	-	-	-	-	BLW	Fthiotida	Greece	-	-	-	-	Wild	-	Y
fth084	-	JF774338	Alexandri et al. 2012	N	-	-	-	-	-	-	-	ANC-Cside	EU	EU	-	-	-	-	-	-	-	-	-	-	-	-	-	-	-	BLW	Fthiotida	Greece	-	-	-	-	Wild	-	Y
fth216	-	JF774304	Alexandri et al. 2012	N	-	-	-	-	-	-	-	ANC-Cside	EU	EU	-	-	-	-	-	-	-	-	-	-	-	-	-	-	-	BLW	Fthiotida	Greece	-	-	-	-	Wild	-	Y
fth217	-	JF774331	Alexandri et al. 2012	N	-	-	-	-	-	-	-	ANC-Cside	EU	EU	-	-	-	-	-	-	-	-	-	-	-	-	-	-	-	BLW	Fthiotida	Greece	-	-	-	-	Wild	-	Y
fth250	-	JF774337	Alexandri et al. 2012	N	-	-	-	-	-	-	-	ANC-Cside	EU	EU	-	-	-	-	-	-	-	-	-	-	-	-	-	-	-	BLW	Fthiotida	Greece	-	-	-	-	Wild	-	Y
fth253	-	JF774363	Alexandri et al. 2012	N	-	-	-	-	-	-	-	ANC-Cside	EU	EU	-	-	-	-	-	-	-	-	-	-	-	-	-	-	-	BLW	Fthiotida	Greece	-	-	-	-	Wild	-	Y
fth254	-	JF774362	Alexandri et al. 2012	N	-	-	-	-	-	-	-	ANC-Cside	EU	EU	-	-	-	-	-	-	-	-	-	-	-	-	-	-	-	BLW	Fthiotida	Greece	-	-	-	-	Wild	-	Y
fth255	-	JF774344	Alexandri et al. 2012	N	-	-	-	-	-	-	-	ANC-Cside	EU	EU	-	-	-	-	-	-	-	-	-	-	-	-	-	-	-	BLW	Fthiotida	Greece	-	-	-	-	Wild	-	Y
fth259	-	JF774364	Alexandri et al. 2012	N	-	-	-	-	-	-	-	ANC-Cside	EU	EU	-	-	-	-	-	-	-	-	-	-	-	-	-	-	-	BLW	Fthiotida	Greece	-	-	-	-	Wild	-	Y
fth268	-	JF774365	Alexandri et al. 2012	N	-	-	-	-	-	-	-	ANC-Cside	EU	EU	-	-	-	-	-	-	-	-	-	-	-	-	-	-	-	BLW	Fthiotida	Greece	-	-	-	-	Wild	-	Y
fth269	-	JF774366	Alexandri et al. 2012	N	-	-	-	-	-	-	-	ANC-Cside	EU	EU	-	-	-	-	-	-	-	-	-	-	-	-	-	-	-	BLW	Fthiotida	Greece	-	-	-	-	Wild	-	Y
fth274	-	JF774326	Alexandri et al. 2012	N	-	-	-	-	-	-	-	ANC-Cside	EU	EU	-	-	-	-	-	-	-	-	-	-	-	-	-	-	-	BLW	Fthiotida	Greece	-	-	-	-	Wild	-	Y
fth505	-	JF774342	Alexandri et al. 2012	N	-	-	-	-	-	-	-	ANC-Cside	EU	EU	-	-	-	-	-	-	-	-	-	-	-	-	-	-	-	BLW	Fthiotida	Greece	-	-	-	-	Wild	-	Y
Hlk001	-	JF774220	Alexandri et al. 2012	N	-	-	-	-	-	-	-	ANC-Cside	EU	EU	-	-	-	-	-	-	-	-	-	-	-	-	-	-	-	BLW	Halkidiki	Greece	-	-	-	-	Wild	-	Y
Hlk002	-	JF774263	Alexandri et al. 2012	N	-	-	-	-	-	-	-	ANC-Cside	EU	EU	-	-	-	-	-	-	-	-	-	-	-	-	-	-	-	BLW	Halkidiki	Greece	-	-	-	-	Wild	-	Y
Hlk003	-	JF774221	Alexandri et al. 2012	N	-	-	-	-	-	-	-	ANC-Cside	EU	EU	-	-	-	-	-	-	-	-	-	-	-	-	-	-	-	BLW	Halkidiki	Greece	-	-	-	-	Wild	-	Y
Hlk004	-	JF774222	Alexandri et al. 2012	N	-	-	-	-	-	-	-	ANC-Cside	EU	EU	-	-	-	-	-	-	-	-	-	-	-	-	-	-	-	BLW	Halkidiki	Greece	-	-	-	-	Wild	-	Y
Hlk005	-	JF774223	Alexandri et al. 2012	N	-	-	-	-	-	-	-	ANC-Cside	EU	EU	-	-	-	-	-	-	-	-	-	-	-	-	-	-	-	BLW	Halkidiki	Greece	-	-	-	-	Wild	-	Y
Hlk006	-	JF774224	Alexandri et al. 2012	N	-	-	-	-	-	-	-	ANC-Cside	EU	EU	-	-	-	-	-	-	-	-	-	-	-	-	-	-	-	BLW	Halkidiki	Greece	-	-	-	-	Wild	-	Y
Hlk007	-	JF774225	Alexandri et al. 2012	N	-	-	-	-	-	-	-	ANC-Cside	EU	EU	-	-	-	-	-	-	-	-	-	-	-	-	-	-	-	BLW	Halkidiki	Greece	-	-	-	-	Wild	-	Y
Hlk008	-	JF774226	Alexandri et al. 2012	N	-	-	-	-	-	-	-	ANC-Cside	EU	EU	-	-	-	-	-	-	-	-	-	-	-	-	-	-	-	BLW	Halkidiki	Greece	-	-	-	-	Wild	-	Y
Hlk036	-	JF774227	Alexandri et al. 2012	N	-	-	-	-	-	-	-	ANC-Cside	EU	EU	-	-	-	-	-	-	-	-	-	-	-	-	-	-	-	BLW	Halkidiki	Greece	-	-	-	-	Wild	-	Y
ioa208	-	JF774368	Alexandri et al. 2012	N	-	-	-	-	-	-	-	ANC-Cside	EU	EU	-	-	-	-	-	-	-	-	-	-	-	-	-	-	-	BLW	Ioannina	Greece	-	-	-	-	Wild	-	Y
ioa211	-	JF774295	Alexandri et al. 2012	N	-	-	-	-	-	-	-	ANC-Cside	EU	EU	-	-	-	-	-	-	-	-	-	-	-	-	-	-	-	BLW	Ioannina	Greece	-	-	-	-	Wild	-	Y
ioa212	-	JF774347	Alexandri et al. 2012	N	-	-	-	-	-	-	-	ANC-Cside	EU	EU	-	-	-	-	-	-	-	-	-	-	-	-	-	-	-	BLW	Ioannina	Greece	-	-	-	-	Wild	-	Y
ioa317	-	JF774282	Alexandri et al. 2012	N	-	-	-	-	-	-	-	ANC-Cside	EU	EU	-	-	-	-	-	-	-	-	-	-	-	-	-	-	-	BLW	Ioannina	Greece	-	-	-	-	Wild	-	Y
ioa319	-	JF774193	Alexandri et al. 2012	N	-	-	-	-	-	-	-	ANC-Aside	EU	EU	-	-	-	-	-	-	-	-	-	-	-	-	-	-	-	BLW	Ioannina	Greece	-	-	-	-	Wild	-	Y
ioa320	-	JF774371	Alexandri et al. 2012	N	-	-	-	-	-	-	-	ANC-Cside	EU	EU	-	-	-	-	-	-	-	-	-	-	-	-	-	-	-	BLW	Ioannina	Greece	-	-	-	-	Wild	-	Y
ioa322	-	JF774369	Alexandri et al. 2012	N	-	-	-	-	-	-	-	ANC-Cside	EU	EU	-	-	-	-	-	-	-	-	-	-	-	-	-	-	-	BLW	Ioannina	Greece	-	-	-	-	Wild	-	Y
ioa405	-	JF774370	Alexandri et al. 2012	N	-	-	-	-	-	-	-	ANC-Cside	EU	EU	-	-	-	-	-	-	-	-	-	-	-	-	-	-	-	BLW	Ioannina	Greece	-	-	-	-	Wild	-	Y
ioa406	-	JF774249	Alexandri et al. 2012	N	-	-	-	-	-	-	-	ANC-Cside	EU	EU	-	-	-	-	-	-	-	-	-	-	-	-	-	-	-	BLW	Ioannina	Greece	-	-	-	-	Wild	-	Y
ioa507	-	JF774257	Alexandri et al. 2012	N	-	-	-	-	-	-	-	ANC-Cside	EU	EU	-	-	-	-	-	-	-	-	-	-	-	-	-	-	-	BLW	Ioannina	Greece	-	-	-	-	Wild	-	Y
ioa509	-	JF774321	Alexandri et al. 2012	N	-	-	-	-	-	-	-	ANC-Cside	EU	EU	-	-	-	-	-	-	-	-	-	-	-	-	-	-	-	BLW	Ioannina	Greece	-	-	-	-	Wild	-	Y
thp407	-	JF774372	Alexandri et al. 2012	N	-	-	-	-	-	-	-	ANC-Cside	EU	EU	-	-	-	-	-	-	-	-	-	-	-	-	-	-	-	BLW	Ioannina	Greece	-	-	-	-	Wild	-	Y
thp408	-	JF774367	Alexandri et al. 2012	N	-	-	-	-	-	-	-	ANC-Cside	EU	EU	-	-	-	-	-	-	-	-	-	-	-	-	-	-	-	BLW	Ioannina	Greece	-	-	-	-	Wild	-	Y
Kbl001	-	JF774264	Alexandri et al. 2012	N	-	-	-	-	-	-	-	ANC-Cside	EU	EU	-	-	-	-	-	-	-	-	-	-	-	-	-	-	-	BLW	Kavala	Greece	-	-	-	-	Wild	-	Y
Kbl002	-	JF774215	Alexandri et al. 2012	N	-	-	-	-	-	-	-	ANC-Cside	EU	EU	-	-	-	-	-	-	-	-	-	-	-	-	-	-	-	BLW	Kavala	Greece	-	-	-	-	Wild	-	Y
Kbl004	-	JF774265	Alexandri et al. 2012	N	-	-	-	-	-	-	-	ANC-Cside	EU	EU	-	-	-	-	-	-	-	-	-	-	-	-	-	-	-	BLW	Kavala	Greece	-	-	-	-	Wild	-	Y
Kbl006	-	JF774266	Alexandri et al. 2012	N	-	-	-	-	-	-	-	ANC-Cside	EU	EU	-	-	-	-	-	-	-	-	-	-	-	-	-	-	-	BLW	Kavala	Greece	-	-	-	-	Wild	-	Y
Kbl007	-	JF774267	Alexandri et al. 2012	N	-	-	-	-	-	-	-	ANC-Cside	EU	EU	-	-	-	-	-	-	-	-	-	-	-	-	-	-	-	BLW	Kavala	Greece	-	-	-	-	Wild	-	Y
Kbl012	-	JF774241	Alexandri et al. 2012	N	-	-	-	-	-	-	-	ANC-Cside	EU	EU	-	-	-	-	-	-	-	-	-	-	-	-	-	-	-	BLW	Kavala	Greece	-	-	-	-	Wild	-	Y
Kbl021	-	JF774379	Alexandri et al. 2012	N	-	-	-	-	-	-	-	ANC-Cside	EU	EU	-	-	-	-	-	-	-	-	-	-	-	-	-	-	-	BLW	Kavala	Greece	-	-	-	-	Wild	-	Y
Kbl022	-	JF774380	Alexandri et al. 2012	N	-	-	-	-	-	-	-	ANC-Aside	EU	EU	-	-	-	-	-	-	-	-	-	-	-	-	-	-	-	BLW	Kavala	Greece	-	-	-	-	Wild	-	Y
Kbl023	-	JF774376	Alexandri et al. 2012	N	-	-	-	-	-	-	-	ANC-Cside	EU	EU	-	-	-	-	-	-	-	-	-	-	-	-	-	-	-	BLW	Kavala	Greece	-	-	-	-	Wild	-	Y
Kbl025	-	JF774208	Alexandri et al. 2012	N	-	-	-	-	-	-	-	ANC-Cside	EU	EU	-	-	-	-	-	-	-	-	-	-	-	-	-	-	-	BLW	Kavala	Greece	-	-	-	-	Wild	-	Y
Kbl026	-	JF774374	Alexandri et al. 2012	N	-	-	-	-	-	-	-	ANC-Cside	EU	EU	-	-	-	-	-	-	-	-	-	-	-	-	-	-	-	BLW	Kavala	Greece	-	-	-	-	Wild	-	Y
Kbl027	-	JF774377	Alexandri et al. 2012	N	-	-	-	-	-	-	-	ANC-Cside	EU	EU	-	-	-	-	-	-	-	-	-	-	-	-	-	-	-	BLW	Kavala	Greece	-	-	-	-	Wild	-	Y
Kbl028	-	JF774273	Alexandri et al. 2012	N	-	-	-	-	-	-	-	ANC-Cside	EU	EU	-	-	-	-	-	-	-	-	-	-	-	-	-	-	-	BLW	Kavala	Greece	-	-	-	-	Wild	-	Y
Kbl029	-	JF774209	Alexandri et al. 2012	N	-	-	-	-	-	-	-	ANC-Cside	EU	EU	-	-	-	-	-	-	-	-	-	-	-	-	-	-	-	BLW	Kavala	Greece	-	-	-	-	Wild	-	Y
Kbl030	-	JF774378	Alexandri et al. 2012	N	-	-	-	-	-	-	-	ANC-Cside	EU	EU	-	-	-	-	-	-	-	-	-	-	-	-	-	-	-	BLW	Kavala	Greece	-	-	-	-	Wild	-	Y
krn124	-	JF774310	Alexandri et al. 2012	N	-	-	-	-	-	-	-	ANC-Cside	EU	EU	-	-	-	-	-	-	-	-	-	-	-	-	-	-	-	BLW	Korinthos	Greece	-	-	-	-	Wild	-	Y
krn125	-	JF774235	Alexandri et al. 2012	N	-	-	-	-	-	-	-	ANC-Cside	EU	EU	-	-	-	-	-	-	-	-	-	-	-	-	-	-	-	BLW	Korinthos	Greece	-	-	-	-	Wild	-	Y
Lan001	-	JF774201	Alexandri et al. 2012	N	-	-	-	-	-	-	-	ANC-Aside	EU	EU	-	-	-	-	-	-	Landrace	-	-	-	-	-	Modern	0	-	EUD	Larisa	Greece	-	-	-	-	Domestic	-	Y
Lan002	-	JF774197	Alexandri et al. 2012	N	-	-	-	-	-	-	-	ANC-Aside	EU	EU	-	-	-	-	-	-	Landrace	-	-	-	-	-	Modern	0	-	EUD	Larisa	Greece	-	-	-	-	Domestic	-	Y
lar223	-	JF774288	Alexandri et al. 2012	N	-	-	-	-	-	-	-	ANC-Cside	EU	EU	-	-	-	-	-	-	-	-	-	-	-	-	-	-	-	BLW	Larisa	Greece	-	-	-	-	Wild	-	Y
lar224	-	JF774311	Alexandri et al. 2012	N	-	-	-	-	-	-	-	ANC-Cside	EU	EU	-	-	-	-	-	-	-	-	-	-	-	-	-	-	-	BLW	Larisa	Greece	-	-	-	-	Wild	-	Y
lar225	-	JF774360	Alexandri et al. 2012	N	-	-	-	-	-	-	-	ANC-Cside	EU	EU	-	-	-	-	-	-	-	-	-	-	-	-	-	-	-	BLW	Larisa	Greece	-	-	-	-	Wild	-	Y
lar226	-	JF774258	Alexandri et al. 2012	N	-	-	-	-	-	-	-	ANC-Cside	EU	EU	-	-	-	-	-	-	-	-	-	-	-	-	-	-	-	BLW	Larisa	Greece	-	-	-	-	Wild	-	Y
lar228	-	JF774291	Alexandri et al. 2012	N	-	-	-	-	-	-	-	ANC-Cside	EU	EU	-	-	-	-	-	-	-	-	-	-	-	-	-	-	-	BLW	Larisa	Greece	-	-	-	-	Wild	-	Y
lar230	-	JF774318	Alexandri et al. 2012	N	-	-	-	-	-	-	-	ANC-Cside	EU	EU	-	-	-	-	-	-	-	-	-	-	-	-	-	-	-	BLW	Larisa	Greece	-	-	-	-	Wild	-	Y
lar231	-	JF774292	Alexandri et al. 2012	N	-	-	-	-	-	-	-	ANC-Cside	EU	EU	-	-	-	-	-	-	-	-	-	-	-	-	-	-	-	BLW	Larisa	Greece	-	-	-	-	Wild	-	Y
lar232	-	JF774319	Alexandri et al. 2012	N	-	-	-	-	-	-	-	ANC-Cside	EU	EU	-	-	-	-	-	-	-	-	-	-	-	-	-	-	-	BLW	Larisa	Greece	-	-	-	-	Wild	-	Y
lar233	-	JF774349	Alexandri et al. 2012	N	-	-	-	-	-	-	-	ANC-Cside	EU	EU	-	-	-	-	-	-	-	-	-	-	-	-	-	-	-	BLW	Larisa	Greece	-	-	-	-	Wild	-	Y
lar234	-	JF774293	Alexandri et al. 2012	N	-	-	-	-	-	-	-	ANC-Cside	EU	EU	-	-	-	-	-	-	-	-	-	-	-	-	-	-	-	BLW	Larisa	Greece	-	-	-	-	Wild	-	Y
lar235	-	JF774361	Alexandri et al. 2012	N	-	-	-	-	-	-	-	ANC-Cside	EU	EU	-	-	-	-	-	-	-	-	-	-	-	-	-	-	-	BLW	Larisa	Greece	-	-	-	-	Wild	-	Y
lar513	-	JF774322	Alexandri et al. 2012	N	-	-	-	-	-	-	-	ANC-Cside	EU	EU	-	-	-	-	-	-	-	-	-	-	-	-	-	-	-	BLW	Larisa	Greece	-	-	-	-	Wild	-	Y
LW001	-	JF774404	Alexandri et al. 2012	N	-	-	-	-	-	-	-	As	AS	AS	-	-	-	-	-	-	Large White	-	-	-	-	-	Modern	0	Modern	EUD	Larisa	Greece	-	-	-	-	Domestic	-	Y
LW002	-	JF774405	Alexandri et al. 2012	N	-	-	-	-	-	-	-	As	AS	AS	-	-	-	-	-	-	Large White	-	-	-	-	-	Modern	0	Modern	EUD	Larisa	Greece	-	-	-	-	Domestic	-	Y
oik016	-	JF774194	Alexandri et al. 2012	N	-	-	-	-	-	-	-	ANC-Aside	EU	EU	-	-	-	-	-	-	Landrace	-	-	-	-	-	Modern	0	Modern	EUD	Larisa	Greece	-	-	-	-	Domestic	-	Y
oik017	-	JF774394	Alexandri et al. 2012	N	-	-	-	-	-	-	-	As	AS	AS	-	-	-	-	-	-	Large White	-	-	-	-	-	Modern	0	Modern	EUD	Larisa	Greece	-	-	-	-	Domestic	-	Y
oik018	-	JF774199	Alexandri et al. 2012	N	-	-	-	-	-	-	-	ANC-Aside	EU	EU	-	-	-	-	-	-	Landrace	-	-	-	-	-	Modern	0	Modern	EUD	Larisa	Greece	-	-	-	-	Domestic	-	Y
oik019	-	JF774406	Alexandri et al. 2012	N	-	-	-	-	-	-	-	As	AS	AS	-	-	-	-	-	-	Large White	-	-	-	-	-	Modern	0	Modern	EUD	Larisa	Greece	-	-	-	-	Domestic	-	Y
oik020	-	JF774195	Alexandri et al. 2012	N	-	-	-	-	-	-	-	ANC-Aside	EU	EU	-	-	-	-	-	-	Large White	-	-	-	-	-	Modern	0	Modern	EUD	Larisa	Greece	-	-	-	-	Domestic	-	Y
oik021	-	JF774407	Alexandri et al. 2012	N	-	-	-	-	-	-	-	As	AS	AS	-	-	-	-	-	-	-	-	-	-	-	-	Modern	0	Modern	EUD	Larisa	Greece	-	-	-	-	Domestic	-	Y
oik022	-	JF774242	Alexandri et al. 2012	N	-	-	-	-	-	-	-	ANC-Cside	EU	EU	-	-	-	-	-	-	Landrace	-	-	-	-	-	Modern	0	Modern	EUD	Larisa	Greece	-	-	-	-	Domestic	-	Y
oik023	-	JF774397	Alexandri et al. 2012	N	-	-	-	-	-	-	-	As	AS	AS	-	-	-	-	-	-	Large White	-	-	-	-	-	Modern	0	Modern	EUD	Larisa	Greece	-	-	-	-	Domestic	-	Y
oik024	-	JF774398	Alexandri et al. 2012	N	-	-	-	-	-	-	-	As	AS	AS	-	-	-	-	-	-	Landrace	-	-	-	-	-	Modern	0	Modern	EUD	Larisa	Greece	-	-	-	-	Domestic	-	Y
oik025	-	JF774401	Alexandri et al. 2012	N	-	-	-	-	-	-	-	As	AS	AS	-	-	-	-	-	-	Large White	-	-	-	-	-	Modern	0	Modern	EUD	Larisa	Greece	-	-	-	-	Domestic	-	Y
oik026	-	JF774399	Alexandri et al. 2012	N	-	-	-	-	-	-	-	As	AS	AS	-	-	-	-	-	-	Large White	-	-	-	-	-	Modern	0	Modern	EUD	Larisa	Greece	-	-	-	-	Domestic	-	Y
oik027	-	JF774243	Alexandri et al. 2012	N	-	-	-	-	-	-	-	ANC-Cside	EU	EU	-	-	-	-	-	-	Landrace	-	-	-	-	-	Modern	0	Modern	EUD	Larisa	Greece	-	-	-	-	Domestic	-	Y
oik028	-	JF774200	Alexandri et al. 2012	N	-	-	-	-	-	-	-	ANC-Aside	EU	EU	-	-	-	-	-	-	Large White	-	-	-	-	-	Modern	0	Modern	EUD	Larisa	Greece	-	-	-	-	Domestic	-	Y
oik030	-	JF774395	Alexandri et al. 2012	N	-	-	-	-	-	-	-	As	AS	AS	-	-	-	-	-	-	Duroc	-	-	-	-	-	Modern	0	Modern	EUD	Larisa	Greece	-	-	-	-	Domestic	-	Y
oik031	-	JF774402	Alexandri et al. 2012	N	-	-	-	-	-	-	-	As	AS	AS	-	-	-	-	-	-	Large White	-	-	-	-	-	Modern	0	Modern	EUD	Larisa	Greece	-	-	-	-	Domestic	-	Y
oik032	-	JF774403	Alexandri et al. 2012	N	-	-	-	-	-	-	-	As	AS	AS	-	-	-	-	-	-	Large White	-	-	-	-	-	Modern	0	Modern	EUD	Larisa	Greece	-	-	-	-	Domestic	-	Y
oik033	-	JF774196	Alexandri et al. 2012	N	-	-	-	-	-	-	-	ANC-Aside	EU	EU	-	-	-	-	-	-	Large White	-	-	-	-	-	Modern	0	Modern	EUD	Larisa	Greece	-	-	-	-	Domestic	-	Y
oik034	-	JF774400	Alexandri et al. 2012	N	-	-	-	-	-	-	-	As	AS	AS	-	-	-	-	-	-	Duroc	-	-	-	-	-	Modern	0	Modern	EUD	Larisa	Greece	-	-	-	-	Domestic	-	Y
oik035	-	JF774396	Alexandri et al. 2012	N	-	-	-	-	-	-	-	As	AS	AS	-	-	-	-	-	-	Large White	-	-	-	-	-	Modern	0	Modern	EUD	Larisa	Greece	-	-	-	-	Domestic	-	Y
mag222	-	JF774296	Alexandri et al. 2012	N	-	-	-	-	-	-	-	ANC-Cside	EU	EU	-	-	-	-	-	-	-	-	-	-	-	-	-	-	-	BLW	Magnisia	Greece	-	-	-	-	Wild	-	Y
mag227	-	JF774316	Alexandri et al. 2012	N	-	-	-	-	-	-	-	ANC-Cside	EU	EU	-	-	-	-	-	-	-	-	-	-	-	-	-	-	-	BLW	Magnisia	Greece	-	-	-	-	Wild	-	Y
mag229	-	JF774313	Alexandri et al. 2012	N	-	-	-	-	-	-	-	ANC-Cside	EU	EU	-	-	-	-	-	-	-	-	-	-	-	-	-	-	-	BLW	Magnisia	Greece	-	-	-	-	Wild	-	Y
mag518	-	JF774346	Alexandri et al. 2012	N	-	-	-	-	-	-	-	ANC-Cside	EU	EU	-	-	-	-	-	-	-	-	-	-	-	-	-	-	-	BLW	Magnisia	Greece	-	-	-	-	Wild	-	Y
mag523	-	JF774353	Alexandri et al. 2012	N	-	-	-	-	-	-	-	ANC-Cside	EU	EU	-	-	-	-	-	-	-	-	-	-	-	-	-	-	-	BLW	Magnisia	Greece	-	-	-	-	Wild	-	Y
mag524	-	JF774315	Alexandri et al. 2012	N	-	-	-	-	-	-	-	ANC-Cside	EU	EU	-	-	-	-	-	-	-	-	-	-	-	-	-	-	-	BLW	Magnisia	Greece	-	-	-	-	Wild	-	Y
pel350	-	JF774213	Alexandri et al. 2012	N	-	-	-	-	-	-	-	ANC-Aside	EU	EU	-	-	-	-	-	-	-	-	-	-	-	-	-	-	-	BLW	Pella	Greece	-	-	-	-	Wild	-	Y
pel351	-	JF774373	Alexandri et al. 2012	N	-	-	-	-	-	-	-	ANC-Cside	EU	EU	-	-	-	-	-	-	-	-	-	-	-	-	-	-	-	BLW	Pella	Greece	-	-	-	-	Wild	-	Y
pel352	-	JF774230	Alexandri et al. 2012	N	-	-	-	-	-	-	-	ANC-Cside	EU	EU	-	-	-	-	-	-	-	-	-	-	-	-	-	-	-	BLW	Pella	Greece	-	-	-	-	Wild	-	Y
pel353	-	JF774210	Alexandri et al. 2012	N	-	-	-	-	-	-	-	ANC-Cside	EU	EU	-	-	-	-	-	-	-	-	-	-	-	-	-	-	-	BLW	Pella	Greece	-	-	-	-	Wild	-	Y
pel354	-	JF774352	Alexandri et al. 2012	N	-	-	-	-	-	-	-	ANC-Cside	EU	EU	-	-	-	-	-	-	-	-	-	-	-	-	-	-	-	BLW	Pella	Greece	-	-	-	-	Wild	-	Y
pel355	-	JF774204	Alexandri et al. 2012	N	-	-	-	-	-	-	-	ANC-Aside	EU	EU	-	-	-	-	-	-	-	-	-	-	-	-	-	-	-	BLW	Pella	Greece	-	-	-	-	Wild	-	Y
Rod001	-	JF774205	Alexandri et al. 2012	N	-	-	-	-	-	-	-	ANC-Cside	EU	EU	-	-	-	-	-	-	-	-	-	-	-	-	-	-	-	BLW	Rodopi	Greece	-	-	-	-	Wild	-	Y
Rod002	-	JF774238	Alexandri et al. 2012	N	-	-	-	-	-	-	-	ANC-Cside	EU	EU	-	-	-	-	-	-	-	-	-	-	-	-	-	-	-	BLW	Rodopi	Greece	-	-	-	-	Wild	-	Y
Rod003	-	JF774239	Alexandri et al. 2012	N	-	-	-	-	-	-	-	ANC-Cside	EU	EU	-	-	-	-	-	-	-	-	-	-	-	-	-	-	-	BLW	Rodopi	Greece	-	-	-	-	Wild	-	Y
Rod006	-	JF774250	Alexandri et al. 2012	N	-	-	-	-	-	-	-	ANC-Cside	EU	EU	-	-	-	-	-	-	-	-	-	-	-	-	-	-	-	BLW	Rodopi	Greece	-	-	-	-	Wild	-	Y
Rod007	-	JF774274	Alexandri et al. 2012	N	-	-	-	-	-	-	-	ANC-Cside	EU	EU	-	-	-	-	-	-	-	-	-	-	-	-	-	-	-	BLW	Rodopi	Greece	-	-	-	-	Wild	-	Y
Rod008	-	JF774216	Alexandri et al. 2012	N	-	-	-	-	-	-	-	ANC-Cside	EU	EU	-	-	-	-	-	-	-	-	-	-	-	-	-	-	-	BLW	Rodopi	Greece	-	-	-	-	Wild	-	Y
Rod010	-	JF774217	Alexandri et al. 2012	N	-	-	-	-	-	-	-	ANC-Cside	EU	EU	-	-	-	-	-	-	-	-	-	-	-	-	-	-	-	BLW	Rodopi	Greece	-	-	-	-	Wild	-	Y
Rod012	-	JF774185	Alexandri et al. 2012	N	-	-	-	-	-	-	-	ANC-Aside	EU	EU	-	-	-	-	-	-	-	-	-	-	-	-	-	-	-	BLW	Rodopi	Greece	-	-	-	-	Wild	-	Y
Rod015	-	JF774277	Alexandri et al. 2012	N	-	-	-	-	-	-	-	ANC-Cside	EU	EU	-	-	-	-	-	-	-	-	-	-	-	-	-	-	-	BLW	Rodopi	Greece	-	-	-	-	Wild	-	Y
Rod017	-	JF774218	Alexandri et al. 2012	N	-	-	-	-	-	-	-	ANC-Cside	EU	EU	-	-	-	-	-	-	-	-	-	-	-	-	-	-	-	BLW	Rodopi	Greece	-	-	-	-	Wild	-	Y
RodT08	-	JF774240	Alexandri et al. 2012	N	-	-	-	-	-	-	-	ANC-Cside	EU	EU	-	-	-	-	-	-	-	-	-	-	-	-	-	-	-	BLW	Rodopi	Greece	-	-	-	-	Wild	-	Y
RodT09	-	JF774245	Alexandri et al. 2012	N	-	-	-	-	-	-	-	ANC-Cside	EU	EU	-	-	-	-	-	-	-	-	-	-	-	-	-	-	-	BLW	Rodopi	Greece	-	-	-	-	Wild	-	Y
RodT10	-	JF774246	Alexandri et al. 2012	N	-	-	-	-	-	-	-	ANC-Cside	EU	EU	-	-	-	-	-	-	-	-	-	-	-	-	-	-	-	BLW	Rodopi	Greece	-	-	-	-	Wild	-	Y
Sam001	-	JF774381	Alexandri et al. 2012	N	-	-	-	-	-	-	-	ANC-Y2-5A	Y2	EU	-	-	-	-	-	-	-	-	-	-	-	-	-	-	-	NEW	Samos	Greece	-	-	-	-	Wild	-	Y
Sam002	-	JF774382	Alexandri et al. 2012	N	-	-	-	-	-	-	-	ANC-Y2-5A	Y2	EU	-	-	-	-	-	-	-	-	-	-	-	-	-	-	-	NEW	Samos	Greece	-	-	-	-	Wild	-	Y
Sam004	-	JF774392	Alexandri et al. 2012	N	-	-	-	-	-	-	-	ANC-Y1-6A	Y1	NE	-	-	-	-	-	-	-	-	-	-	-	-	-	-	-	NEW	Samos	Greece	-	-	-	-	Wild	-	Y
Sam005	-	JF774393	Alexandri et al. 2012	N	-	-	-	-	-	-	-	ANC-Y1-6A	Y1	NE	-	-	-	-	-	-	-	-	-	-	-	-	-	-	-	NEW	Samos	Greece	-	-	-	-	Wild	-	Y
Sam006	-	JF774383	Alexandri et al. 2012	N	-	-	-	-	-	-	-	ANC-Y2-5A	Y2	EU	-	-	-	-	-	-	-	-	-	-	-	-	-	-	-	NEW	Samos	Greece	-	-	-	-	Wild	-	Y
Sam007	-	JF774384	Alexandri et al. 2012	N	-	-	-	-	-	-	-	ANC-Y1-6A	Y1	NE	-	-	-	-	-	-	-	-	-	-	-	-	-	-	-	NEW	Samos	Greece	-	-	-	-	Wild	-	Y
Sam008	-	JF774385	Alexandri et al. 2012	N	-	-	-	-	-	-	-	ANC-Y1-6A	Y1	NE	-	-	-	-	-	-	-	-	-	-	-	-	-	-	-	NEW	Samos	Greece	-	-	-	-	Wild	-	Y
Sam010	-	JF774386	Alexandri et al. 2012	N	-	-	-	-	-	-	-	ANC-Y1-6A	Y1	NE	-	-	-	-	-	-	-	-	-	-	-	-	-	-	-	NEW	Samos	Greece	-	-	-	-	Wild	-	Y
Sam012	-	JF774387	Alexandri et al. 2012	N	-	-	-	-	-	-	-	ANC-Y1-6A	Y1	NE	-	-	-	-	-	-	-	-	-	-	-	-	-	-	-	NEW	Samos	Greece	-	-	-	-	Wild	-	Y
Sam013	-	JF774388	Alexandri et al. 2012	N	-	-	-	-	-	-	-	ANC-Y1-6A	Y1	NE	-	-	-	-	-	-	-	-	-	-	-	-	-	-	-	NEW	Samos	Greece	-	-	-	-	Wild	-	Y
Sam014	-	JF774389	Alexandri et al. 2012	N	-	-	-	-	-	-	-	ANC-Y1-6A	Y1	NE	-	-	-	-	-	-	-	-	-	-	-	-	-	-	-	NEW	Samos	Greece	-	-	-	-	Wild	-	Y
Sam015	-	JF774390	Alexandri et al. 2012	N	-	-	-	-	-	-	-	ANC-Y1-6A	Y1	NE	-	-	-	-	-	-	-	-	-	-	-	-	-	-	-	NEW	Samos	Greece	-	-	-	-	Wild	-	Y
Sam016	-	JF774391	Alexandri et al. 2012	N	-	-	-	-	-	-	-	ANC-Y1-6A	Y1	NE	-	-	-	-	-	-	-	-	-	-	-	-	-	-	-	NEW	Samos	Greece	-	-	-	-	Wild	-	Y
Ths001	-	JF774268	Alexandri et al. 2012	N	-	-	-	-	-	-	-	ANC-Cside	EU	EU	-	-	-	-	-	-	-	-	-	-	-	-	-	-	-	BLW	Thessaloniki	Greece	-	-	-	-	Wild	-	Y
Ths002	-	JF774269	Alexandri et al. 2012	N	-	-	-	-	-	-	-	ANC-Cside	EU	EU	-	-	-	-	-	-	-	-	-	-	-	-	-	-	-	BLW	Thessaloniki	Greece	-	-	-	-	Wild	-	Y
Ths003	-	JF774198	Alexandri et al. 2012	N	-	-	-	-	-	-	-	ANC-Aside	EU	EU	-	-	-	-	-	-	-	-	-	-	-	-	-	-	-	BLW	Thessaloniki	Greece	-	-	-	-	Wild	-	Y
Ths004	-	JF774270	Alexandri et al. 2012	N	-	-	-	-	-	-	-	ANC-Cside	EU	EU	-	-	-	-	-	-	-	-	-	-	-	-	-	-	-	BLW	Thessaloniki	Greece	-	-	-	-	Wild	-	Y
ths128	-	JF774192	Alexandri et al. 2012	N	-	-	-	-	-	-	-	ANC-Aside	EU	EU	-	-	-	-	-	-	-	-	-	-	-	-	-	-	-	BLW	Thessaloniki	Greece	-	-	-	-	Wild	-	Y
tri357	-	JF774251	Alexandri et al. 2012	N	-	-	-	-	-	-	-	ANC-Cside	EU	EU	-	-	-	-	-	-	-	-	-	-	-	-	-	-	-	BLW	Trikala	Greece	-	-	-	-	Wild	-	Y
tri359	-	JF774275	Alexandri et al. 2012	N	-	-	-	-	-	-	-	ANC-Cside	EU	EU	-	-	-	-	-	-	-	-	-	-	-	-	-	-	-	BLW	Trikala	Greece	-	-	-	-	Wild	-	Y
tri360	-	JF774299	Alexandri et al. 2012	N	-	-	-	-	-	-	-	ANC-Cside	EU	EU	-	-	-	-	-	-	-	-	-	-	-	-	-	-	-	BLW	Trikala	Greece	-	-	-	-	Wild	-	Y
tri514	-	JF774259	Alexandri et al. 2012	N	-	-	-	-	-	-	-	ANC-Cside	EU	EU	-	-	-	-	-	-	-	-	-	-	-	-	-	-	-	BLW	Trikala	Greece	-	-	-	-	Wild	-	Y
voi003	-	JF774314	Alexandri et al. 2012	N	-	-	-	-	-	-	-	ANC-Cside	EU	EU	-	-	-	-	-	-	-	-	-	-	-	-	-	-	-	BLW	Voiotia	Greece	-	-	-	-	Wild	-	Y
voi011	-	JF774325	Alexandri et al. 2012	N	-	-	-	-	-	-	-	ANC-Cside	EU	EU	-	-	-	-	-	-	-	-	-	-	-	-	-	-	-	BLW	Voiotia	Greece	-	-	-	-	Wild	-	Y
voi013	-	JF774343	Alexandri et al. 2012	N	-	-	-	-	-	-	-	ANC-Cside	EU	EU	-	-	-	-	-	-	-	-	-	-	-	-	-	-	-	BLW	Voiotia	Greece	-	-	-	-	Wild	-	Y
voi014	-	JF774286	Alexandri et al. 2012	N	-	-	-	-	-	-	-	ANC-Cside	EU	EU	-	-	-	-	-	-	-	-	-	-	-	-	-	-	-	BLW	Voiotia	Greece	-	-	-	-	Wild	-	Y
voi056	-	JF774356	Alexandri et al. 2012	N	-	-	-	-	-	-	-	ANC-Cside	EU	EU	-	-	-	-	-	-	-	-	-	-	-	-	-	-	-	BLW	Voiotia	Greece	-	-	-	-	Wild	-	Y
voi236	-	JF774300	Alexandri et al. 2012	N	-	-	-	-	-	-	-	ANC-Cside	EU	EU	-	-	-	-	-	-	-	-	-	-	-	-	-	-	-	BLW	Voiotia	Greece	-	-	-	-	Wild	-	Y
voi237	-	JF774327	Alexandri et al. 2012	N	-	-	-	-	-	-	-	ANC-Cside	EU	EU	-	-	-	-	-	-	-	-	-	-	-	-	-	-	-	BLW	Voiotia	Greece	-	-	-	-	Wild	-	Y
voi242	-	JF774357	Alexandri et al. 2012	N	-	-	-	-	-	-	-	ANC-Cside	EU	EU	-	-	-	-	-	-	-	-	-	-	-	-	-	-	-	BLW	Voiotia	Greece	-	-	-	-	Wild	-	Y
voi264	-	JF774341	Alexandri et al. 2012	N	-	-	-	-	-	-	-	ANC-Cside	EU	EU	-	-	-	-	-	-	-	-	-	-	-	-	-	-	-	BLW	Voiotia	Greece	-	-	-	-	Wild	-	Y
voi306	-	JF774301	Alexandri et al. 2012	N	-	-	-	-	-	-	-	ANC-Cside	EU	EU	-	-	-	-	-	-	-	-	-	-	-	-	-	-	-	BLW	Voiotia	Greece	-	-	-	-	Wild	-	Y
voi422	-	JF774328	Alexandri et al. 2012	N	-	-	-	-	-	-	-	ANC-Cside	EU	EU	-	-	-	-	-	-	-	-	-	-	-	-	-	-	-	BLW	Voiotia	Greece	-	-	-	-	Wild	-	Y
voi423	-	JF774340	Alexandri et al. 2012	N	-	-	-	-	-	-	-	ANC-Cside	EU	EU	-	-	-	-	-	-	-	-	-	-	-	-	-	-	-	BLW	Voiotia	Greece	-	-	-	-	Wild	-	Y
voi445	-	JF774287	Alexandri et al. 2012	N	-	-	-	-	-	-	-	ANC-Cside	EU	EU	-	-	-	-	-	-	-	-	-	-	-	-	-	-	-	BLW	Voiotia	Greece	-	-	-	-	Wild	-	Y
AA402	GL984	-	Alexandru Dinu / Clive Bonsall	N	2177759	1.41705	0.00016933	-	725	0.06832	-	-	-	-	-	0	709	0	0	SC_1 / Area VI, 1992-6, 0.45-0.53m	-	-	-	-	-	-	5728-5634 cal. BC.	7681	Early Neolithic	BLW-A	Schela Cladovei	Romania	Wild	0	0	-	Wild	Wild	N
AA403	GL985	-	Alexandru Dinu / Clive Bonsall	N	82753	0.859183	4.22e-06	M	2340	0.259676	EU	-	EU	EU	-	1	23	0	0	SC_2 / Area VI, 1992-6	-	-	-	-	-	-	-	-	Late Mesolithic or Early Neolithic	BLW-A	Schela Cladovei	Romania	Wild	0	0	-	Wild	Wild	N
AA404	GL987	DQ873094	Alexandru Dinu / Clive Bonsall	N	382770	3.92507	6.06e-05	F	176	0.0280503	-	ANC-Y1-6A	Y1	NE	-	0	185	0	0	4	-	-	-	-	-	-	-	-	-	EUU-A	Schela Cladovei	Romania	Unknown	0	0	-	Unknown	Unknown	Y
AA405	GL988	-	Alexandru Dinu / Clive Bonsall	N	3288338	2.88571	0.00031383	F	14541	17.5113	Y1	ANC-Cside	EU	EU	1	0	508	0	0	SC_5 / Area VI, 1992-6, 0.72m	-	-	-	-	-	-	Late Mesolithic (~9,200-8,300 cal BP, mean age 8750 BP) or Early Neolithic (~8,000-7,600 cal BP, mean age 7800 BP)	8275	Late Mesolithic	BLW-A	Schela Cladovei	Romania	Wild	0	0	-	Wild	Wild	Y
AA406	GL986	-	Alexandru Dinu / Clive Bonsall	N	795745	1.36765	5.69e-05	F	283	0.025763	-	ANC-Cside	EU	EU	-	0	283	0	0	SC_3 / Area VI, 1992-6, 0.82-0.87m	-	-	-	-	-	-	7134-6851 cal. BC.	8993	Late Mesolithic	BLW-A	Schela Cladovei	Romania	Wild	0	0	-	Wild	Wild	Y
B	-	AY232891	Alves et al. 2003	N	-	-	-	-	-	-	-	ANC-Aside	EU	EU	-	-	-	-	-	-	Duroc	-	-	-	-	-	Modern	0	Modern	EUD	-	Iberia	-	-	-	-	Domestic	-	Y
D1	-	AY232875	Alves et al. 2003	N	-	-	-	-	-	-	-	ANC-Aside	EU	EU	-	-	-	-	-	-	Black Hairless	-	-	-	-	-	Modern	0	Modern	EUD	-	Spain	-	-	-	-	Domestic	-	Y
D2	-	AY232876	Alves et al. 2003	N	-	-	-	-	-	-	-	ANC-Aside	EU	EU	-	-	-	-	-	-	Meishan	-	-	-	-	-	Modern	0	Modern	EUD	-	Spain	-	-	-	-	Domestic	-	Y
D3	-	AY232877	Alves et al. 2003	N	-	-	-	-	-	-	-	ANC-Aside	EU	EU	-	-	-	-	-	-	Duroc	-	-	-	-	-	Modern	0	Modern	EUD	-	Spain	-	-	-	-	Domestic	-	Y
D4	-	AY232878	Alves et al. 2003	N	-	-	-	-	-	-	-	ANC-Aside	EU	EU	-	-	-	-	-	-	Duroc	-	-	-	-	-	Modern	0	Modern	EUD	-	Spain	-	-	-	-	Domestic	-	Y
D5	-	AY232879	Alves et al. 2003	N	-	-	-	-	-	-	-	As	AS	AS	-	-	-	-	-	-	Iberian Red	-	-	-	-	-	Modern	0	Modern	EUD	-	Spain	-	-	-	-	Domestic	-	Y
D7	-	AY232881	Alves et al. 2003	N	-	-	-	-	-	-	-	ANC-Cside	EU	EU	-	-	-	-	-	-	Black hairless	-	-	-	-	-	Modern	0	Modern	EUD	-	Spain	-	-	-	-	Domestic	-	Y
IB1	-	AY232842	Alves et al. 2003	N	-	-	-	-	-	-	-	ANC-Cside	EU	EU	-	-	-	-	-	-	Iberian Blond	-	-	-	-	-	Modern	-	Modern	EUD	-	Spain	-	-	-	-	Domestic	-	Y
IB10	-	AY232851	Alves et al. 2003	N	-	-	-	-	-	-	-	ANC-Cside	EU	EU	-	-	-	-	-	-	Black Hairless	-	-	-	-	-	Modern	0	Modern	EUD	-	Iberia	-	-	-	-	Domestic	-	Y
IB11	-	AY232852	Alves et al. 2003	N	-	-	-	-	-	-	-	ANC-Cside	EU	EU	-	-	-	-	-	-	Black Hairless	-	-	-	-	-	Modern	0	Modern	EUD	-	Iberia	-	-	-	-	Domestic	-	Y
IB12	-	AY232853	Alves et al. 2003	N	-	-	-	-	-	-	-	ANC-Cside	EU	EU	-	-	-	-	-	-	Black Hairless	-	-	-	-	-	Modern	0	Modern	EUD	-	Spain	-	-	-	-	Domestic	-	Y
IB13	-	AY232854	Alves et al. 2003	N	-	-	-	-	-	-	-	ANC-Cside	EU	EU	-	-	-	-	-	-	Black Hairless	-	-	-	-	-	Modern	0	Modern	EUD	-	Iberia	-	-	-	-	Domestic	-	Y
IB14	-	AY232855	Alves et al. 2003	N	-	-	-	-	-	-	-	ANC-Cside	EU	EU	-	-	-	-	-	-	Black Hairless	-	-	-	-	-	Modern	0	Modern	EUD	-	Iberia	-	-	-	-	Domestic	-	Y
IB15	-	AY232856	Alves et al. 2003	N	-	-	-	-	-	-	-	ANC-Aside	EU	EU	-	-	-	-	-	-	Landrace	-	-	-	-	-	Modern	0	Modern	EUD	-	Iberia	-	-	-	-	Domestic	-	Y
IB16	-	AY232857	Alves et al. 2003	N	-	-	-	-	-	-	-	ANC-Cside	EU	EU	-	-	-	-	-	-	Pietrain	-	-	-	-	-	Modern	0	Modern	EUD	-	Iberia	-	-	-	-	Domestic	-	Y
IB17	-	AY232858	Alves et al. 2003	N	-	-	-	-	-	-	-	ANC-Aside	EU	EU	-	-	-	-	-	-	Basque	-	-	-	-	-	Modern	0	Modern	EUD	-	Iberia	-	-	-	-	Domestic	-	Y
IB18	-	AY232859	Alves et al. 2003	N	-	-	-	-	-	-	-	ANC-Cside	EU	EU	-	-	-	-	-	-	Duroc	-	-	-	-	-	Modern	0	Modern	EUD	-	Iberia	-	-	-	-	Domestic	-	Y
IB19	-	AY232860	Alves et al. 2003	N	-	-	-	-	-	-	-	ANC-Cside	EU	EU	-	-	-	-	-	-	Duroc	-	-	-	-	-	Modern	0	Modern	EUD	-	Iberia	-	-	-	-	Domestic	-	Y
IB2	-	AY232843	Alves et al. 2003	N	-	-	-	-	-	-	-	ANC-Cside	EU	EU	-	-	-	-	-	-	Mangalica	-	-	-	-	-	Modern	0	Modern	EUD	-	Spain	-	-	-	-	Domestic	-	Y
IB20	-	AY232861	Alves et al. 2003	N	-	-	-	-	-	-	-	ANC-Cside	EU	EU	-	-	-	-	-	-	Meishan	-	-	-	-	-	Modern	0	Modern	EUD	-	Iberia	-	-	-	-	Domestic	-	Y
IB21	-	AY232862	Alves et al. 2003	N	-	-	-	-	-	-	-	ANC-Cside	EU	EU	-	-	-	-	-	-	Landrace	-	-	-	-	-	Modern	0	Modern	EUD	-	Iberia	-	-	-	-	Domestic	-	Y
IB22	-	AY232863	Alves et al. 2003	N	-	-	-	-	-	-	-	ANC-Cside	EU	EU	-	-	-	-	-	-	Large White	-	-	-	-	-	Modern	0	Modern	EUD	-	Iberia	-	-	-	-	Domestic	-	Y
IB23	-	AY232864	Alves et al. 2003	N	-	-	-	-	-	-	-	ANC-Cside	EU	EU	-	-	-	-	-	-	Black Hairless	-	-	-	-	-	Modern	0	Modern	EUD	-	Iberia	-	-	-	-	Domestic	-	Y
IB24	-	AY232865	Alves et al. 2003	N	-	-	-	-	-	-	-	ANC-Cside	EU	EU	-	-	-	-	-	-	Duroc	-	-	-	-	-	Modern	0	Modern	EUD	-	Iberia	-	-	-	-	Domestic	-	Y
IB25	-	AY232866	Alves et al. 2003	N	-	-	-	-	-	-	-	ANC-Cside	EU	EU	-	-	-	-	-	-	Pietrain	-	-	-	-	-	Modern	0	Modern	EUD	-	Iberia	-	-	-	-	Domestic	-	Y
IB26	-	AY232867	Alves et al. 2003	N	-	-	-	-	-	-	-	ANC-Aside	EU	EU	-	-	-	-	-	-	Black hairy	-	-	-	-	-	Modern	0	Modern	EUD	-	Iberia	-	-	-	-	Domestic	-	Y
IB3	-	AY232844	Alves et al. 2003	N	-	-	-	-	-	-	-	ANC-Cside	EU	EU	-	-	-	-	-	-	-	-	-	-	-	-	Modern	0	Modern	EUD	-	Spain	-	-	-	-	Domestic	-	Y
IB4	-	AY232845	Alves et al. 2003	N	-	-	-	-	-	-	-	ANC-Cside	EU	EU	-	-	-	-	-	-	Iberian Red	-	-	-	-	-	Modern	0	Modern	EUD	-	Spain	-	-	-	-	Domestic	-	Y
IB5	-	AY232846	Alves et al. 2003	N	-	-	-	-	-	-	-	ANC-Cside	EU	EU	-	-	-	-	-	-	Black hairy	-	-	-	-	-	Modern	0	Modern	EUD	-	Spain	-	-	-	-	Domestic	-	Y
IB6	-	AY232847	Alves et al. 2003	N	-	-	-	-	-	-	-	ANC-Cside	EU	EU	-	-	-	-	-	-	Iberian Red	-	-	-	-	-	Modern	0	Modern	EUD	-	Spain	-	-	-	-	Domestic	-	Y
IB7	-	AY232848	Alves et al. 2003	N	-	-	-	-	-	-	-	ANC-Cside	EU	EU	-	-	-	-	-	-	Blond Alentejano	-	-	-	-	-	Modern	0	Modern	EUD	-	Spain	-	-	-	-	Domestic	-	Y
IB8	-	AY232849	Alves et al. 2003	N	-	-	-	-	-	-	-	ANC-Aside	EU	EU	-	-	-	-	-	-	Blond Alentejano	-	-	-	-	-	Modern	0	Modern	EUD	-	Spain	-	-	-	-	Domestic	-	Y
IB9	-	AY232850	Alves et al. 2003	N	-	-	-	-	-	-	-	ANC-Cside	EU	EU	-	-	-	-	-	-	Black Hairless	-	-	-	-	-	Modern	0	Modern	EUD	-	Spain	-	-	-	-	Domestic	-	Y
LR1	-	AY232884	Alves et al. 2003	N	-	-	-	-	-	-	-	ANC-Aside	EU	EU	-	-	-	-	-	-	Black Hairless	-	-	-	-	-	Modern	0	Modern	EUD	-	Spain	-	-	-	-	Domestic	-	Y
LR2	-	AY232885	Alves et al. 2003	N	-	-	-	-	-	-	-	ANC-Aside	EU	EU	-	-	-	-	-	-	Iberian Red	-	-	-	-	-	Modern	0	Modern	EUD	-	Spain	-	-	-	-	Domestic	-	Y
LW1	-	AY232882	Alves et al. 2003	N	-	-	-	-	-	-	-	As	AS	AS	-	-	-	-	-	-	Iberian Red	-	-	-	-	-	Modern	0	Modern	EUD	-	France	-	-	-	-	Domestic	-	Y
LW2	-	AY232883	Alves et al. 2003	N	-	-	-	-	-	-	-	As	AS	AS	-	-	-	-	-	-	Iberian Red	-	-	-	-	-	Modern	0	Modern	EUD	-	France	-	-	-	-	Domestic	-	Y
MG	-	AY232892	Alves et al. 2003	N	-	-	-	-	-	-	-	ANC-Aside	EU	EU	-	-	-	-	-	-	-	-	-	-	-	-	Modern	0	Modern	EUD	-	Hungary	-	-	-	-	Domestic	-	Y
MS1	-	AY232888	Alves et al. 2003	N	-	-	-	-	-	-	-	As	AS	AS	-	-	-	-	-	-	Black hairy	-	-	-	-	-	Modern	0	Modern	EUD	-	Spain	-	-	-	-	Domestic	-	Y
MS2	-	AY232889	Alves et al. 2003	N	-	-	-	-	-	-	-	As	AS	AS	-	-	-	-	-	-	Black Hairless	-	-	-	-	-	Modern	0	Modern	EUD	-	Spain	-	-	-	-	Domestic	-	Y
P1	-	AY232886	Alves et al. 2003	N	-	-	-	-	-	-	-	ANC-Aside	EU	EU	-	-	-	-	-	-	Iberian Red	-	-	-	-	-	Modern	0	Modern	EUD	-	Spain	-	-	-	-	Domestic	-	N
P2	-	AY232887	Alves et al. 2003	N	-	-	-	-	-	-	-	As	AS	AS	-	-	-	-	-	-	Black hairy	-	-	-	-	-	Modern	0	Modern	EUD	-	Spain	-	-	-	-	Domestic	-	N
SJ	-	AY232890	Alves et al. 2003	N	-	-	-	-	-	-	-	As	AS	AS	-	-	-	-	-	-	Large White	-	-	-	-	-	Modern	0	Modern	EUD	-	Spain	-	-	-	-	Domestic	-	Y
SWB1	-	AY232868	Alves et al. 2003	N	-	-	-	-	-	-	-	ANC-Cside	EU	EU	-	-	-	-	-	-	-	-	-	-	-	-	-	-	-	EUW	-	Spain	-	-	-	-	Wild	-	Y
SWB2	-	AY232869	Alves et al. 2003	N	-	-	-	-	-	-	-	ANC-Cside	EU	EU	-	-	-	-	-	-	-	-	-	-	-	-	-	-	-	EUW	-	Spain	-	-	-	-	Wild	-	Y
SWB3	-	AY232870	Alves et al. 2003	N	-	-	-	-	-	-	-	ANC-Cside	EU	EU	-	-	-	-	-	-	Spotted Black Jabugo	-	-	-	-	-	Modern	0	Modern	EUW	-	Spain	-	-	-	-	Wild	-	Y
SWB4	-	AY232872	Alves et al. 2003	N	-	-	-	-	-	-	-	ANC-Aside	EU	EU	-	-	-	-	-	-	-	-	-	-	-	-	-	-	-	EUW	-	Spain	-	-	-	-	Wild	-	Y
SWB5	-	AY232873	Alves et al. 2003	N	-	-	-	-	-	-	-	ANC-Cside	EU	EU	-	-	-	-	-	-	-	-	-	-	-	-	-	-	-	EUW	-	Spain	-	-	-	-	Wild	-	Y
SWB6	-	AY232871	Alves et al. 2003	N	-	-	-	-	-	-	-	ANC-Aside	EU	EU	-	-	-	-	-	-	-	-	-	-	-	-	-	-	-	EUW	-	Spain	-	-	-	-	Wild	-	Y
SWB7	-	AY232874	Alves et al. 2003	N	-	-	-	-	-	-	-	ANC-Cside	EU	EU	-	-	-	-	-	-	-	-	-	-	-	-	-	-	-	EUW	-	Spain	-	-	-	-	Wild	-	Y
ALH16	-	HM747211	Alves et al. 2010	N	-	-	-	-	-	-	-	ANC-Cside	EU	EU	-	-	-	-	-	-	-	-	-	-	-	-	-	-	-	EUW	-	Spain	-	-	-	-	Wild	-	Y
ALH18	-	HM747213	Alves et al. 2010	N	-	-	-	-	-	-	-	ANC-Cside	EU	EU	-	-	-	-	-	-	-	-	-	-	-	-	-	-	-	EUW	-	Spain	-	-	-	-	Wild	-	Y
ALH20	-	HM747215	Alves et al. 2010	N	-	-	-	-	-	-	-	ANC-Cside	EU	EU	-	-	-	-	-	-	-	-	-	-	-	-	-	-	-	EUW	-	Spain	-	-	-	-	Wild	-	Y
ALH21	-	HM747216	Alves et al. 2010	N	-	-	-	-	-	-	-	ANC-Aside	EU	EU	-	-	-	-	-	-	Bisaro	-	-	-	-	-	-	-	-	EUD	-	Spain	-	-	-	-	Domestic	-	Y
ALH22	-	HM747217	Alves et al. 2010	N	-	-	-	-	-	-	-	ANC-Cside	EU	EU	-	-	-	-	-	-	Alentejano	-	-	-	-	-	-	-	-	EUD	-	Spain	-	-	-	-	Domestic	-	Y
ALH24	-	HM747219	Alves et al. 2010	N	-	-	-	-	-	-	-	ANC-Aside	EU	EU	-	-	-	-	-	-	Bisaro	-	-	-	-	-	-	-	-	EUD	-	Spain	-	-	-	-	Domestic	-	Y
ALH25	-	HM747220	Alves et al. 2010	N	-	-	-	-	-	-	-	ANC-Aside	EU	EU	-	-	-	-	-	-	Bisaro	-	-	-	-	-	-	-	-	EUD	-	Spain	-	-	-	-	Domestic	-	Y
ALH26	-	HM747221	Alves et al. 2010	N	-	-	-	-	-	-	-	ANC-Cside	EU	EU	-	-	-	-	-	-	Alentejano	-	-	-	-	-	-	-	-	EUD	-	Spain	-	-	-	-	Domestic	-	Y
ALH3	-	HM747198	Alves et al. 2010	N	-	-	-	-	-	-	-	ANC-Aside	EU	EU	-	-	-	-	-	-	-	-	-	-	-	-	-	-	-	-	-	-	-	-	-	-	Wild	-	Y
ALH4	-	HM747199	Alves et al. 2010	N	-	-	-	-	-	-	-	ANC-Cside	EU	EU	-	-	-	-	-	-	-	-	-	-	-	-	-	-	-	EUW	-	Iberia	-	-	-	-	Wild	-	Y
ALH6	-	HM747201	Alves et al. 2010	N	-	-	-	-	-	-	-	ANC-Cside	EU	EU	-	-	-	-	-	-	-	-	-	-	-	-	-	-	-	EUW	-	Iberia	-	-	-	-	Wild	-	Y
ALH7	-	HM747202	Alves et al. 2010	N	-	-	-	-	-	-	-	ANC-Cside	EU	EU	-	-	-	-	-	-	-	-	-	-	-	-	-	-	-	EUW	-	Austria	-	-	-	-	Wild	-	Y
ALH12	-	HM747207	Alves et al. 2010	N	-	-	-	-	-	-	-	ANC-Cside	EU	EU	-	-	-	-	-	-	-	-	-	-	-	-	-	-	-	EUW	Alentejano	Portugal	-	-	-	-	Wild	-	Y
ALH13	-	HM747208	Alves et al. 2010	N	-	-	-	-	-	-	-	ANC-Cside	EU	EU	-	-	-	-	-	-	-	-	-	-	-	-	-	-	-	EUW	Alentejano	Portugal	-	-	-	-	Wild	-	Y
ALH1	-	HM747196	Alves et al. 2010	N	-	-	-	-	-	-	-	ANC-Cside	EU	EU	-	-	-	-	-	-	-	-	-	-	-	-	-	-	-	EUW	Bisaro	Portugal	-	-	-	-	Wild	-	Y
ALH11	-	HM747206	Alves et al. 2010	N	-	-	-	-	-	-	-	ANC-Cside	EU	EU	-	-	-	-	-	-	-	-	-	-	-	-	-	-	-	EUW	Bisaro	Portugal	-	-	-	-	Wild	-	Y
ALH14	-	HM747209	Alves et al. 2010	N	-	-	-	-	-	-	-	ANC-Cside	EU	EU	-	-	-	-	-	-	-	-	-	-	-	-	-	-	-	EUW	Bisaro	Portugal	-	-	-	-	Wild	-	Y
ALH27	-	HM747222	Alves et al. 2010	N	-	-	-	-	-	-	-	ANC-Cside	EU	EU	-	-	-	-	-	-	Bisaro	-	-	-	-	-	-	-	-	EUD	Bisaro	Portugal	-	-	-	-	Domestic	-	Y
GL1081	-	-	Anastasia Papathanasiou / Mike Richards	N	-	-	-	-	-	-	-	-	-	-	-	-	-	-	-	S-EVA-3886	S Pelopanese, cave of foxes, mainland / Apt. 7	-	-	-	-	-	-	-	Middle Neolithic	EUU-A	Alepotrypa	Greece	Unknown	-	-	-	Unknown	Unknown	N
GL1082	-	-	Anastasia Papathanasiou / Mike Richards	N	-	-	-	-	-	-	-	-	-	-	-	-	-	-	-	Fra-22	-	-	-	-	-	-	-	-	Mesolithic	EUU-A	Franchthi Cave	Greece	Unknown	-	-	-	Unknown	Unknown	N
GL1084	-	-	Anastasia Papathanasiou / Mike Richards	N	-	-	-	-	-	-	-	-	-	-	-	-	-	-	-	Melidoni-1	-	-	-	-	-	-	western crete, inland, late 1500 BC	3500	Minoan	EUU-A	Melidoni	Greece	Unknown	-	-	-	Unknown	Unknown	N
GL1085	-	-	Anastasia Papathanasiou / Mike Richards	N	-	-	-	-	-	-	-	-	-	-	-	-	-	-	-	Melidoni-9	-	-	-	-	-	-	western crete, inland, late 1500 BC	3500	Minoan	EUU-A	Melidoni	Greece	Unknown	-	-	-	Unknown	Unknown	N
AA508	GL1148	-	Anders Götherström	N	3007838	0.980206	0.00016117	-	204	0.0319027	-	ANC-Aside	EU	EU	-	0	560	0	0	PORK2 / ATP 01 EXC WII	left Maxillar fragment	Beta-491650	3570	30	3933	3825	-	3879	Early Bronze Age	EUU-A	El Portalón (Portalon Cueva Mayor)	Spain	Unknown	0	0	-	Unknown	Unknown	N
AA509	GL1149	-	Anders Götherström	N	19632	1.51284	1.78e-06	F	83	0.00656113	-	-	-	-	-	0	26	0	0	PORK3 / ATP 02 EXC W	-	-	-	-	-	-	-	-	-	EUU-A	El Portalón (Portalon Cueva Mayor)	Spain	Unknown	0	0	-	Unknown	Unknown	N
AA510	GL1150	-	Anders Götherström	N	111838	6.94397	2.77e-05	M	798	0.0736772	-	ANC-Aside	EU	EU	-	0	354	0	0	PORK4 / ATP 02 EXC WII	Right Maxillar fragment	Beta-491651	3620	30	3989	3843	-	3916	Early Bronze Age	EUU-A	El Portalón (Portalon Cueva Mayor)	Spain	Unknown	0	0	-	Unknown	Unknown	N
AA507	GL1147	-	Anders Götherström/ J.M. Carretero/ C. Valdiosera	N	789399	25.1743	0.002904	M	15177	8.95943	EU	ANC-Aside	EU	EU	0	0	39062	1	0	PORK1 / ATP CLARK 1	Left Maxillar fragment	Beta-491649	4070	30	4644	4500	-	4572	Late Copper Age	EUU-A	El Portalón (Portalon Cueva Mayor)	Spain	Unknown	0	0	-	Unknown	Unknown	N
AA511	GL1151	-	Anders Götherström/ J.M. Carretero/ C. Valdiosera	N	1007882	26.6259	0.00418872	M	13066	3.34822	EU	ANC-Aside	EU	EU	0	0	58591	1	0	PORK5 / ATP 03 EXC WIII	Right Maxillar fragment	Beta-491649	970	30	934	796	-	865	Medieval	EUU-A	El Portalón (Portalon Cueva Mayor)	Spain	Unknown	0	0	-	Unknown	Unknown	N
AA512	GL1152	-	Anders Götherström/ J.M. Carretero/ C. Valdiosera	N	315472	14.0526	0.00056867	F	1282	0.170589	EU	ANC-Aside	EU	EU	0	0	7848	1	0	PORK6 / ATP 04 GP1 F371	Right Maxillar fragment	Beta-491653	3420	30	3725	3585	-	3655	Middle Bronze Age	EUU-A	El Portalón (Portalon Cueva Mayor)	Spain	Unknown	0	0	-	Unknown	Unknown	N
AA513	GL1154	-	Anders Götherström/ J.M. Carretero/ C. Valdiosera	N	1690432	10.182	0.00222783	F	9180	1.44074	EU	ANC-Aside	EU	EU	0	0	28687	1	0	PORK7 / ATP 05 EXC W F247	Left Maxillar Fragment	Beta-209454	4630	30	5464	5372	-	5418	Late Neolithic	EUU-A	El Portalón (Portalon Cueva Mayor)	Spain	Unknown	0	0	-	Unknown	Unknown	N
KD032	-	-	Andrea Zeeb-Lanz	N	372933	76.1558	0.00447406	F	2931	0.30434	Y1	-	Y1	NE	-	0	62965	1	0	Hxh7a/7b / E98/102 281-143-6	-	-	-	-	-	-	7,300-6,950BP	7125	Neolithic	EUD-A	Herxheim	Germany	Domestic	0	0	-	Domestic	Domestic	N
KD033	-	-	Andrea Zeeb-Lanz	Y	1116734327	82.5409	0.712024	F	15619	249.516	Y1	-	Y1	NE	-	0	7252153	1	1	Hxh8 / E97/102 282-93-1	-	-	-	-	-	-	5340-4900 BC	7120	Neolithic	EUD-A	Herxheim	Germany	Domestic	10	0	A/A	Domestic	Domestic	N
KD037	-	-	Andrea Zeeb-Lanz	Y	2461225568	89.7211	0.725639	F	15879	341.078	EU	-	EU	EU	-	0	10859799	1	1	Hxh12 / E96/102 329 1760	-	-	-	-	-	-	5340-4900 BC	7120	Neolithic	EUD-A	Herxheim	Germany	Domestic	31	0	A/A	Domestic	Domestic	N
AA492	-	-	Anne Tresset	N	970504	0.844304	3.56e-05	F	174	0.0140252	-	-	-	-	-	0	218	0	0	90	-	-	-	-	-	-	early 4th Mil BC	6000	Chasseen	EUU-A	Bercy	France	Unknown	0	0	-	Unknown	Unknown	N
AA493	GL428	-	Anne Tresset	N	372523	4.52616	3.94e-06	F	13773	5.19996	EU	-	EU	EU	-	1	28	0	0	43	-	-	-	-	-	-	early 4th Mil BC	6000	Chasseen	EUD-A	Bercy	France	domestic	0	0	-	domestic	domestic	N
AA494	GL450	-	Anne Tresset	N	432545	0.995272	9.5e-06	-	0	0	-	-	-	-	-	0	9	0	0	39	-	-	-	-	-	-	early 4th Mil BC	6000	Chasseen	EUD-A	Bercy	France	domestic	0	0	-	domestic	domestic	N
AA495	GL497	-	Anne Tresset	N	258704	1.28409	3.56e-06	M	9516	1.6088	EU	-	EU	EU	-	1	15	0	0	82	-	-	-	-	-	-	early 4th Mil BC	6000	Chasseen	EUU-A	Bercy	France	Unknown	0	0	-	Unknown	Unknown	N
AA496	GL569	-	Anne Tresset	N	99639	2.35149	1.17e-06	-	2232	0.258593	EU	-	EU	EU	-	1	0	0	0	26	-	-	-	-	-	-	early 4th Mil BC	6000	Chasseen	EUD-A	Bercy	France	domestic	0	0	-	domestic	domestic	N
AA498	GL573	KR075788	Anne Tresset	N	69634	5.64236	2.94e-06	M	41	0.00385241	-	ANC-Aside	EU	EU	-	0	2	0	0	44	-	-	-	-	-	-	early 4th Mil BC	6000	Chasseen	EUD-A	Bercy	France	Domestic	0	0	-	Domestic	Domestic	Y
AA499	GL699	-	Anne Tresset	N	230867	2.85229	9.83e-06	F	5808	0.757178	EU	-	EU	EU	-	1	104	0	0	1960-06-01	-	-	-	-	-	-	early 4th mill BC	6000	Chasseen	EUU-A	Bercy	France	Unknown	0	0	-	Unknown	Unknown	N
AA500	GL802	-	Anne Tresset	N	2188341	0.575961	7.06e-06	-	11903	2.35099	EU	-	EU	EU	-	1	12	0	0	58	-	-	-	-	-	-	early 4th Mil BC	6000	Chasseen	EUD-A	Bercy	France	Wild	0	0	-	Wild	Wild	N
AA501	GL816	-	Anne Tresset	N	232480	2.10642	9.22e-06	-	3410	0.37579	EU	-	EU	EU	-	1	86	0	0	51	-	-	-	-	-	-	early 4th Mil BC	6000	Chasseen	EUD-A	Bercy	France	Wild	0	0	-	Wild	Wild	N
AA502	GL824	-	Anne Tresset	N	81679	1.69199	8.44e-06	M	0	0	-	ANC-Aside	EU	EU	-	0	88	0	0	42	-	-	-	-	-	-	early 4th Mil BC	6000	Chasseen	EUD-A	Bercy	France	Domestic	0	0	-	Domestic	Domestic	Y
AA503	GL831	-	Anne Tresset	N	532813	1.96654	5.89e-06	-	12285	3.77181	EU	-	EU	EU	-	1	18	0	0	50	-	-	-	-	-	-	early 4th Mil BC	6000	Chasseen	EUW-A	Bercy	France	Unknown	0	0	-	Unknown	Unknown	N
AA504	GL859	-	Anne Tresset	N	19400	1.48969	8.12e-07	F	0	0	-	ANC-Aside	EU	EU	-	0	0	0	0	20	-	-	-	-	-	-	early 4th Mil BC	6000	Chasseen	EUD-A	Bercy	France	Domestic	0	0	-	Domestic	Domestic	Y
AA505	GL899	-	Anne Tresset	N	1034273	1.51488	1.44e-05	F	1639	0.132487	EU	-	EU	EU	-	1	40	0	0	103	-	-	-	-	-	-	4000 BC cultural	6000	Chasseen	EUW-A	Bercy	France	Wild	0	0	-	Wild	Wild	N
AA506	GL898	-	Anne Tresset	N	1144858	0.500761	6.67e-06	M	8860	1.49883	EU	-	EU	EU	-	1	29	0	0	49	-	-	-	-	-	-	early 4th Mil BC	6000	Chasseen	EUD-A	Bercy	France	domestic	0	0	-	domestic	domestic	N
AA280	-	-	Anton Ervynck	N	3660075	0.651653	0.00011117	-	11475	2.32715	EU	-	EU	EU	-	1	1213	0	0	LM 89.3	MO isol. teeth Early MA 89.3	-	-	-	-	-	end 13th- early 14th c. AD	700	Late Medieval	EUD-A	Londerzeel	Belgium	Domestic	0	0	-	Domestic	Domestic	N
AA281	-	-	Anton Ervynck	N	7719973	0.322488	0.00010983	-	1310	0.153554	EU	-	EU	EU	-	1	172	0	0	LM 85.15	MO isol. Teeth. Early MA 85.15	-	-	-	-	-	end 13th- early 14th c. AD	700	Late Medieval	EUD-A	Londerzeel	Belgium	Domestic	0	0	-	Domestic	Domestic	N
AA282	GL314	KR075788	Anton Ervynck	N	160188	0.491922	2.61e-06	F	139	0.0124601	-	ANC-Aside	EU	EU	-	1	13	0	0	OUD SPEG 4000N	-	-	-	-	-	-	late 2nd - early 5th c. AD	1440	Late Roman/Early Medieval	EUD-A	Oudenburg	Belgium	Domestic	0	0	-	Domestic	Domestic	Y
AA283	GL825	-	Anton Ervynck	N	2495955	0.930265	0.00013028	F	6132	0.781075	EU	ANC-Aside	EU	EU	0	1	1374	0	0	OUD SPEG 2000D	-	-	-	-	-	-	late 2nd - early 5th c. AD	1440	Late Roman/Early Medieval	EUD-A	Oudenburg	Belgium	Domestic	0	0	-	Domestic	Domestic	Y
AA284	-	-	Anton Ervynck	N	3620690	1.35093	0.00018	F	11957	2.62379	EU	-	EU	EU	-	1	1747	0	0	OUD SPEG 2000E	-	-	-	-	-	-	late 2nd - early 5th c. AD	1440	Late Roman/Early Medieval	EUD-A	Oudenburg	Belgium	Domestic	0	0	-	Domestic	Domestic	N
AA285	-	-	Anton Ervynck	N	254263	17.0426	4.49e-05	-	5452	0.614459	EU	-	EU	EU	-	1	437	0	0	OUD SPEG 2000G	-	-	-	-	-	-	late 2nd - early 5th c. AD	1440	Late Roman/Early Medieval	EUD-A	Oudenburg	Belgium	Domestic	0	0	-	Domestic	Domestic	N
AA286	-	-	Anton Ervynck	N	166042	6.55497	1.49e-05	-	1252	0.113586	EU	-	EU	EU	-	1	82	0	0	OUD SPEG 4000F	-	-	-	-	-	-	late 2nd - early 5th c. AD	1440	Late Roman/Early Medieval	EUD-A	Oudenburg	Belgium	Domestic	0	0	-	Domestic	Domestic	N
GL1000	-	DQ873027	Antonio Tagliacozzo	N	143001	1.38111	4.44e-06	-	1432	0.166917	EU	ANC-Cside	EU	EU	0	0	1	0	0	Praia GM TG 44	-	-	-	-	-	-	8400-7000 cal. BC	9700	Mesolithic	EUW-A	Grotta del Santuario della Madonna	Italy	Wild	0	0	-	Wild	Wild	Y
AA149	LG760	-	Arkadiusz Marciniak	N	11688	2.12183	1.94e-06	F	23	0.00282911	-	ANC-Aside	EU	EU	-	0	22	0	0	POZ-BOZ-01, B2	-	-	-	-	-	-	1050-1200 AD	875	Early Medieval	EUW-A	Bodzia stan 1	Poland	Wild	0	0	-	Wild	Wild	N
AA154	LG767	-	Arkadiusz Marciniak	N	102311	0.598176	1.67e-06	F	0	0	-	ANC-Cside	EU	EU	-	0	7	0	0	POZ-BOZ-09, E590	LBK, phase IIA	-	-	-	-	-	5300-5150 BC	7225	Neolithic	EUD-A	Bodzia stan 1	Poland	Domestic	0	0	-	Domestic	Domestic	N
AA155	LG768	-	Arkadiusz Marciniak	N	51327	4.97594	2.56e-06	F	3622	0.388371	EU	-	EU	EU	-	1	21	0	0	POZ-BOZ-11, E312	-	-	-	-	-	-	1050-1200 AD	875	Early Medieval	EUU-A	Bodzia stan 1	Poland	Unknown	0	0	-	Unknown	Unknown	N
AA330	LG741	-	Arkadiusz Marciniak	N	82725	4.61408	1.28e-05	F	50	0.00529706	-	ANC-Aside	EU	EU	-	1	38	0	0	-	-	-	-	-	-	-	5300-5150 BC	7225	Neolithic	EUD-A	Bodzia stan 1	Poland	Domestic	0	0	-	Domestic	Domestic	N
AA331	LG742	-	Arkadiusz Marciniak	N	137855	9.09289	8e-06	F	39	0.00349124	-	ANC-Aside	EU	EU	-	0	20	0	0	-	-	-	-	-	-	-	1000-800 BC	2900	Bronze Age	EUD-A	Bodzia stan 1	Poland	Domestic	0	0	-	Domestic	Domestic	N
AA332	LG743	-	Arkadiusz Marciniak	N	501806	0.843155	7.28e-05	M	168	0.0125805	-	ANC-Aside	EU	EU	-	0	981	0	0	-	-	-	-	-	-	-	1050-1200 AD	875	Early Medieval	EUD-A	Bodzia stan 1	Poland	Domestic	0	0	-	Domestic	Domestic	N
AA333	LG744	-	Arkadiusz Marciniak	N	866758	2.01694	4.69e-05	F	14610	3.8462	EU	-	EU	EU	-	1	681	0	0	POZ-BOD-08, E461	LBK, phase IIA	-	-	-	-	-	1050-1200 AD	875	Early Medieval	EUD-A	Bodzia stan 1	Poland	Domestic	0	0	-	Domestic	Domestic	N
AA334	LG745	-	Arkadiusz Marciniak	N	2566569	1.01762	0.00014194	-	317	0.0427376	-	ANC-Aside	EU	EU	-	0	618	0	0	POZ-BOD-13, B160	Lusatian Culture, phase IV	-	-	-	-	-	4100-4000 BC	6050	Neolithic	EUD-A	Bodzia stan 1	Poland	Domestic	0	0	-	Domestic	Domestic	N
AA335	LG746	-	Arkadiusz Marciniak	N	703033	1.1715	1.99e-05	M	5432	0.650996	EU	-	EU	EU	-	1	69	0	0	POZ-BOD-17, A180	-	-	-	-	-	-	5300-5150 BC	7225	Neolithic	EUD-A	Bodzia stan 1	Poland	Domestic	0	0	-	Domestic	Domestic	N
AA336	LG747	-	Arkadiusz Marciniak	N	180918	4.44787	3.97e-05	F	1751	0.165292	EU	-	EU	EU	-	0	427	0	0	POZ-BOD-18, A190	-	-	-	-	-	-	5300-4000 BC	6650	Neolithic	EUD-A	Bodzia stan 1	Poland	Domestic	0	0	-	Domestic	Domestic	N
AA337	LG748	-	Arkadiusz Marciniak	N	159458	15.4166	3.68e-05	-	144	0.0167941	-	ANC-Cside	EU	EU	-	0	339	0	0	POZ-BOD-22, E465	Late Lengyel IIIA	-	-	-	-	-	5300-4000 BC	6650	Neolithic	EUD-A	Bodzia stan 1	Poland	Domestic	0	0	-	Domestic	Domestic	N
AA339	LG751	-	Arkadiusz Marciniak	N	845444	0.411618	4.32e-05	M	414	0.045025	-	ANC-Aside	EU	EU	-	0	533	0	0	POZ-BOD-23, E148	LBK, phase IIA	-	-	-	-	-	5300-4000 BC	6650	Neolithic	EUD-A	Bodzia stan 1	Poland	Domestic	0	0	-	Domestic	Domestic	N
AA340	LG752	-	Arkadiusz Marciniak	N	2327558	0.299112	6.74e-05	M	200	0.0191416	-	ANC-Aside	EU	EU	-	0	747	0	0	POZ-BOD-26	layer, zone A	-	-	-	-	-	1050-1200 AD	875	Early Medieval	EUD-A	Bodzia stan 1	Poland	Domestic	0	0	-	Domestic	Domestic	N
AA341	LG753	-	Arkadiusz Marciniak	N	186507	16.4198	0.000477	M	3945	0.456028	EU	ANC-Aside	EU	EU	0	0	6004	1	0	POZ-BOD-28	layer, zone F	-	-	-	-	-	1050-1200 AD	875	Early Medieval	EUD-A	Bodzia stan 1	Poland	Domestic	0	0	-	Domestic	Domestic	N
AA342	LG754	-	Arkadiusz Marciniak	N	2132693	0.211423	2.55e-05	-	0	0.00349124	-	ANC-Aside	EU	EU	-	0	161	0	0	POZ-BOD-33	layer, zone AB	-	-	-	-	-	1050-1200 AD	875	Early Medieval	EUD-A	Bodzia stan 1	Poland	Domestic	0	0	-	Domestic	Domestic	N
AA343	LG755	-	Arkadiusz Marciniak	N	963150	8.06562	0.00119711	M	4144	0.493108	EU	ANC-Aside	EU	EU	0	0	15641	1	0	POZ-BOD-36, E269	-	-	-	-	-	-	1050-1200 AD	875	Early Medieval	EUD-A	Bodzia stan 1	Poland	Domestic	0	0	-	Domestic	Domestic	N
AA344	LG756	-	Arkadiusz Marciniak	N	119039	3.94325	5.59e-05	M	384	0.0340697	-	ANC-Cside	EU	EU	-	0	723	0	0	POZ-BOD-38, E280	-	-	-	-	-	-	1050-1200 AD	875	Early Medieval	EUD-A	Bodzia stan 1	Poland	Domestic	0	0	-	Domestic	Domestic	N
AA345	LG757	-	Arkadiusz Marciniak	N	292791	0.611358	1.17e-05	M	0	0	-	-	-	-	-	0	112	0	0	POZ-BOD-44, F266	-	-	-	-	-	-	-	-	Early Medieval	EUW-A	Bodzia stan 1	Poland	Wild	0	0	-	Wild	Wild	N
AA346	LG758	-	Arkadiusz Marciniak	N	1272613	6.62794	0.00157644	M	9993	1.6779	EU	ANC-Aside	EU	EU	0	0	20443	1	0	POZ-BOD-57, B27	-	-	-	-	-	-	5400-4000 BC	6700	Neolithic	EUD-A	Bodzia stan 1	Poland	Domestic	0	0	-	Domestic	Domestic	N
LG750	-	-	Arkadiusz Marciniak	N	-	-	-	-	-	-	-	ANC-Aside	EU	EU	-	-	-	-	-	POZ-BOD-32	-	OxA-24691	7980	40	8999	8656	-	8828	-	EUU-A	Bodzia stan 1	Poland	Unknown	-	-	-	Unknown	Unknown	N
LG761	-	-	Arkadiusz Marciniak	N	-	-	-	-	-	-	-	ANC-Y1-6A	Y1	NE	-	-	-	-	-	POZ-BOZ-02	LBK?	-	-	-	-	-	5th Millennium BC?	6500	Neolithic	EUU-A	Bozejewice stan 28	Poland	Unknown	-	-	-	Unknown	Unknown	N
LG762	-	-	Arkadiusz Marciniak	N	-	-	-	-	-	-	-	ANC-Cside	EU	EU	-	-	-	-	-	POZ-BOZ-03	LBK?	-	-	-	-	-	5th Millennium BC?	6500	Neolithic	EUU-A	Bozejewice stan 28	Poland	Unknown	-	-	-	Unknown	Unknown	N
LG763	-	-	Arkadiusz Marciniak	N	-	-	-	-	-	-	-	ANC-Aside	EU	EU	-	-	-	-	-	POZ-BOZ-04	LBK?	-	-	-	-	-	5th Millennium BC?	6500	Neolithic	EUU-A	Bozejewice stan 28	Poland	Unknown	-	-	-	Unknown	Unknown	N
LG764	-	-	Arkadiusz Marciniak	N	-	-	-	-	-	-	-	ANC-Aside	EU	EU	-	-	-	-	-	POZ-BOZ-05	LBK?	OxA-30068	1530	24	1522	1353	-	1438	Neolithic	EUU-A	Bozejewice stan 28	Poland	Unknown	-	-	-	Unknown	Unknown	N
AA136	LG500	-	Arkadiusz Marciniak	N	786594	3.00892	0.0001535	-	119	0.0134232	-	ANC-Aside	EU	EU	-	0	961	0	0	POZ-CIE-01	layer	-	-	-	-	-	3200-2000 BC	4600	Neolithic	EUD-A	Ciechrz 25	Poland	Domestic	0	0	-	Domestic	Domestic	N
AA137	LG501	-	Arkadiusz Marciniak	N	71439	3.87183	2.09e-05	-	100	0.0136038	-	ANC-Aside	EU	EU	-	0	182	0	0	POZ-CIE-02, 31	-	-	-	-	-	-	600-0 BC	2300	Early Iron Age	EUD-A	Ciechrz 25	Poland	Domestic	0	0	-	Domestic	Domestic	N
AA138	LG502	-	Arkadiusz Marciniak	N	14112	2.55102	1e-06	F	0	0	-	ANC-Aside	EU	EU	-	0	2	0	0	POZ-CIE-03	layer	-	-	-	-	-	3200-2000 BC	4600	Neolithic	EUD-A	Ciechrz 25	Poland	Domestic	0	0	-	Domestic	Domestic	N
AA139	LG503	-	Arkadiusz Marciniak	N	726866	5.42603	0.00055	F	2791	0.339252	EU	ANC-Aside	EU	EU	0	0	7057	1	0	POZ-CIE-04, 33	-	-	-	-	-	-	1000-1300 AD	850	Early Medieval	EUD-A	Ciechrz 25	Poland	Domestic	0	0	-	Domestic	Domestic	N
LG723	-	-	Arkadiusz Marciniak	N	-	-	-	-	-	-	-	ANC-Aside	EU	EU	-	-	-	-	-	POZ-DEB-01	LBK	-	-	-	-	-	5th Millennium BC?	6500	Neolithic	EUU-A	Dęby 29	Poland	Unknown	-	-	-	Unknown	Unknown	N
LG733	-	-	Arkadiusz Marciniak	N	-	-	-	-	-	-	-	ANC-Y1-6A	Y1	NE	-	-	-	-	-	POZ-KUC-01	LBK?	-	-	-	-	-	5th Millennium BC?	6500	Neolithic	EUU-A	Kuczkowo 5	Poland	Unknown	-	-	-	Unknown	Unknown	N
LG735	-	-	Arkadiusz Marciniak	N	-	-	-	-	-	-	-	ANC-Y1-6A	Y1	NE	-	-	-	-	-	POZ-KUC-09	LBK?	-	-	-	-	-	5th Millennium BC?	6500	Neolithic	EUU-A	Kuczkowo 5	Poland	Unknown	-	-	-	Unknown	Unknown	N
LG736	-	-	Arkadiusz Marciniak	N	-	-	-	-	-	-	-	ANC-Aside	EU	EU	-	-	-	-	-	PUZ-KUC-12	LBK?	-	-	-	-	-	5th Millennium BC?	6500	Neolithic	EUU-A	Kuczkowo 5	Poland	Unknown	-	-	-	Unknown	Unknown	N
LG737	-	-	Arkadiusz Marciniak	N	-	-	-	-	-	-	-	ANC-Y1-6A	Y1	NE	-	-	-	-	-	POZ-KUC-18	LBK?	-	-	-	-	-	5th Millennium BC?	6500	Neolithic	EUU-A	Kuczkowo 5	Poland	Unknown	-	-	-	Unknown	Unknown	N
LG738	-	-	Arkadiusz Marciniak	N	-	-	-	-	-	-	-	ANC-Aside	EU	EU	-	-	-	-	-	POZ-KUC-19	LBK?	-	-	-	-	-	5th Millennium BC?	6500	Neolithic	EUU-A	Kuczkowo 5	Poland	Unknown	-	-	-	Unknown	Unknown	N
LG739	-	-	Arkadiusz Marciniak	N	-	-	-	-	-	-	-	ANC-Cside	EU	EU	-	-	-	-	-	POZ-KUC-20	LBK?	-	-	-	-	-	5th Millennium BC?	6500	Neolithic	EUU-A	Kuczkowo 5	Poland	Unknown	-	-	-	Unknown	Unknown	N
LG724	-	-	Arkadiusz Marciniak	N	-	-	-	-	-	-	-	ANC-Y1-6A	Y1	NE	-	-	-	-	-	POZ-LUD-02	LBK	-	-	-	-	-	5th Millennium BC?	6500	Neolithic	EUU-A	Ludwinowo 7	Poland	Unknown	-	-	-	Unknown	Unknown	N
LG726	-	-	Arkadiusz Marciniak	N	-	-	-	-	-	-	-	ANC-Y1-6A	Y1	NE	-	-	-	-	-	POZ-LUD-05	LBK	-	-	-	-	-	5th Millennium BC?	6500	Neolithic	EUU-A	Ludwinowo 7	Poland	Unknown	-	-	-	Unknown	Unknown	N
LG727	-	-	Arkadiusz Marciniak	N	-	-	-	-	-	-	-	ANC-Y1-6A	Y1	NE	-	-	-	-	-	POZ-LUD-07	LBK	-	-	-	-	-	5th Millennium BC?	6500	Neolithic	EUU-A	Ludwinowo 7	Poland	Unknown	-	-	-	Unknown	Unknown	N
LG711	-	-	Arkadiusz Marciniak	N	-	-	-	-	-	-	-	ANC-Aside	EU	EU	-	-	-	-	-	POZ-RAC-02	Lengyel	-	-	-	-	-	5th - 4th Millennium BC?	6000	Neolithic	EUU-A	Racot 18	Poland	Unknown	-	-	-	Unknown	Unknown	N
LG712	-	-	Arkadiusz Marciniak	N	-	-	-	-	-	-	-	ANC-Aside	EU	EU	-	-	-	-	-	POZ-RAC-04	Lengyel	-	-	-	-	-	5th - 4th Millennium BC?	6000	Neolithic	EUU-A	Racot 18	Poland	Unknown	-	-	-	Unknown	Unknown	N
LG721	-	-	Arkadiusz Marciniak	N	-	-	-	-	-	-	-	ANC-Aside	EU	EU	-	-	-	-	-	POZ-RAC-17	Lengyel	-	-	-	-	-	5th - 4th Millennium BC?	6000	Neolithic	EUU-A	Racot 18	Poland	Unknown	-	-	-	Unknown	Unknown	N
AA140	LG505	-	Arkadiusz Marciniak	N	1232844	1.44787	1.41e-05	-	11316	2.68537	Y1	-	Y1	NE	-	1	54	0	0	POZ-SIN-01, P14	Late Lengyel IIa	-	-	-	-	-	4400-4200 BC	6300	Neolithic	EUD-A	Siniarzewo 1	Poland	Domestic	0	0	-	Domestic	Domestic	N
AA144	LG510	-	Arkadiusz Marciniak	N	109208	2.72233	1.3e-05	F	0	0.00222717	-	ANC-Aside	EU	EU	-	0	74	0	0	POZ-SIN-06	-	-	-	-	-	-	1200-600 BC	2900	Bronze Age	EUD-A	Siniarzewo 1	Poland	Domestic	0	0	-	Domestic	Domestic	N
AA145	LG511	-	Arkadiusz Marciniak	N	7539	1.43255	7.5e-07	M	0	0	-	ANC-Aside	EU	EU	-	0	5	0	0	POZ-SIN-07	-	-	-	-	-	-	1200-600 BC	2900	Bronze Age	EUD-A	Siniarzewo 1	Poland	Domestic	0	0	-	Domestic	Domestic	N
LG507	-	-	Arkadiusz Marciniak	N	302864	18.1897	0.00101806	M	2656	0.251309	EU	ANC-Aside	EU	EU	0	0	13917	1	0	POZ-SIN-03 / H248	-	-	-	-	-	-	1200-600 BC	2900	Bronze Age	EUW-A	Siniarzewo 1	Poland	Wild	0	0	-	Wild	Wild	N
LG508	-	-	Arkadiusz Marciniak	N	-	-	-	-	-	-	-	ANC-Aside	EU	EU	-	-	-	-	-	POZ-SIN-05	Lusatian Culture	-	-	-	-	-	3200-600 BC	3900	Bronze Age	EUU-A	Siniarzewo 1	Poland	Unknown	-	-	-	Unknown	Unknown	N
LG513	-	-	Arkadiusz Marciniak	N	-	-	-	-	-	-	-	ANC-Aside	EU	EU	-	-	-	-	-	POZ-SIN-09	Lusatian Culture	-	-	-	-	-	3200-600 BC	3900	Bronze Age	EUU-A	Siniarzewo 1	Poland	Unknown	-	-	-	Unknown	Unknown	N
LG514	-	-	Arkadiusz Marciniak	N	-	-	-	-	-	-	-	ANC-Aside	EU	EU	-	-	-	-	-	POZ-SIN-10	Lusatian Culture	-	-	-	-	-	3200-600 BC	3900	Bronze Age	EUU-A	Siniarzewo 1	Poland	Unknown	-	-	-	Unknown	Unknown	N
AA134	LG497	-	Arkadiusz Marciniak	N	158556	3.00588	3.41e-05	M	206	0.0196834	-	ANC-Y1-6A	Y1	NE	-	0	377	0	0	POZ-ZEG-01, B67, TRB	-	-	-	-	-	-	3200-3000 BC	5100	Neolithic	EUU-A	Żegotki 2	Poland	Unknown	0	0	-	Unknown	Unknown	N
AA135	LG498	-	Arkadiusz Marciniak	N	73333	1.79183	5.72e-06	M	283	0.0271474	-	-	-	-	-	1	9	0	0	POZ-ZEG-02	-	-	-	-	-	-	-	-	-	EUU-A	Żegotki 2	Poland	Unknown	0	0	-	Unknown	Unknown	N
LG730	-	-	Arkadiusz Marciniak	N	-	-	-	-	-	-	-	ANC-Y1-6A	Y1	NE	-	-	-	-	-	POZ-ZEL-01	LBK	-	-	-	-	-	5th Millennium BC?	6500	Neolithic	EUU-A	Zelgno	Poland	Unknown	-	-	-	Unknown	Unknown	N
LG732	-	-	Arkadiusz Marciniak	N	-	-	-	-	-	-	-	ANC-Y1-6A	Y1	NE	-	-	-	-	-	POZ-ZEL-03	LBK	-	-	-	-	-	5th Millennium BC?	6500	Neolithic	EUU-A	Zelgno	Poland	Unknown	-	-	-	Unknown	Unknown	N
KF285542	-	KF285542	Ashrafzadeh et al. 2018	N	-	-	-	-	-	-	-	NE1	NE1	NE	-	-	-	-	-	-	-	-	-	-	-	-	Modern	0	Modern	NEW	Kerman, Khabr national park	Iran	-	-	-	-	Wild	-	Y
KF285543	-	KF285543	Ashrafzadeh et al. 2018	N	-	-	-	-	-	-	-	NE1	NE1	NE	-	-	-	-	-	-	-	-	-	-	-	-	Modern	0	Modern	NEW	Kerman, Khabr national park	Iran	-	-	-	-	Wild	-	Y
KF285544	-	KF285544	Ashrafzadeh et al. 2018	N	-	-	-	-	-	-	-	NE1	NE1	NE	-	-	-	-	-	-	-	-	-	-	-	-	Modern	0	Modern	NEW	Kerman, Khabr national park	Iran	-	-	-	-	Wild	-	Y
KF285545	-	KF285545	Ashrafzadeh et al. 2018	N	-	-	-	-	-	-	-	NE1	NE1	NE	-	-	-	-	-	-	-	-	-	-	-	-	Modern	0	Modern	NEW	Kerman, Khabr national park	Iran	-	-	-	-	Wild	-	Y
KF285546	-	KF285546	Ashrafzadeh et al. 2018	N	-	-	-	-	-	-	-	NE1	NE1	NE	-	-	-	-	-	-	-	-	-	-	-	-	Modern	0	Modern	NEW	Kerman, Khabr national park	Iran	-	-	-	-	Wild	-	Y
KF285547	-	KF285547	Ashrafzadeh et al. 2018	N	-	-	-	-	-	-	-	NE1	NE1	NE	-	-	-	-	-	-	-	-	-	-	-	-	Modern	0	Modern	NEW	Kerman, Khabr national park	Iran	-	-	-	-	Wild	-	Y
KF285548	-	KF285548	Ashrafzadeh et al. 2018	N	-	-	-	-	-	-	-	NE1	NE1	NE	-	-	-	-	-	-	-	-	-	-	-	-	Modern	0	Modern	NEW	Kerman, Khabr national park	Iran	-	-	-	-	Wild	-	Y
KF285549	-	KF285549	Ashrafzadeh et al. 2018	N	-	-	-	-	-	-	-	NE1	NE1	NE	-	-	-	-	-	-	-	-	-	-	-	-	Modern	0	Modern	NEW	Kerman, Khabr national park	Iran	-	-	-	-	Wild	-	Y
KF285550	-	KF285550	Ashrafzadeh et al. 2018	N	-	-	-	-	-	-	-	NE1	NE1	NE	-	-	-	-	-	-	-	-	-	-	-	-	Modern	0	Modern	NEW	Kerman, Khabr national park	Iran	-	-	-	-	Wild	-	Y
KF285552	-	KF285552	Ashrafzadeh et al. 2018	N	-	-	-	-	-	-	-	NE1	NE1	NE	-	-	-	-	-	-	-	-	-	-	-	-	Modern	0	Modern	NEW	Kerman, Khabr national park	Iran	-	-	-	-	Wild	-	Y
KF955582	-	KF955582	Ashrafzadeh et al. 2018	N	-	-	-	-	-	-	-	NE1	NE1	NE	-	-	-	-	-	-	-	-	-	-	-	-	Modern	0	Modern	NEW	Kerman, Khabr national park	Iran	-	-	-	-	Wild	-	Y
KF955583	-	KF955583	Ashrafzadeh et al. 2018	N	-	-	-	-	-	-	-	NE1	NE1	NE	-	-	-	-	-	-	-	-	-	-	-	-	Modern	0	Modern	NEW	Kerman, Khabr national park	Iran	-	-	-	-	Wild	-	Y
KF955584	-	KF955584	Ashrafzadeh et al. 2018	N	-	-	-	-	-	-	-	NE1	NE1	NE	-	-	-	-	-	-	-	-	-	-	-	-	Modern	0	Modern	NEW	Kerman, Khabr national park	Iran	-	-	-	-	Wild	-	Y
KF955585	-	KF955585	Ashrafzadeh et al. 2018	N	-	-	-	-	-	-	-	NE1	NE1	NE	-	-	-	-	-	-	-	-	-	-	-	-	Modern	0	Modern	NEW	Kerman, Khabr national park	Iran	-	-	-	-	Wild	-	Y
KF955586	-	KF955586	Ashrafzadeh et al. 2018	N	-	-	-	-	-	-	-	NE1	NE1	NE	-	-	-	-	-	-	-	-	-	-	-	-	Modern	0	Modern	NEW	Kerman, Khabr national park	Iran	-	-	-	-	Wild	-	Y
KF285540	-	KF285540	Ashrafzadeh et al. 2018	N	-	-	-	-	-	-	-	ANC-Y1-6A	Y1	NE	-	-	-	-	-	-	-	-	-	-	-	-	Modern	0	Modern	NEW	Khuzestan, Minoo Island	Iran	-	-	-	-	Wild	-	Y
KF285541	-	KF285541	Ashrafzadeh et al. 2018	N	-	-	-	-	-	-	-	ANC-Y1-6A	Y1	NE	-	-	-	-	-	-	-	-	-	-	-	-	Modern	0	Modern	NEW	Khuzestan, Minoo Island	Iran	-	-	-	-	Wild	-	Y
KF285551	-	KF285551	Ashrafzadeh et al. 2018	N	-	-	-	-	-	-	-	ANC-Y1-6A	Y1	NE	-	-	-	-	-	-	-	-	-	-	-	-	Modern	0	Modern	NEW	Khuzestan, Minoo Island	Iran	-	-	-	-	Wild	-	Y
KF285553	-	KF285553	Ashrafzadeh et al. 2018	N	-	-	-	-	-	-	-	ANC-Y1-6A	Y1	NE	-	-	-	-	-	-	-	-	-	-	-	-	Modern	0	Modern	NEW	Khuzestan, Minoo Island	Iran	-	-	-	-	Wild	-	Y
KF285554	-	KF285554	Ashrafzadeh et al. 2018	N	-	-	-	-	-	-	-	ANC-Y1-6A	Y1	NE	-	-	-	-	-	-	-	-	-	-	-	-	Modern	0	Modern	NEW	Khuzestan, Minoo Island	Iran	-	-	-	-	Wild	-	Y
KF285555	-	KF285555	Ashrafzadeh et al. 2018	N	-	-	-	-	-	-	-	ANC-Y1-6A	Y1	NE	-	-	-	-	-	-	-	-	-	-	-	-	Modern	0	Modern	NEW	Khuzestan, Minoo Island	Iran	-	-	-	-	Wild	-	Y
KF285556	-	KF285556	Ashrafzadeh et al. 2018	N	-	-	-	-	-	-	-	ANC-Y1-6A	Y1	NE	-	-	-	-	-	-	-	-	-	-	-	-	Modern	0	Modern	NEW	Khuzestan, Minoo Island	Iran	-	-	-	-	Wild	-	Y
KF285557	-	KF285557	Ashrafzadeh et al. 2018	N	-	-	-	-	-	-	-	ANC-Y1-6A	Y1	NE	-	-	-	-	-	-	-	-	-	-	-	-	Modern	0	Modern	NEW	Khuzestan, Minoo Island	Iran	-	-	-	-	Wild	-	Y
KF285558	-	KF285558	Ashrafzadeh et al. 2018	N	-	-	-	-	-	-	-	ANC-Y1-6A	Y1	NE	-	-	-	-	-	-	-	-	-	-	-	-	Modern	0	Modern	NEW	Khuzestan, Minoo Island	Iran	-	-	-	-	Wild	-	Y
KF285559	-	KF285559	Ashrafzadeh et al. 2018	N	-	-	-	-	-	-	-	ANC-Y1-6A	Y1	NE	-	-	-	-	-	-	-	-	-	-	-	-	Modern	0	Modern	NEW	Khuzestan, Minoo Island	Iran	-	-	-	-	Wild	-	Y
KF955578	-	KF955578	Ashrafzadeh et al. 2018	N	-	-	-	-	-	-	-	ANC-Y1-6A	Y1	NE	-	-	-	-	-	-	-	-	-	-	-	-	Modern	0	Modern	NEW	Khuzestan, Minoo Island	Iran	-	-	-	-	Wild	-	Y
KF955579	-	KF955579	Ashrafzadeh et al. 2018	N	-	-	-	-	-	-	-	ANC-Y1-6A	Y1	NE	-	-	-	-	-	-	-	-	-	-	-	-	Modern	0	Modern	NEW	Khuzestan, Minoo Island	Iran	-	-	-	-	Wild	-	Y
KF955580	-	KF955580	Ashrafzadeh et al. 2018	N	-	-	-	-	-	-	-	ANC-Y1-6A	Y1	NE	-	-	-	-	-	-	-	-	-	-	-	-	Modern	0	Modern	NEW	Khuzestan, Minoo Island	Iran	-	-	-	-	Wild	-	Y
KF955581	-	KF955581	Ashrafzadeh et al. 2018	N	-	-	-	-	-	-	-	ANC-Y1-6A	Y1	NE	-	-	-	-	-	-	-	-	-	-	-	-	Modern	0	Modern	NEW	Khuzestan, Minoo Island	Iran	-	-	-	-	Wild	-	Y
AA053	GL484	DQ872997	Augusta McMahon	N	169527	1.30009	8.33e-06	-	0	0	-	ANC-Arm1T	ArmT	NE	-	1	1	0	0	-	-	-	-	-	-	-	c 1775-1650 BC	3713	Middle Bronze Age	NED-A	Chagar Bazar	Syria	Domestic	0	0	-	Domestic	Domestic	Y
LG799	-	-	Azadeh Mohaseb / Marjan Mashkour	N	-	-	-	-	-	-	-	ANC-Arm1T	ArmT	NE	-	-	-	-	-	HV-55	-	-	-	-	-	-	1800-1200 B.C.	3500	Late Bronze Age	NEU-A	Haftavan Tepe	Iran	Unknown	-	-	-	Unknown	Unknown	N
AA360	LG784	JX894049	Azadeh Mohaseb/ M. Mashkour	N	603236	7.42595	0.00060656	M	2457	0.264431	ArmT	ANC-Arm1T	ArmT	NE	0	0	7371	1	0	E147 7	-	-	-	-	-	-	1800-1200 BC	3500	Late Bronze Age	NEU-A	Haftavan Tepe	Iran	Unknown	0	0	-	Unknown	Unknown	Y
AA361	-	-	Azadeh Mohaseb/ M. Mashkour	N	715735	64.0796	0.00535833	M	13770	7.73346	ArmT	-	ArmT	NE	-	0	61596	1	0	K236 28	-	-	-	-	-	-	4,300-3,800 BP	4050	Middle & Late Bronze Age	NEU-A	Haftavan Tepe	Iran	Unknown	0	0	-	Unknown	Unknown	N
AA362	-	-	Azadeh Mohaseb/ M. Mashkour	N	108991	1.14505	1.03e-05	-	28	0.00228737	-	-	-	-	-	0	101	0	0	E137 15	-	-	-	-	-	-	-	-	Middle and Late Bronze Age	NEU-A	Haftavan Tepe	Iran	Unknown	0	0	-	Unknown	Unknown	N
AA305	LG025	-	Bea de Cupere	N	1544398	0.619918	1.48e-05	F	2360	0.308734	Y1	-	Y1	NE	-	1	26	0	0	ENI-7, BADEM-3	-	-	-	-	-	-	7,000-6,000 BC	8500	Neolithic	NED-A	Bademağacı Höyük	Turkey	Domestic	0	0	-	Domestic	Domestic	N
AA306	LG026	-	Bea de Cupere	N	8030381	3.64886	0.00120272	M	14388	30.4119	Y1	-	Y1	NE	-	1	9978	1	0	ENII-4A, BADEM-4	-	-	-	-	-	-	7,000-6,000 BC	8500	Neolithic	NED-A	Bademağacı Höyük	Turkey	Domestic	0	0	-	Domestic	Domestic	N
AA307	LG027	-	Bea de Cupere	N	7955259	0.13953	2.78e-05	-	295	0.0255222	-	-	-	-	-	1	31	0	0	ENII-3A, BADEM-8	-	-	-	-	-	-	7,000-6,000 BC	8500	Neolithic	NED-A	Bademağacı Höyük	Turkey	Domestic	0	0	-	Domestic	Domestic	N
AA309	LG029	-	Bea de Cupere	N	1298322	5.06754	0.00023372	-	2552	0.355083	Y1	-	Y1	NE	-	1	1818	0	0	ENII-3, BADEM-11	-	-	-	-	-	-	7,000-6,000 BC	8500	Neolithic	NED-A	Bademağacı Höyük	Turkey	Domestic	0	0	-	Domestic	Domestic	N
AA310	LG030	-	Bea de Cupere	N	2948921	1.16432	0.00013656	F	1065	0.0951664	ArmT	-	ArmT	NE	-	1	634	0	0	ENII-3, BADEM-12	-	-	-	-	-	-	7,000-6,000 BC	8500	Neolithic	NED-A	Bademağacı Höyük	Turkey	Domestic	0	0	-	Domestic	Domestic	N
AA312	LG047	-	Bea de Cupere	N	2938938	1.00727	3.59e-05	F	293	0.0308192	-	-	-	-	-	1	72	0	0	1985, BH32 M-120	N-Hälfte	-	-	-	-	-	3,400-2,700 BC	5050	Chalcolithic	NEU-A	Hassek Höyük	Turkey	Unknown	0	0	-	Unknown	Unknown	N
AA314	LG049	-	Bea de Cupere	N	3586479	0.920597	0.00012739	-	139	0.0105339	-	-	-	-	-	1	44	0	0	1985 BH7 M-126	-	-	-	-	-	-	3,400-2,700 BC	5050	Chalcolithic	NEU-A	Hassek Höyük	Turkey	Unknown	0	0	-	Unknown	Unknown	N
AA030	-	-	Bea De Cupere	N	97900	0.370787	1.33e-06	M	99	0.0104737	-	-	-	-	-	1	8	0	0	SA96H48	-	-	-	-	-	-	450-650 AD	1450	Early Byzantine	NED-A	Sagalassos	Turkey	Domestic	0	0	-	Domestic	Domestic	N
AA031	GL1114	-	Bea De Cupere	N	21388	3.53002	4.39e-06	M	158	0.0139048	-	ANC-Aside	EU	EU	-	1	54	0	0	SA94L116	-	-	-	-	-	-	0-300 AD	1850	Roman	NED-A	Sagalassos	Turkey	Domestic	0	0	-	Domestic	Domestic	N
AA032	GL1115	-	Bea De Cupere	N	7959	2.048	1.11e-06	F	45	0.00325047	-	ANC-Aside	EU	EU	-	1	17	0	0	SA03AP208	-	-	-	-	-	-	0-300 AD	1850	Roman	NED-A	Sagalassos	Turkey	Domestic	0	0	-	Domestic	Domestic	N
AA033	GL1116	-	Bea De Cupere	N	53725	4.98464	8.72e-06	F	707	0.106844	-	ANC-Aside	EU	EU	-	1	57	0	0	SA03AP191	-	-	-	-	-	-	0-300 AD	1850	Roman	NED-A	Sagalassos	Turkey	Domestic	0	0	-	Domestic	Domestic	N
AA034	GL1118	-	Bea De Cupere	N	113808	3.60783	1.95e-05	-	1198	0.132487	EU	ANC-Aside	EU	EU	0	1	259	0	0	SA91N309	-	-	-	-	-	-	300-450 AD	1625	Late Roman	NED-A	Sagalassos	Turkey	Domestic	0	0	-	Domestic	Domestic	N
AA035	GL1119	-	Bea De Cupere	N	230877	2.23972	2.9e-05	F	217	0.0203455	-	ANC-Aside	EU	EU	-	1	260	0	0	SA90N4	-	-	-	-	-	-	300-450 AD	1625	Late Roman	NED-A	Sagalassos	Turkey	Domestic	0	0	-	Domestic	Domestic	N
AA036	GL1120	-	Bea De Cupere	N	207901	0.921592	1.47e-05	-	132	0.0129417	-	ANC-Aside	EU	EU	-	1	165	0	0	SA00B3-198	-	-	-	-	-	-	450-650 AD	1450	Early Byzantine	NED-A	Sagalassos	Turkey	Domestic	0	0	-	Domestic	Domestic	N
AA037	GL1121	-	Bea De Cupere	N	282402	2.22874	2.6e-05	F	324	0.0426774	-	ANC-Aside	EU	EU	-	1	52	0	0	SA96B262	-	-	-	-	-	-	450-650 AD	1450	Early Byzantine	NED-A	Sagalassos	Turkey	Domestic	0	0	-	Domestic	Domestic	N
AA038	GL1122	-	Bea De Cupere	N	128355	3.50434	3.12e-05	M	502	0.0462289	-	ANC-Aside	EU	EU	-	1	428	0	0	SA03LA1-73	-	-	-	-	-	-	450-650 AD	1450	Early Byzantine	NED-A	Sagalassos	Turkey	Domestic	0	0	-	Domestic	Domestic	N
AA226	-	-	Bea De Cupere	N	255335	0.595296	4.56e-06	F	2084	0.18648	EU	-	EU	EU	-	1	26	0	0	SA2001NEG113, 139	-	-	-	-	-	-	450-650 AD	1450	Early Byzantine	NED-A	Sagalossos	Turkey	Domestic	0	0	-	Domestic	Domestic	N
AA227	-	-	Bea De Cupere	N	253326	1.66979	2.59e-05	F	721	0.0604948	-	-	-	-	-	1	263	0	0	SA00B3-198, 223	-	-	-	-	-	-	450-650 AD	1450	Early Byzantine	NED-A	Sagalossos	Turkey	Domestic	0	0	-	Domestic	Domestic	N
AA228	-	-	Bea De Cupere	N	57325	0.1413	4e-07	F	0	0	-	-	-	-	-	1	2	0	0	SA00B1-165, 510	-	-	-	-	-	-	450-650 AD	1450	Early Byzantine	NED-A	Sagalossos	Turkey	Domestic	0	0	-	Domestic	Domestic	N
AA229	-	-	Bea De Cupere	N	772240	0.57508	2.12e-05	F	507	0.0381027	-	-	-	-	-	1	239	0	0	SA00B1-153, 559	-	-	-	-	-	-	450-650 AD	1450	Early Byzantine	NED-A	Sagalossos	Turkey	Domestic	0	0	-	Domestic	Domestic	N
AA230	-	-	Bea De Cupere	N	490138	0.754889	2.06e-05	F	1421	0.130079	EU	-	EU	EU	-	1	218	0	0	SA95UAN216, 988	-	-	-	-	-	-	450-650 AD	1450	Early Byzantine	NED-A	Sagalossos	Turkey	Domestic	0	0	-	Domestic	Domestic	N
AA231	-	-	Bea De Cupere	N	306996	30.7623	0.00083417	F	8798	1.08427	EU	-	EU	EU	-	1	10943	1	0	SA03DA167, 1193	-	-	-	-	-	-	450-650 AD	1450	Early Byzantine	NED-A	Sagalossos	Turkey	Domestic	0	0	-	Domestic	Domestic	N
AA232	-	-	Bea De Cupere	N	238901	0.734195	8.83e-06	F	406	0.0283513	-	-	-	-	-	1	82	0	0	SA91N309, 298	-	-	-	-	-	-	300-450 AD	1625	Late Roman	NED-A	Sagalossos	Turkey	Domestic	0	0	-	Domestic	Domestic	N
AA234	-	-	Bea De Cupere	N	1128008	1.52765	0.00010889	F	3867	0.392283	EU	-	EU	EU	-	1	1236	0	0	SA92N389, 400	-	-	-	-	-	-	300-450 AD	1625	Late Roman	NED-A	Sagalossos	Turkey	Domestic	0	0	-	Domestic	Domestic	N
AA235	-	-	Bea De Cupere	N	1775356	0.781195	5.81e-05	M	2319	0.223801	EU	-	EU	EU	-	1	528	0	0	SA04AP45/3, 1301	-	-	-	-	-	-	300-450 AD	1625	Late Roman	NED-A	Sagalossos	Turkey	Domestic	0	0	-	Domestic	Domestic	N
AA236	-	-	Bea De Cupere	N	1203999	0.800582	3.51e-05	-	56	0.0039126	-	-	-	-	-	1	78	0	0	SA04AP45/3, 1302	-	-	-	-	-	-	300-450 AD	1625	Late Roman	NED-A	Sagalossos	Turkey	Domestic	0	0	-	Domestic	Domestic	N
AA237	-	-	Bea De Cupere	N	126033	1.92093	5.56e-06	-	1272	0.128273	EU	-	EU	EU	-	1	14	0	0	SA04AP70/2, 1315	-	-	-	-	-	-	300-450 AD	1625	Late Roman	NED-A	Sagalossos	Turkey	Domestic	0	0	-	Domestic	Domestic	N
AA238	-	-	Bea De Cupere	N	1054135	0.296736	9.33e-06	-	455	0.0506832	-	-	-	-	-	1	16	0	0	SA90DT2/405	-	-	-	-	-	-	-	-	Roman and early Byzantine	NED-A	Sagalossos	Turkey	Domestic	0	0	-	Domestic	Domestic	N
AA319	LG019	-	Bea De Cupere/Joris Peters	N	2810938	0.99726	0.00013517	-	0	0.00331066	-	-	-	-	-	1	261	0	0	GUII M-6, N-WadÌ_ W-Prof.	-	-	-	-	-	-	7,500-7,000 BC	9250	Pre-Pottery Neolithic B	NEU-A	Gürcütepe II	Turkey	Unknown	0	0	-	Unknown	Unknown	N
AA320	LG020	-	Bea De Cupere/Joris Peters	N	5475307	0.717439	0.00015378	F	542	0.0606152	-	-	-	-	-	1	50	0	0	GUII M-7, S2 1.3B 260/40 1/49	-	-	-	-	-	-	7,500-7,000 BC	9250	Pre-Pottery Neolithic B	NEU-A	Gürcütepe II	Turkey	Unknown	0	0	-	Unknown	Unknown	N
AA321	LG021	-	Bea De Cupere/Joris Peters	N	695572	0.511521	1.19e-05	F	1224	0.17083	Y1	-	Y1	NE	-	1	26	0	0	GUII M-8, S1 1.4 340/40 6/49	-	-	-	-	-	-	7,500-7,000 BC	9250	Pre-Pottery Neolithic B	NEU-A	Gürcütepe II	Turkey	Unknown	0	0	-	Unknown	Unknown	N
AA322	LG022	-	Bea De Cupere/Joris Peters	N	2273872	1.09646	9.43e-05	-	0	0	-	-	-	-	-	1	67	0	0	GUII M-9, S3 1.1 110/40	-	-	-	-	-	-	7,500-7,000 BC	9250	Pre-Pottery Neolithic B	NEU-A	Gürcütepe II	Turkey	Unknown	0	0	-	Unknown	Unknown	N
AA323	LG023	-	Bea De Cupere/Joris Peters	N	11291322	0.152568	5.21e-05	-	3023	0.372359	Y2	-	Y2	EU	-	1	30	0	0	GUII M-11, S1 1. Steg 200/40; 4/49	-	-	-	-	-	-	7,500-7,000 BC	9250	Pre-Pottery Neolithic B	NEU-A	Gürcütepe II	Turkey	Unknown	0	0	-	Unknown	Unknown	N
AA313	LG048	-	Bea de Cupere/Joris Peters	N	3610185	0.30173	3.66e-05	-	613	0.115091	-	-	-	-	-	1	25	0	0	1985, BH 32; O 20; 7,00-10,00; 4,30 - 9,80; Niv. 4,18-3,90	N-Hälfte	-	-	-	-	-	3,400-2,700 BC	5050	Chalcolithic	NED-A	Hassek Höyük	Turkey	Domestic	0	0	-	Domestic	Domestic	N
AL1105	-	-	Ben Arbuckle	N	650645	2.06426	2.97e-05	-	12703	3.17703	ArmT	-	ArmT	NE	-	1	368	0	0	FCN 4499	-	-	-	-	-	-	3500 BC	5500	Late Chalcolithic	NED-A	Çadır Höyük	Turkey	Domestic	0	0	-	Domestic	Domestic	N
AL1106	-	-	Ben Arbuckle	N	1585626	12.0739	1.74e-05	M	15173	30.9967	ArmT	-	ArmT	NE	-	1	166	0	0	FCN 4217	-	-	-	-	-	-	3500 BC	5500	Late Chalcolithic	NED-A	Çadır Höyük	Turkey	Domestic	0	0	-	Domestic	Domestic	N
AL1107	-	-	Ben Arbuckle	N	1172799	9.36009	3.83e-05	M	15339	32.8135	ArmT	-	ArmT	NE	-	1	499	0	0	FCN 4358	-	-	-	-	-	-	1000 BC	3000	Iron Age	NEU-A	Çadır Höyük	Turkey	Domestic	0	0	-	Domestic	Domestic	N
AL1108	-	-	Ben Arbuckle	N	121424	4.03709	4.11e-06	-	7862	1.06555	ArmT	-	ArmT	NE	-	1	44	0	0	FCN 3916	-	-	-	-	-	-	3500 BC	5500	Late Chalcolithic	NED-A	Çadır Höyük	Turkey	Domestic	0	0	-	Domestic	Domestic	N
AA324	-	-	Benjamin Arbuckle	N	6939866	11.2255	0.00512044	F	15007	18.0204	ArmT	-	ArmT	NE	-	1	61208	1	0	AC14449, TA38-39	level III, ULCK VB	-	-	-	-	-	1700BC, stratigraphically dated	3700	Middle Bronze Age	NEU-A	Acemhöyük	Turkey	Unknown	0	0	-	Unknown	Unknown	N
AA325	-	-	Benjamin Arbuckle	N	9957686	44.1175	0.0298273	F	15381	27.252	Y1	-	Y1	NE	-	1	358988	1	0	AC14645, TA38-39	level III	-	-	-	-	-	1700BC, stratigraphically dated	3700	Middle Bronze Age	NEU-A	Acemhöyük	Turkey	Unknown	0	0	-	Unknown	Unknown	N
AA525	-	-	Benjamin Arbuckle	N	71500	9.77063	5.11e-06	F	10678	2.30097	Y1	-	Y1	NE	-	1	59	0	0	AC13540	-	-	-	-	-	-	2000BC, stratigraphically dated	4000	Early Bronze Age	NEU-A	Acemhöyük	Turkey	Unknown	0	0	-	Unknown	Unknown	N
AA526	-	-	Benjamin Arbuckle	N	1127197	0.629704	5.06e-05	F	0	0	-	-	-	-	-	0	387	0	0	AC13447	-	-	-	-	-	-	2000BC, stratigraphically dated	4000	Early Bronze Age	NEU-A	Acemhöyük	Turkey	Unknown	0	0	-	Unknown	Unknown	N
AA522	-	-	Benjamin Arbuckle	N	1357067756	0.325928	0.0289502	F	14736	9.54776	ArmT	-	ArmT	NE	-	0	2945	0	0	DM2401	-	OxA-34195	12045	60	14065	13753	14065-13753 cal. BP OxA-34195	13909	Epipaleolithic	NEW-A	Direkli Cave	Turkey	Wild	0	0	-	Wild	Wild	N
AA523	-	-	Benjamin Arbuckle	N	4602586	2.78489	0.00054067	M	14977	27.9857	ArmT	-	ArmT	NE	-	0	5136	1	0	DM2992	-	-	-	-	-	-	9500BC	11500	Epipaleolithic	NEW-A	Direkli Cave	Turkey	Wild	0	0	-	Wild	Wild	N
AA524	-	-	Benjamin Arbuckle	N	1913323	0.968577	3.15e-05	F	882	0.525853	ArmT	-	ArmT	NE	-	1	153	0	0	DM3757	-	-	-	-	-	-	9500BC	11500	Epipaleolithic	NEW-A	Direkli Cave	Turkey	Wild	0	0	-	Wild	Wild	N
AA390	-	-	Benjamin Arbuckle	N	746866	1.63135	4.63e-05	F	89	0.0183591	-	-	-	-	-	1	37	0	0	SUB009	-	-	-	-	-	-	7500-7000 cal. BC	9250	Neolithic	NEW-A	Suberde Höyük	Turkey	Wild	0	0	-	Wild	Wild	N
AA391	-	-	Benjamin Arbuckle	N	100754	16.2068	6.06e-05	F	9752	2.47728	ArmT	-	ArmT	NE	-	1	668	0	0	SUB010	-	-	-	-	-	-	7500-7000 cal. BC	9250	Neolithic	NEW-A	Suberde Höyük	Turkey	Wild	0	0	-	Wild	Wild	N
AA392	-	-	Benjamin Arbuckle	N	44244	5.28885	4.83e-06	-	673	0.0946849	-	-	-	-	-	1	3	0	0	SUB011	-	-	-	-	-	-	7500-7000 cal. BC	9250	Neolithic	NEW-A	Suberde Höyük	Turkey	Wild	0	0	-	Wild	Wild	N
AA393	-	-	Benjamin Arbuckle	N	420174	2.71554	3.83e-05	M	10338	2.12063	ArmT	-	ArmT	NE	-	1	463	0	0	SUB012	-	-	-	-	-	-	7500-7000 cal. BC	9250	Neolithic	NEW-A	Suberde Höyük	Turkey	Wild	0	0	-	Wild	Wild	N
AA394	-	-	Benjamin Arbuckle	N	32065	4.35054	2.5e-06	F	334	0.0327454	-	-	-	-	-	1	15	0	0	SUB013	-	-	-	-	-	-	7500-7000 cal. BC	9250	Neolithic	NEW-A	Suberde Höyük	Turkey	Wild	0	0	-	Wild	Wild	N
AA395	-	-	Benjamin Arbuckle	N	235749	4.32197	2.93e-05	M	7608	1.47041	Y1	-	Y1	NE	-	1	238	0	0	SUB014	-	-	-	-	-	-	7500-7000 cal. BC	9250	Neolithic	NEW-A	Suberde Höyük	Turkey	Wild	0	0	-	Wild	Wild	N
AA396	-	-	Benjamin Arbuckle	N	241023	1.01899	8.94e-06	-	0	0	-	-	-	-	-	0	3	0	0	SUB015	-	-	-	-	-	-	7500-7000 cal. BC	9250	Neolithic	NEW-A	Suberde Höyük	Turkey	Wild	0	0	-	Wild	Wild	N
AA397	-	-	Benjamin Arbuckle	N	106098	2.81061	6.17e-06	F	0	0	-	-	-	-	-	0	4	0	0	SUB016	-	-	-	-	-	-	7500-7000 cal. BC	9250	Neolithic	NEW-A	Suberde Höyük	Turkey	Wild	0	0	-	Wild	Wild	N
AA398	-	-	Benjamin Arbuckle	N	515581	1.79914	6.52e-05	-	194	0.031361	-	-	-	-	-	1	541	0	0	SUB017	-	-	-	-	-	-	7500-7000 cal. BC	9250	Neolithic	NEW-A	Suberde Höyük	Turkey	Wild	0	0	-	Wild	Wild	N
DP_92	-	-	Caliebe et al. 2017	N	-	-	-	-	-	-	-	ANC-EU	EU	EU	-	-	-	-	-	-	-	-	-	-	-	-	4000-3000 BC	5500	-	EUD-A	Bebensee LA 76	Germany	-	-	-	-	Domestic	-	Y
DP_93	-	-	Caliebe et al. 2017	N	-	-	-	-	-	-	-	ANC-EU	EU	EU	-	-	-	-	-	-	-	-	-	-	-	-	4000-3000 BC	5500	-	EUD-A	Bebensee LA 76	Germany	-	-	-	-	Domestic	-	Y
DP_97	-	-	Caliebe et al. 2017	N	-	-	-	-	-	-	-	ANC-EU	EU	EU	-	-	-	-	-	-	-	-	-	-	-	-	4000-3000 BC	5500	-	EUD-A	Bebensee LA 76	Germany	-	-	-	-	Domestic	-	Y
DP_259	-	-	Caliebe et al. 2017	N	-	-	-	-	-	-	-	ANC-EU	EU	EU	-	-	-	-	-	-	-	-	-	-	-	-	4000-3000 BC	5500	-	EUD-A	Berlin, Segeberg	Germany	-	-	-	-	Domestic	-	Y
DP_12	-	-	Caliebe et al. 2017	N	-	-	-	-	-	-	-	ANC-EU	EU	EU	-	-	-	-	-	-	-	-	-	-	-	-	4000-3000 BC	5500	-	EUD-A	Bistoft LA 11	Germany	-	-	-	-	Domestic	-	Y
DP_16	-	-	Caliebe et al. 2017	N	-	-	-	-	-	-	-	ANC-EU	EU	EU	-	-	-	-	-	-	-	-	-	-	-	-	4000-3000 BC	5500	-	EUD-A	Bistoft LA 11	Germany	-	-	-	-	Domestic	-	Y
DP_24	-	-	Caliebe et al. 2017	N	-	-	-	-	-	-	-	ANC-EU	EU	EU	-	-	-	-	-	-	-	-	-	-	-	-	4000-3000 BC	5500	-	EUD-A	Bistoft LA 11	Germany	-	-	-	-	Domestic	-	Y
DP_25	-	-	Caliebe et al. 2017	N	-	-	-	-	-	-	-	ANC-EU	EU	EU	-	-	-	-	-	-	-	-	-	-	-	-	4000-3000 BC	5500	-	EUD-A	Bistoft LA 11	Germany	-	-	-	-	Domestic	-	Y
DP_26	-	-	Caliebe et al. 2017	N	-	-	-	-	-	-	-	ANC-EU	EU	EU	-	-	-	-	-	-	-	-	-	-	-	-	4000-3000 BC	5500	-	EUD-A	Dannau LA 191	Germany	-	-	-	-	Domestic	-	Y
DP_3	-	-	Caliebe et al. 2017	N	-	-	-	-	-	-	-	ANC-EU	EU	EU	-	-	-	-	-	-	-	-	-	-	-	-	4000-3000 BC	5500	-	EUD-A	Dannau LA 191	Germany	-	-	-	-	Domestic	-	Y
DP_5	-	-	Caliebe et al. 2017	N	-	-	-	-	-	-	-	ANC-EU	EU	EU	-	-	-	-	-	-	-	-	-	-	-	-	4000-3000 BC	5500	-	EUD-A	Dannau LA 191	Germany	-	-	-	-	Domestic	-	Y
DP_7	-	-	Caliebe et al. 2017	N	-	-	-	-	-	-	-	ANC-EU	EU	EU	-	-	-	-	-	-	-	-	-	-	-	-	4000-3000 BC	5500	-	EUD-A	Dannau LA 191	Germany	-	-	-	-	Domestic	-	Y
DP_305	-	-	Caliebe et al. 2017	N	-	-	-	-	-	-	-	ANC-EU	EU	EU	-	-	-	-	-	-	-	-	-	-	-	-	5500-5000 BC	7250	-	EUD-A	Dresden (BOU-03)	Germany	-	-	-	-	Domestic	-	Y
DP_308	-	-	Caliebe et al. 2017	N	-	-	-	-	-	-	-	ANC-EU	EU	EU	-	-	-	-	-	-	-	-	-	-	-	-	5500-5000 BC	7250	-	EUD-A	Dresden (BOU-03)	Germany	-	-	-	-	Domestic	-	Y
DP_313	-	-	Caliebe et al. 2017	N	-	-	-	-	-	-	-	ANC-EU	EU	EU	-	-	-	-	-	-	-	-	-	-	-	-	5500-5000 BC	7250	-	EUD-A	Dresden (BOU-03)	Germany	-	-	-	-	Domestic	-	Y
DP_314	-	-	Caliebe et al. 2017	N	-	-	-	-	-	-	-	ANC-EU	EU	EU	-	-	-	-	-	-	-	-	-	-	-	-	5500-5000 BC	7250	-	EUD-A	Dresden (BOU-03)	Germany	-	-	-	-	Domestic	-	Y
DP_130004	-	-	Caliebe et al. 2017	N	-	-	-	-	-	-	-	ANC-EU	EU	EU	-	-	-	-	-	-	-	-	-	-	-	-	5500-5000 BC	7250	-	EUD-A	Dresden (DD-42)	Germany	-	-	-	-	Domestic	-	Y
DP_307	-	-	Caliebe et al. 2017	N	-	-	-	-	-	-	-	ANC-EU	EU	EU	-	-	-	-	-	-	-	-	-	-	-	-	5500-5000 BC	7250	-	EUD-A	Dresden (DD-42)	Germany	-	-	-	-	Domestic	-	Y
DP_298	-	-	Caliebe et al. 2017	N	-	-	-	-	-	-	-	ANC-EU	EU	EU	-	-	-	-	-	-	-	-	-	-	-	-	5500-5000 BC	7250	-	EUD-A	Dresden, Cotta (DD-03)	Germany	-	-	-	-	Domestic	-	Y
DP_299	-	-	Caliebe et al. 2017	N	-	-	-	-	-	-	-	ANC-EU	EU	EU	-	-	-	-	-	-	-	-	-	-	-	-	5500-5000 BC	7250	-	EUD-A	Dresden, Cotta (DD-04)	Germany	-	-	-	-	Domestic	-	Y
DP_302	-	-	Caliebe et al. 2017	N	-	-	-	-	-	-	-	ANC-EU	EU	EU	-	-	-	-	-	-	-	-	-	-	-	-	5500-5000 BC	7250	-	EUD-A	Dresden, Cotta (DD-04)	Germany	-	-	-	-	Domestic	-	Y
DP_300	-	-	Caliebe et al. 2017	N	-	-	-	-	-	-	-	ANC-EU	EU	EU	-	-	-	-	-	-	-	-	-	-	-	-	5500-5000 BC	7250	-	EUD-A	Dresden, Mockritz (DD-027)	Germany	-	-	-	-	Domestic	-	Y
DP_101	-	-	Caliebe et al. 2017	N	-	-	-	-	-	-	-	ANC-Y1-6A	Y1	NE	-	-	-	-	-	-	-	-	-	-	-	-	5000-4000 BC	6500	-	EUD-A	Ellerbek Fundstelle A	Germany	-	-	-	-	Domestic	-	Y
DP_267	-	-	Caliebe et al. 2017	N	-	-	-	-	-	-	-	ANC-EU	EU	EU	-	-	-	-	-	-	-	-	-	-	-	-	5500-5000 BC	7250	-	EUD-A	Esbeck, Schoningen 1	Germany	-	-	-	-	Domestic	-	Y
DP_255	-	-	Caliebe et al. 2017	N	-	-	-	-	-	-	-	ANC-Y1-6A	Y1	NE	-	-	-	-	-	-	-	-	-	-	-	-	5500-5000 BC	7250	-	EUD-A	Flemsdorf	Germany	-	-	-	-	Domestic	-	Y
DP_256	-	-	Caliebe et al. 2017	N	-	-	-	-	-	-	-	ANC-Y1-6A	Y1	NE	-	-	-	-	-	-	-	-	-	-	-	-	5500-5000 BC	7250	-	EUD-A	Flemsdorf	Germany	-	-	-	-	Domestic	-	Y
DP_19	-	-	Caliebe et al. 2017	N	-	-	-	-	-	-	-	ANC-EU	EU	EU	-	-	-	-	-	-	-	-	-	-	-	-	4000-3000 BC	5500	-	EUD-A	Fuchsberg-Sudensee	Germany	-	-	-	-	Domestic	-	Y
DP_9	-	-	Caliebe et al. 2017	N	-	-	-	-	-	-	-	ANC-EU	EU	EU	-	-	-	-	-	-	-	-	-	-	-	-	4000-3000 BC	5500	-	EUD-A	Fuchsberg-Sudensee	Germany	-	-	-	-	Domestic	-	Y
DP_84	-	-	Caliebe et al. 2017	N	-	-	-	-	-	-	-	ANC-EU	EU	EU	-	-	-	-	-	-	-	-	-	-	-	-	5500-5000 BC	7250	-	EUD-A	Gottingen Grone FMZ	Germany	-	-	-	-	Domestic	-	Y
DP_85	-	-	Caliebe et al. 2017	N	-	-	-	-	-	-	-	ANC-EU	EU	EU	-	-	-	-	-	-	-	-	-	-	-	-	5500-5000 BC	7250	-	EUD-A	Gottingen Grone FMZ	Germany	-	-	-	-	Domestic	-	Y
DP_87	-	-	Caliebe et al. 2017	N	-	-	-	-	-	-	-	ANC-EU	EU	EU	-	-	-	-	-	-	-	-	-	-	-	-	5500-5000 BC	7250	-	EUD-A	Gottingen Grone FMZ	Germany	-	-	-	-	Domestic	-	Y
DP_44	-	-	Caliebe et al. 2017	N	-	-	-	-	-	-	-	ANC-EU	EU	EU	-	-	-	-	-	-	-	-	-	-	-	-	5500-5000 BC	7250	-	EUD-A	Gottingen Grone Westumgehung	Germany	-	-	-	-	Domestic	-	Y
DP_88	-	-	Caliebe et al. 2017	N	-	-	-	-	-	-	-	ANC-EU	EU	EU	-	-	-	-	-	-	-	-	-	-	-	-	5500-5000 BC	7250	-	EUD-A	Gottingen Grone Westumgehung	Germany	-	-	-	-	Domestic	-	Y
DP_270	-	-	Caliebe et al. 2017	N	-	-	-	-	-	-	-	ANC-EU	EU	EU	-	-	-	-	-	-	-	-	-	-	-	-	5000-4000 BC	6500	-	EUD-A	Grabie	Poland	-	-	-	-	Domestic	-	Y
WB_31	-	-	Caliebe et al. 2017	N	-	-	-	-	-	-	-	ANC-EU	EU	EU	-	-	-	-	-	-	-	-	-	-	-	-	5000 - 4000 BC	6500	-	EUW-A	Grube-Rosenfelde LA 83	Germany	-	-	-	-	Wild	-	Y
WB_43	-	-	Caliebe et al. 2017	N	-	-	-	-	-	-	-	ANC-EU	EU	EU	-	-	-	-	-	-	-	-	-	-	-	-	5000 - 4000 BC	6500	-	EUW-A	Grube-Rosenfelde LA 83	Germany	-	-	-	-	Wild	-	Y
WB_52	-	-	Caliebe et al. 2017	N	-	-	-	-	-	-	-	ANC-EU	EU	EU	-	-	-	-	-	-	-	-	-	-	-	-	5000 - 4000 BC	6500	-	EUW-A	Grube-Rosenfelde LA 83	Germany	-	-	-	-	Wild	-	Y
WB_53	-	-	Caliebe et al. 2017	N	-	-	-	-	-	-	-	ANC-EU	EU	EU	-	-	-	-	-	-	-	-	-	-	-	-	5000 - 4000 BC	6500	-	EUW-A	Grube-Rosenfelde LA 83	Germany	-	-	-	-	Wild	-	Y
WB_57	-	-	Caliebe et al. 2017	N	-	-	-	-	-	-	-	ANC-EU	EU	EU	-	-	-	-	-	-	-	-	-	-	-	-	5000 - 4000 BC	6500	-	EUW-A	Grube-Rosenfelde LA 83	Germany	-	-	-	-	Wild	-	Y
WB_27	-	-	Caliebe et al. 2017	N	-	-	-	-	-	-	-	ANC-EU	EU	EU	-	-	-	-	-	-	-	-	-	-	-	-	5000 - 4000 BC	6500	-	EUW-A	Grube-Rosenfelde LA 83,Germany	Germany	-	-	-	-	Wild	-	Y
WB_28	-	-	Caliebe et al. 2017	N	-	-	-	-	-	-	-	ANC-EU	EU	EU	-	-	-	-	-	-	-	-	-	-	-	-	5000 - 4000 BC	6500	-	EUW-A	Grube-Rosenfelde LA 83,Germany	Germany	-	-	-	-	Wild	-	Y
DP_58	-	-	Caliebe et al. 2017	N	-	-	-	-	-	-	-	ANC-EU	EU	EU	-	-	-	-	-	-	-	-	-	-	-	-	5000-4000 BC	6500	-	EUD-A	Grube-Rosenhof LA 58	Germany	-	-	-	-	Domestic	-	Y
E_44	-	-	Caliebe et al. 2017	N	-	-	-	-	-	-	-	ANC-Y1-6A	Y1	NE	-	-	-	-	-	-	-	-	-	-	-	-	5000 - 4000 BC	6500	-	EUD-A	Grube-Rosenhof LA 58	Germany	-	-	-	-	Domestic	-	Y
E24	-	-	Caliebe et al. 2017	N	-	-	-	-	-	-	-	ANC-Y1-6A	Y1	NE	-	-	-	-	-	-	-	-	-	-	-	-	5000 - 4000 BC	6500	-	EUD-A	Grube-Rosenhof LA 58	Germany	-	-	-	A/A	Domestic	-	Y
WB_38	-	-	Caliebe et al. 2017	N	-	-	-	-	-	-	-	ANC-EU	EU	EU	-	-	-	-	-	-	-	-	-	-	-	-	5000 - 4000 BC	6500	-	EUW-A	Grube-Rosenhof LA 58	Germany	-	-	-	-	Wild	-	Y
WB_54	-	-	Caliebe et al. 2017	N	-	-	-	-	-	-	-	ANC-EU	EU	EU	-	-	-	-	-	-	-	-	-	-	-	-	5000 - 4000 BC	6500	-	EUW-A	Grube-Rosenhof LA 58	Germany	-	-	-	-	Wild	-	Y
WB_55	-	-	Caliebe et al. 2017	N	-	-	-	-	-	-	-	ANC-EU	EU	EU	-	-	-	-	-	-	-	-	-	-	-	-	5000 - 4000 BC	6500	-	EUW-A	Grube-Rosenhof LA 58	Germany	-	-	-	-	Wild	-	Y
WB_56	-	-	Caliebe et al. 2017	N	-	-	-	-	-	-	-	ANC-EU	EU	EU	-	-	-	-	-	-	-	-	-	-	-	-	5000 - 4000 BC	6500	-	EUW-A	Grube-Rosenhof LA 58	Germany	-	-	-	-	Wild	-	Y
DP_152	-	-	Caliebe et al. 2017	N	-	-	-	-	-	-	-	ANC-Y1-6A	Y1	NE	-	-	-	-	-	-	-	-	-	-	-	-	4000-3000 BC	5500	-	EUD-A	Grube-Siggeneben LA 25	Germany	-	-	-	-	Domestic	-	Y
DP_176	-	-	Caliebe et al. 2017	N	-	-	-	-	-	-	-	ANC-Y1-6A	Y1	NE	-	-	-	-	-	-	-	-	-	-	-	-	5000-4000 BC	6500	-	EUD-A	Herxheim	Germany	-	-	-	-	Domestic	-	Y
DP_178	-	-	Caliebe et al. 2017	N	-	-	-	-	-	-	-	ANC-Y1-6A	Y1	NE	-	-	-	-	-	-	-	-	-	-	-	-	5000-4000 BC	6500	-	EUD-A	Herxheim	Germany	-	-	-	-	Domestic	-	Y
DP_13	-	-	Caliebe et al. 2017	N	-	-	-	-	-	-	-	ANC-Y1-6A	Y1	NE	-	-	-	-	-	-	-	-	-	-	-	-	5000-4000 BC	6500	-	EUD-A	Hude 1	Germany	-	-	-	-	Domestic	-	Y
DP_21	-	-	Caliebe et al. 2017	N	-	-	-	-	-	-	-	ANC-EU	EU	EU	-	-	-	-	-	-	-	-	-	-	-	-	5000-4000 BC	6500	-	EUD-A	Hude 1	Germany	-	-	-	-	Domestic	-	Y
DP_22	-	-	Caliebe et al. 2017	N	-	-	-	-	-	-	-	ANC-EU	EU	EU	-	-	-	-	-	-	-	-	-	-	-	-	5000-4000 BC	6500	-	EUD-A	Hude 1	Germany	-	-	-	-	Domestic	-	Y
DP_279	-	-	Caliebe et al. 2017	N	-	-	-	-	-	-	-	ANC-EU	EU	EU	-	-	-	-	-	-	-	-	-	-	-	-	5000-4000 BC	6500	-	EUD-A	Miekowice	Poland	-	-	-	-	Domestic	-	Y
DP_276	-	-	Caliebe et al. 2017	N	-	-	-	-	-	-	-	ANC-Y1-6A	Y1	NE	-	-	-	-	-	-	-	-	-	-	-	-	5000-4000 BC	6500	-	EUD-A	Milkostowo	Poland	-	-	-	-	Domestic	-	Y
DP_2	-	-	Caliebe et al. 2017	N	-	-	-	-	-	-	-	ANC-EU	EU	EU	-	-	-	-	-	-	-	-	-	-	-	-	4000-3000 BC	5500	-	EUD-A	Neukirchen Bostholm	Germany	-	-	-	-	Domestic	-	Y
WB_3	-	-	Caliebe et al. 2017	N	-	-	-	-	-	-	-	ANC-EU	EU	EU	-	-	-	-	-	-	-	-	-	-	-	-	5000 - 4000 BC	6500	-	EUW-A	Neustadt LA156	Germany	-	-	-	-	Wild	-	Y
WB_4	-	-	Caliebe et al. 2017	N	-	-	-	-	-	-	-	ANC-EU	EU	EU	-	-	-	-	-	-	-	-	-	-	-	-	5000 - 4000 BC	6500	-	EUW-A	Neustadt LA156	Germany	-	-	-	-	Wild	-	Y
WB_5	-	-	Caliebe et al. 2017	N	-	-	-	-	-	-	-	ANC-EU	EU	EU	-	-	-	-	-	-	-	-	-	-	-	-	5000 - 4000 BC	6500	-	EUW-A	Neustadt LA156	Germany	-	-	-	-	Wild	-	Y
WB_6	-	-	Caliebe et al. 2017	N	-	-	-	-	-	-	-	ANC-EU	EU	EU	-	-	-	-	-	-	-	-	-	-	-	-	5000 - 4000 BC	6500	-	EUW-A	Neustadt LA156	Germany	-	-	-	-	Wild	-	Y
WB_601	-	-	Caliebe et al. 2017	N	-	-	-	-	-	-	-	ANC-EU	EU	EU	-	-	-	-	-	-	-	-	-	-	-	-	5000 - 4000 BC	6500	-	EUW-A	Neustadt LA156	Germany	-	-	-	-	Wild	-	Y
WB_602	-	-	Caliebe et al. 2017	N	-	-	-	-	-	-	-	ANC-EU	EU	EU	-	-	-	-	-	-	-	-	-	-	-	-	5000 - 4000 BC	6500	-	EUW-A	Neustadt LA156	Germany	-	-	-	-	Wild	-	Y
WB_7	-	-	Caliebe et al. 2017	N	-	-	-	-	-	-	-	ANC-EU	EU	EU	-	-	-	-	-	-	-	-	-	-	-	-	5000 - 4000 BC	6500	-	EUW-A	Neustadt LA156	Germany	-	-	-	-	Wild	-	Y
DP_262	-	-	Caliebe et al. 2017	N	-	-	-	-	-	-	-	ANC-Y1-6A	Y1	NE	-	-	-	-	-	-	-	-	-	-	-	-	5500-5000 BC	7250	-	EUD-A	Niederdorffelden	Germany	-	-	-	-	Domestic	-	Y
DP_269	-	-	Caliebe et al. 2017	N	-	-	-	-	-	-	-	ANC-EU	EU	EU	-	-	-	-	-	-	-	-	-	-	-	-	5500-5000 BC	7250	-	EUD-A	Niederdorffelden	Germany	-	-	-	-	Domestic	-	Y
E_69	-	-	Caliebe et al. 2017	N	-	-	-	-	-	-	-	ANC-Y1-6A	Y1	NE	-	-	-	-	-	-	-	-	-	-	-	-	5000 - 4000 BC	6500	-	EUD-A	Poel	Germany	-	-	-	-	Domestic	-	Y
WB_68	-	-	Caliebe et al. 2017	N	-	-	-	-	-	-	-	ANC-EU	EU	EU	-	-	-	-	-	-	-	-	-	-	-	-	5000 - 4000 BC	6500	-	EUW-A	Poel	Germany	-	-	-	-	Wild	-	Y
WB_70	-	-	Caliebe et al. 2017	N	-	-	-	-	-	-	-	ANC-EU	EU	EU	-	-	-	-	-	-	-	-	-	-	-	-	5000 - 4000 BC	6500	-	EUW-A	Poel	Germany	-	-	-	-	Wild	-	Y
DP_188	-	-	Caliebe et al. 2017	N	-	-	-	-	-	-	-	ANC-Y1-6A	Y1	NE	-	-	-	-	-	-	-	-	-	-	-	-	5000-4000 BC	6500	-	EUD-A	Racot 18	Poland	-	-	-	-	Domestic	-	Y
DP_190	-	-	Caliebe et al. 2017	N	-	-	-	-	-	-	-	ANC-Y1-6A	Y1	NE	-	-	-	-	-	-	-	-	-	-	-	-	5000-4000 BC	6500	-	EUD-A	Racot 18	Poland	-	-	-	-	Domestic	-	Y
DP_191	-	-	Caliebe et al. 2017	N	-	-	-	-	-	-	-	ANC-Y1-6A	Y1	NE	-	-	-	-	-	-	-	-	-	-	-	-	5000-4000 BC	6500	-	EUD-A	Racot 18	Poland	-	-	-	-	Domestic	-	Y
DP_37	-	-	Caliebe et al. 2017	N	-	-	-	-	-	-	-	ANC-EU	EU	EU	-	-	-	-	-	-	-	-	-	-	-	-	5000-4000 BC	6500	-	EUD-A	Saiser / Lietzow-Buddelin	Germany	-	-	-	-	Domestic	-	Y
WB_17	-	-	Caliebe et al. 2017	N	-	-	-	-	-	-	-	ANC-EU	EU	EU	-	-	-	-	-	-	-	-	-	-	-	-	5000 - 4000 BC	6500	-	EUW-A	Saiser, Lietzow-Buddelin	Germany	-	-	-	-	Wild	-	Y
WB_26	-	-	Caliebe et al. 2017	N	-	-	-	-	-	-	-	ANC-EU	EU	EU	-	-	-	-	-	-	-	-	-	-	-	-	5000 - 4000 BC	6500	-	EUW-A	Satrup 2	Germany	-	-	-	-	Wild	-	Y
DP_61	-	-	Caliebe et al. 2017	N	-	-	-	-	-	-	-	ANC-EU	EU	EU	-	-	-	-	-	-	-	-	-	-	-	-	4000-3000 BC	5500	-	EUD-A	Schlamersdorf LA 15	Germany	-	-	-	-	Domestic	-	Y
DP_59	-	-	Caliebe et al. 2017	N	-	-	-	-	-	-	-	ANC-EU	EU	EU	-	-	-	-	-	-	-	-	-	-	-	-	4000-3000 BC	5500	-	EUD-A	Seedorf LA 245	Germany	-	-	-	-	Domestic	-	Y
DP_1	-	-	Caliebe et al. 2017	N	-	-	-	-	-	-	-	ANC-EU	EU	EU	-	-	-	-	-	-	-	-	-	-	-	-	4000-3000 BC	5500	-	EUD-A	Siggeneben Sud	Germany	-	-	-	-	Domestic	-	Y
DP_10	-	-	Caliebe et al. 2017	N	-	-	-	-	-	-	-	ANC-EU	EU	EU	-	-	-	-	-	-	-	-	-	-	-	-	4000-3000 BC	5500	-	EUD-A	Siggeneben Sud	Germany	-	-	-	-	Domestic	-	Y
DP_11	-	-	Caliebe et al. 2017	N	-	-	-	-	-	-	-	ANC-EU	EU	EU	-	-	-	-	-	-	-	-	-	-	-	-	4000-3000 BC	5500	-	EUD-A	Siggeneben Sud	Germany	-	-	-	-	Domestic	-	Y
DP_14	-	-	Caliebe et al. 2017	N	-	-	-	-	-	-	-	ANC-EU	EU	EU	-	-	-	-	-	-	-	-	-	-	-	-	4000-3000 BC	5500	-	EUD-A	Siggeneben Sud	Germany	-	-	-	-	Domestic	-	Y
DP_181	-	-	Caliebe et al. 2017	N	-	-	-	-	-	-	-	ANC-EU	EU	EU	-	-	-	-	-	-	-	-	-	-	-	-	5000-4000 BC	6500	-	EUD-A	Swifterbant S4	Netherlands	-	-	-	-	Domestic	-	Y
DP_183	-	-	Caliebe et al. 2017	N	-	-	-	-	-	-	-	ANC-EU	EU	EU	-	-	-	-	-	-	-	-	-	-	-	-	5000-4000 BC	6500	-	EUD-A	Swifterbant S4	Netherlands	-	-	-	-	Domestic	-	Y
DP_900	-	-	Caliebe et al. 2017	N	-	-	-	-	-	-	-	ANC-EU	EU	EU	-	-	-	-	-	-	-	-	-	-	-	-	5500-5000 BC	7250	-	EUD-A	Swifterbant S4	Netherlands	-	-	-	-	Domestic	-	Y
WB_901	-	-	Caliebe et al. 2017	N	-	-	-	-	-	-	-	ANC-EU	EU	EU	-	-	-	-	-	-	-	-	-	-	-	-	5000 - 4000 BC	6500	-	EUW-A	Swifterbant S4	Netherlands	-	-	-	-	Wild	-	Y
DP_130007	-	-	Caliebe et al. 2017	N	-	-	-	-	-	-	-	ANC-Y1-6A	Y1	NE	-	-	-	-	-	-	-	-	-	-	-	-	5500-5000 BC	7250	-	EUD-A	Vaihingen	Germany	-	-	-	-	Domestic	-	Y
DP_130015	-	-	Caliebe et al. 2017	N	-	-	-	-	-	-	-	ANC-Y1-6A	Y1	NE	-	-	-	-	-	-	-	-	-	-	-	-	5500-5000 BC	7250	-	EUD-A	Vaihingen	Germany	-	-	-	-	Domestic	-	Y
DP_130016	-	-	Caliebe et al. 2017	N	-	-	-	-	-	-	-	ANC-Y1-6A	Y1	NE	-	-	-	-	-	-	-	-	-	-	-	-	5500-5000 BC	7250	-	EUD-A	Vaihingen	Germany	-	-	-	-	Domestic	-	Y
DP_130019	-	-	Caliebe et al. 2017	N	-	-	-	-	-	-	-	ANC-Y1-6A	Y1	NE	-	-	-	-	-	-	-	-	-	-	-	-	5500-5000 BC	7250	-	EUD-A	Vaihingen	Germany	-	-	-	-	Domestic	-	Y
DP_324	-	-	Caliebe et al. 2017	N	-	-	-	-	-	-	-	ANC-EU	EU	EU	-	-	-	-	-	-	-	-	-	-	-	-	5500-5000 BC	7250	-	EUD-A	Vaihingen	Germany	-	-	-	-	Domestic	-	Y
DP_330	-	-	Caliebe et al. 2017	N	-	-	-	-	-	-	-	ANC-EU	EU	EU	-	-	-	-	-	-	-	-	-	-	-	-	5500-5000 BC	7250	-	EUD-A	Vaihingen	Germany	-	-	-	-	Domestic	-	Y
DP_333	-	-	Caliebe et al. 2017	N	-	-	-	-	-	-	-	ANC-EU	EU	EU	-	-	-	-	-	-	-	-	-	-	-	-	5500-5000 BC	7250	-	EUD-A	Vaihingen	Germany	-	-	-	-	Domestic	-	Y
DP_334	-	-	Caliebe et al. 2017	N	-	-	-	-	-	-	-	ANC-EU	EU	EU	-	-	-	-	-	-	-	-	-	-	-	-	5500-5000 BC	7250	-	EUD-A	Vaihingen	Germany	-	-	-	-	Domestic	-	Y
DP_337	-	-	Caliebe et al. 2017	N	-	-	-	-	-	-	-	ANC-Y1-6A	Y1	NE	-	-	-	-	-	-	-	-	-	-	-	-	5500-5000 BC	7250	-	EUD-A	Vaihingen	Germany	-	-	-	-	Domestic	-	Y
DP_141	-	-	Caliebe et al. 2017	N	-	-	-	-	-	-	-	ANC-EU	EU	EU	-	-	-	-	-	-	-	-	-	-	-	-	4000-3000 BC	5500	-	EUD-A	Wangels LA 505	Germany	-	-	-	-	Domestic	-	Y
DP_145	-	-	Caliebe et al. 2017	N	-	-	-	-	-	-	-	ANC-EU	EU	EU	-	-	-	-	-	-	-	-	-	-	-	-	4000-3000 BC	5500	-	EUD-A	Wangels LA 505	Germany	-	-	-	-	Domestic	-	Y
DP_155	-	-	Caliebe et al. 2017	N	-	-	-	-	-	-	-	ANC-EU	EU	EU	-	-	-	-	-	-	-	-	-	-	-	-	5000-4000 BC	6500	-	EUD-A	Wangels LA 505	Germany	-	-	-	-	Domestic	-	Y
DP_157	-	-	Caliebe et al. 2017	N	-	-	-	-	-	-	-	ANC-EU	EU	EU	-	-	-	-	-	-	-	-	-	-	-	-	5000-4000 BC	6500	-	EUD-A	Wangels LA 505	Germany	-	-	-	-	Domestic	-	Y
DP_158	-	-	Caliebe et al. 2017	N	-	-	-	-	-	-	-	ANC-EU	EU	EU	-	-	-	-	-	-	-	-	-	-	-	-	5000-4000 BC	6500	-	EUD-A	Wangels LA 505	Germany	-	-	-	-	Domestic	-	Y
DP_160	-	-	Caliebe et al. 2017	N	-	-	-	-	-	-	-	ANC-EU	EU	EU	-	-	-	-	-	-	-	-	-	-	-	-	5000-4000 BC	6500	-	EUD-A	Wangels LA 505	Germany	-	-	-	-	Domestic	-	Y
DP_163	-	-	Caliebe et al. 2017	N	-	-	-	-	-	-	-	ANC-EU	EU	EU	-	-	-	-	-	-	-	-	-	-	-	-	5000-4000 BC	6500	-	EUD-A	Wangels LA 505	Germany	-	-	-	-	Domestic	-	Y
DP_31	-	-	Caliebe et al. 2017	N	-	-	-	-	-	-	-	ANC-Y1-6A	Y1	NE	-	-	-	-	-	-	-	-	-	-	-	-	4000-3000 BC	5500	-	EUD-A	Wangels LA 505	Germany	-	-	-	-	Domestic	-	Y
DP_32	-	-	Caliebe et al. 2017	N	-	-	-	-	-	-	-	ANC-Y1-6A	Y1	NE	-	-	-	-	-	-	-	-	-	-	-	-	4000-3000 BC	5500	-	EUD-A	Wangels LA 505	Germany	-	-	-	-	Domestic	-	Y
DP_35	-	-	Caliebe et al. 2017	N	-	-	-	-	-	-	-	ANC-EU	EU	EU	-	-	-	-	-	-	-	-	-	-	-	-	5000-4000 BC	6500	-	EUD-A	Wangels LA 505	Germany	-	-	-	-	Domestic	-	Y
DP_38	-	-	Caliebe et al. 2017	N	-	-	-	-	-	-	-	ANC-EU	EU	EU	-	-	-	-	-	-	-	-	-	-	-	-	5000-4000 BC	6500	-	EUD-A	Wangels LA 505	Germany	-	-	-	-	Domestic	-	Y
WB_46	-	-	Caliebe et al. 2017	N	-	-	-	-	-	-	-	ANC-EU	EU	EU	-	-	-	-	-	-	-	-	-	-	-	-	5000 - 4000 BC	6500	-	EUW-A	Wangels LA 505	Germany	-	-	-	-	Wild	-	Y
WB_47	-	-	Caliebe et al. 2017	N	-	-	-	-	-	-	-	ANC-EU	EU	EU	-	-	-	-	-	-	-	-	-	-	-	-	5000 - 4000 BC	6500	-	EUW-A	Wangels LA 505	Germany	-	-	-	-	Wild	-	Y
WB_60	-	-	Caliebe et al. 2017	N	-	-	-	-	-	-	-	ANC-EU	EU	EU	-	-	-	-	-	-	-	-	-	-	-	-	5000 - 4000 BC	6500	-	EUW-A	Wangels LA 505	Germany	-	-	-	-	Wild	-	Y
WB_61	-	-	Caliebe et al. 2017	N	-	-	-	-	-	-	-	ANC-EU	EU	EU	-	-	-	-	-	-	-	-	-	-	-	-	5000 - 4000 BC	6500	-	EUW-A	Wangels LA 505	Germany	-	-	-	-	Wild	-	Y
WB_62	-	-	Caliebe et al. 2017	N	-	-	-	-	-	-	-	ANC-EU	EU	EU	-	-	-	-	-	-	-	-	-	-	-	-	5000 - 4000 BC	6500	-	EUW-A	Wangels LA 505	Germany	-	-	-	-	Wild	-	Y
WB_63	-	-	Caliebe et al. 2017	N	-	-	-	-	-	-	-	ANC-EU	EU	EU	-	-	-	-	-	-	-	-	-	-	-	-	5000 - 4000 BC	6500	-	EUW-A	Wangels LA 505	Germany	-	-	-	-	Wild	-	Y
DP_81	-	-	Caliebe et al. 2017	N	-	-	-	-	-	-	-	ANC-EU	EU	EU	-	-	-	-	-	-	-	-	-	-	-	-	4000-3000 BC	5500	-	EUD-A	Wolkenwehe LA 154	Germany	-	-	-	-	Domestic	-	Y
DP_83	-	-	Caliebe et al. 2017	N	-	-	-	-	-	-	-	ANC-Y1-6A	Y1	NE	-	-	-	-	-	-	-	-	-	-	-	-	4000-3000 BC	5500	-	EUD-A	Wolkenwehe LA 154	Germany	-	-	-	-	Domestic	-	Y
DP_319	-	-	Caliebe et al. 2017	N	-	-	-	-	-	-	-	ANC-EU	EU	EU	-	-	-	-	-	-	-	-	-	-	-	-	5500-5000 BC	7250	-	EUD-A	Zauschwitz (PEG-10/2250/8)	Germany	-	-	-	-	Domestic	-	Y
DP_322	-	-	Caliebe et al. 2017	N	-	-	-	-	-	-	-	ANC-Y1-6A	Y1	NE	-	-	-	-	-	-	-	-	-	-	-	-	5500-5000 BC	7250	-	EUD-A	Zauschwitz (PEG-10/776/19)	Germany	-	-	-	-	Domestic	-	Y
DP_320	-	-	Caliebe et al. 2017	N	-	-	-	-	-	-	-	ANC-Y1-6A	Y1	NE	-	-	-	-	-	-	-	-	-	-	-	-	5500-5000 BC	7250	-	EUD-A	Zauschwitz (PEG-10/824/2)	Germany	-	-	-	-	Domestic	-	Y
AL1104	-	-	Canan Cakirlar	N	257187	3.61721	1.26e-05	-	43	0.00367182	-	-	-	-	-	1	9	0	0	MR4 549-2473	-	-	-	-	-	-	5800-5600 cal. BC	7700	-	NEU-A	Marmaray -Yenikapi	Turkey	Unknown	0	0	-	Unknown	Unknown	N
AA350	-	-	Cleia Detry	N	556600	2.25961	6.63e-05	M	2613	0.325408	Y2	-	Y2	EU	-	1	684	0	0	POZ-BOD-58, B27	-	-	-	-	-	-	8100-7600 cal.BP	7850	Mesolithic	EUW-A	Cabeço da Amoreira	Portugal	Wild	0	0	-	Wild	Wild	N
AA351	GL1038	-	Cleia Detry	N	2025107	2.66983	0.00010433	-	12102	3.70042	EU	-	EU	EU	-	0	301	0	0	POZ-BOD-60	-	-	-	-	-	-	8100-7600 cal.BP	7850	Mesolithic	EUW-A	Cabeço da Amoreira	Portugal	Wild	0	0	-	Wild	Wild	N
AA354	-	-	Cleia Detry	N	420239	8.63866	4.74e-05	-	13293	7.40222	EU	-	EU	EU	-	1	387	0	0	322	-	-	-	-	-	-	8100-7600 cal.BP	7850	Mesolithic	EUW-A	Cabeço da Amoreira	Portugal	Wild	0	0	-	Wild	Wild	N
AA352	GL1039	-	Cleia Detry	N	729498	0.525293	2.46e-05	-	1591	0.175284	EU	-	EU	EU	-	0	168	0	0	POZ-BOD-68	layer, zone B / Late Lengyel?	-	-	-	-	-	8100-7600 cal.BP	7850	Mesolithic	EUW-A	Cabeço da Arruda	Portugal	Wild	0	0	-	Wild	Wild	N
AA353	-	-	Cleia Detry	N	785776	2.28462	2.34e-05	-	12945	4.68296	EU	-	EU	EU	-	1	144	0	0	197	-	-	-	-	-	-	8100-7600 cal.BP	7850	Mesolithic	EUW-A	Cabeço da Arruda	Portugal	Wild	0	0	-	Wild	Wild	N
LG411_R1	-	-	Clive Bonsall / Adina Boroneant	N	32755	13.888	8.62e-05	M	303	0.0260037	-	-	-	-	-	0	1124	0	0	CLI_002	Early Mesolthic of the iron Gates (IG);1968, trench II,; 0.1 m	OxA-24691	12370	55	14761	14122	-	14442	Mesolithic	BLW-A	Climente II	Romania	Wild	0	0	-	Wild	Wild	N
LG412_R1	-	-	Clive Bonsall / Adina Boroneant	N	245756	0.595713	1.07e-05	M	0	0.00222717	-	-	-	-	-	0	61	0	0	CLI_003	Early Mesolithic of the IG;1968; trench II, 0.5 m	-	-	-	-	-	13th millennium BC?	3200	Mesolithic	BLW-A	Climente II	Romania	Wild	0	0	-	Wild	Wild	N
AL1062	-	-	David Orton	N	2499213	0.437698	1.26e-05	-	12008	2.08927	IT	-	IT	EU	-	1	71	0	0	GOM 13/72 / X.54 D004575	Phase 1a	-	-	-	-	-	c.4900-4800 cal. BC	6850	Neolithic	EUU-A	Gomolava	Serbia	Unknown	0	0	-	Unknown	Unknown	N
AL1063	-	-	David Orton	N	881840	0.901524	7.61e-06	-	5573	0.684645	Y2	-	Y2	EU	-	1	12	0	0	GOM 23/84 / X.13 D004574	Pit 1, phase 1ab; 14C date from this context: OxA-21133 5934 +/- 40 (Orton 2012, EJA)	-	-	-	-	-	Indirect date from same pit fill layer 4911-4718 cal. BC (94%)	6815	Neolithic	EUU-A	Gomolava	Serbia	Unknown	0	0	-	Unknown	Unknown	N
AL1068	-	-	David Orton	N	423127	4.73097	8.78e-06	-	10216	1.54512	Y1	-	Y1	NE	-	1	29	0	0	GOM 143/77 / X.117 D004578	Pit O, phase 1a	-	-	-	-	-	c.4900-4800 cal. BC	6850	Neolithic	EUU-A	Gomolava	Serbia	Unknown	0	0	-	Unknown	Unknown	N
AL1070	-	-	David Orton	N	1465360	1.98777	7.48e-05	-	3864	0.415398	EU	-	EU	EU	-	1	87	0	0	GOM 97/77 / X.38 D004576	Pit O, phase 1a	-	-	-	-	-	c.4900-4800 cal. BC	6850	Neolithic	EUU-A	Gomolava	Serbia	Unknown	0	0	-	Unknown	Unknown	N
AL1109	-	-	David Orton	N	349788	1.66415	8.83e-06	-	0	0	-	-	-	-	-	0	21	0	0	3807 NovS-GOM-104	-	-	-	-	-	-	-	-	-	EUU-A	Gomolava	Serbia	Unknown	0	0	-	Unknown	Unknown	N
AL1110	-	-	David Orton	N	1313557	0.441549	1.52e-05	M	11152	2.13893	Y2	-	Y2	EU	-	1	149	0	0	3861 NovS-GOM-10 / 8/88	-	-	-	-	-	-	c.4900-4600 cal. BC	6750	Neolithic	EUU-A	Gomolava	Serbia	Unknown	0	0	-	Unknown	Unknown	N
AL1111	-	-	David Orton	N	1871123	7.75796	5.22e-05	M	15321	27.982	Y2	-	Y2	EU	-	1	581	0	0	3801 NovS-GOM-52 / 123/78	-	-	-	-	-	-	c.4900-4600 cal. BC	6750	Neolithic	EUU-A	Gomolava	Serbia	Unknown	0	0	-	Unknown	Unknown	N
AL1112	-	-	David Orton	N	268968	1.8742	8.06e-06	F	0	0	-	-	-	-	-	0	5	0	0	3796 NovS-GOM-70	-	-	-	-	-	-	?	-	-	EUU-A	Gomolava	Serbia	Unknown	0	0	-	Unknown	Unknown	N
AL1113	-	-	David Orton	N	1915550	0.187622	5.78e-06	M	4502	0.460543	Y2	-	Y2	EU	-	1	17	0	0	3784 NovS-GOM-73 / 43/76	Phase 1a	-	-	-	-	-	c.4900-4800 cal. BC	6850	Neolithic	EUU-A	Gomolava	Serbia	Unknown	0	0	-	Unknown	Unknown	N
AL1114	-	-	David Orton	N	669663	2.15108	1.17e-05	M	12739	3.00102	Y1	-	Y1	NE	-	1	117	0	0	3776 NovS-GOM-89 / 64/72	Phase Iab	-	-	-	-	-	c.4850-4750 cal. BC	6800	Neolithic	EUU-A	Gomolava	Serbia	Unknown	0	0	-	Unknown	Unknown	N
AL1115	-	-	David Orton	N	279546	1.3107	1.4e-05	-	0	0.00252814	-	-	-	-	-	0	79	0	0	3785 NovS-GOM-99	-	-	-	-	-	-	-	-	-	EUU-A	Gomolava	Serbia	Unknown	0	0	-	Unknown	Unknown	N
AA019	GL149	-	Derek Kennet	N	692023	3.20235	6.66e-05	-	1886	0.224162	Y1	-	Y1	NE	-	1	9	0	0	-	-	-	-	-	-	-	5th - 6th century AD	1450	Sasanian culture	NED-A	Kush, Ras al-Khaimah	United Arab Emirates	Domestic	0	0	-	Domestic	Domestic	N
AL612	-	-	Domenico Fulgione	N	3378849	2.34056	3.67e-05	-	15484	22.8976	IT	-	IT	EU	-	1	308	0	0	SCA07	-	-	-	-	-	-	3,500-2,700BC	5100	Neolithic	EUU-A	Grotta Verde Alghero (Sardinia)	Italy	Unknown	0	0	-	Unknown	Unknown	N
AL616	-	-	Domenico Fulgione	N	134849	1.71006	2.72e-06	F	2264	0.22681	EU	-	EU	EU	-	1	12	0	0	SCA18	-	-	-	-	-	-	8th millennium BC	9000	Mesolithic VIII millennio BC	EUW-A	Latronico (Potenza, Basilicata)	Italy	Wild	0	0	-	Wild	Wild	N
AL1116	-	-	Domenico Fulgione	N	1754947	0.298414	1.01e-05	-	5726	0.678384	Y2	-	Y2	EU	-	1	19	0	0	MIMMO1	-	-	-	-	-	-	about 1000 BP	1000	-	EUU-A	Mount Petrino (Mondragone, Caserta)	Italy	Unknown	0	0	-	Unknown	Unknown	N
AL1124	-	-	Domenico Fulgione	N	484915	1.61637	1.22e-05	F	33	0.00264853	-	-	-	-	-	0	7	0	0	MIMMO1	-	-	-	-	-	-	about 1600-1200 BP	1400	-	EUD-A	Mount Petrino (Mondragone, Caserta)	Italy	Domestic	0	0	-	Domestic	Domestic	N
AL1125	-	-	Domenico Fulgione	N	1720573	0.120425	4.72e-06	F	0	0	-	-	-	-	-	0	8	0	0	MIMMO1	-	-	-	-	-	-	about 16000 BP	16000	Middle Ages	EUU-A	Mount Petrino (Mondragone, Caserta)	Italy	Unknown	0	0	-	Unknown	Unknown	N
AL1126	-	-	Domenico Fulgione	N	2960885	0.150833	7.11e-06	F	0	0	-	-	-	-	-	0	46	0	0	MIMMO1	-	-	-	-	-	-	about 1000 BP	1000	-	EUU-A	Mount Petrino (Mondragone, Caserta)	Italy	Unknown	0	0	-	Unknown	Unknown	N
AL613	-	-	Domenico Fulgione	N	840622	16.5991	9.02e-05	F	15612	24.9794	EU	-	EU	EU	-	1	1114	0	0	SCA08	Humerus	-	-	-	-	-	900-535BC	2718	Iron age I	NEU-A	Tell-Afis Sarageb	Syria	Unknown	0	0	-	Unknown	Unknown	N
AA641	-	-	Domenico Lo Vetro	N	109391	11.1216	5.22e-06	F	0	0	-	-	-	-	-	0	25	0	0	-	Extraction Blank	-	-	-	-	-	-	-	-	-	-	-	NA	0	0	-	NA	NA	N
AA635	-	-	Domenico Lo Vetro	N	131209	1.27811	3e-06	M	0	0.00258833	-	-	-	-	-	0	2	0	0	FMP_SchSPZ_93	collected 06/02/1992, AAA Tg. 22, Str. Bruno	-	-	-	-	-	-	-	Neolithic	EUU-A	Spazzavento	Italy	NA	0	0	-	NA	NA	N
AA636	-	-	Domenico Lo Vetro	N	141919	5.11771	3.61e-06	F	0	0	-	-	-	-	-	0	8	0	0	FMP_SchSPZ_99	collected 20/03/1992, DDD9 Tg. 30, Bruno	-	-	-	-	-	-	-	Neolithic	EUU-A	Spazzavento	Italy	NA	0	0	-	NA	NA	N
AA630	-	-	Domenico Lo Vetro / Lucia Sarti	N	49317	6.03849	2.94e-06	F	0	0	-	-	-	-	-	0	5	0	0	FMP_FRI_23	US28, strata-occupation phase Area C	-	-	-	-	-	-	-	Middle Bronze Age	EUU-A	Frilli W	Italy	NA	0	0	-	NA	NA	N
AA631	-	-	Domenico Lo Vetro / Lucia Sarti	N	216747	7.79388	6.93e-05	M	116	0.0172756	-	-	-	-	-	0	885	0	0	FMP_FRI_40	US32, strata-occupation phase Area C	-	-	-	-	-	-	-	Middle Bronze Age	EUU-A	Frilli W	Italy	NA	0	0	-	NA	NA	N
AA632	-	-	Domenico Lo Vetro / Lucia Sarti	N	108892	4.40712	4.94e-06	F	38	0.00282911	-	-	-	-	-	0	18	0	0	FMP_FRI_83	US30, strata-occupation phase area C	-	-	-	-	-	-	-	Middle Bronze Age	EUU-A	Frilli W	Italy	NA	0	0	-	NA	NA	N
AA633	-	-	Domenico Lo Vetro / Lucia Sarti	N	57586	4.51325	1.67e-06	-	132	0.0109553	-	-	-	-	-	0	4	0	0	FMP_FRI_107	Strata-occupation phase area C, collected 2004	-	-	-	-	-	-	-	Middle Bronze Age	EUU-A	Frilli W	Italy	NA	0	0	-	NA	NA	N
AA634	-	-	Domenico Lo Vetro / Lucia Sarti	N	400055	0.343703	3.33e-06	F	120	0.0108349	-	-	-	-	-	0	16	0	0	FMP_FRI_138	H26: G Tg.21-22, strata-occupation phase Q2, collected 03/08/2002	-	-	-	-	-	-	-	Middle Bronze Age	EUU-A	Frilli W	Italy	NA	0	0	-	NA	NA	N
AA629	-	-	Domenico Lo Vetro / Lucia Sarti	N	8680532	3.25607	0.00253822	F	597	0.0794558	-	-	-	-	-	0	27104	1	0	FMP_SMS_1341	SMS 2C	-	-	-	-	-	-	-	Late Neolithic	EUU-A	Santa Maria In Selva (Marche)	Italy	NA	0	0	-	NA	NA	N
AA637	-	-	Domenico Lo Vetro / Lucia Sarti	N	893809	1.36819	2.83e-05	-	0	0	-	-	-	-	-	0	98	0	0	FMP_SchSPZ_256	collected 15/01/1992, M60 Tg. 11	-	-	-	-	-	-	-	Neolithic	EUU-A	Spazzavento	Italy	NA	0	0	-	NA	NA	N
AA638	-	-	Domenico Lo Vetro / Lucia Sarti	N	1024139	1.76939	3.33e-05	F	0	0	-	-	-	-	-	0	32	0	0	FMP_SchV_109	collected 30/09/1994, N103, FASE 7A	-	-	-	-	-	-	-	Neolithic	EUU-A	Verga 3	Italy	NA	0	0	-	NA	NA	N
AA640	-	-	Domenico Lo Vetro / Lucia Sarti	N	391830	0.322589	1.11e-06	M	50	0.00355144	-	-	-	-	-	0	4	0	0	FMP_SchV_1080	collected 13/12/1993, NNN47 Tg. 10, Bruno 8A BB 1080	-	-	-	-	-	-	-	Neolithic	EUU-A	Verga 3	Italy	NA	0	0	-	NA	NA	N
AA639	-	-	Domenico Lo Vetro / Lucia Sarti	N	52409	2.40798	1.94e-06	M	0	0	-	-	-	-	-	0	9	0	0	FMP_SchV_112	collected 27-28/09/94, AA101, FASE 7A	-	-	-	-	-	-	-	Neolithic	EUU-A	Verga 5	Italy	NA	0	0	-	NA	NA	N
AA623	-	-	Domenico Lo Vetro / Lucia Sarti	N	58224	20.5207	5.39e-06	M	0	0	-	-	-	-	-	0	44	0	0	FMP_VNER_653	collected 11/10/1999, context no. BB36 Tg.13.15, strata-occupation phase 113	-	-	-	-	-	-	-	Early Bronze Age	EUU-A	Via Neruda	Italy	NA	0	0	-	NA	NA	N
AA624	-	-	Domenico Lo Vetro / Lucia Sarti	N	173843	1.6095	1.77e-05	-	66	0.00451454	-	-	-	-	-	0	258	0	0	FMP_VNER_685	collected 25/10/1999, context no. CC35Tg.13, strata-occupation phase F	-	-	-	-	-	-	-	Early Bronze Age	EUU-A	Via Neruda	Italy	NA	0	0	-	NA	NA	N
AA625	-	-	Domenico Lo Vetro / Lucia Sarti	N	286244	2.93456	1.54e-05	M	123	0.00860772	-	-	-	-	-	0	200	0	0	FMP_VNER_860	collected 15/09/1999, context no. D32Tg.14.15, strata-occupation phase F	-	-	-	-	-	-	-	Early Bronze Age	EUU-A	Via Neruda	Italy	NA	0	0	-	NA	NA	N
AA626	-	-	Domenico Lo Vetro / Lucia Sarti	N	157138	6.39883	5e-06	-	64	0.00445434	-	-	-	-	-	0	15	0	0	FMP_VNER_861	collected 23/09/1999, context no. AA38Tg.10, strata-occupation phase F	-	-	-	-	-	-	-	Early Bronze Age	EUU-A	Via Neruda	Italy	NA	0	0	-	NA	NA	N
AA627	-	-	Domenico Lo Vetro / Lucia Sarti	N	443102	1.12006	1.28e-05	-	55	0.00421357	-	-	-	-	-	0	14	0	0	FMP_VNER_903	collected 13/10/1999, context no. BB/35 Tg.15.16, strata-occupation phase F1A	-	-	-	-	-	-	-	Early Bronze Age	EUU-A	Via Neruda	Italy	NA	0	0	-	NA	NA	N
AA628	-	-	Domenico Lo Vetro / Lucia Sarti	N	2046445	0.728678	5.87e-05	F	140	0.0190212	-	-	-	-	-	0	257	0	0	FMP_VNER_910	collected 13/10/1999, context no. D33Tg.16, strata-occupation phase F1A	-	-	-	-	-	-	-	Early Bronze Age	EUU-A	Via Neruda	Italy	NA	0	0	-	NA	NA	N
AA370	GL1155	-	Efrossini Vika	N	2244909	1.17386	0.00011517	-	100	0.0157708	-	ANC-Y2-5A	Y2	EU	-	0	129	0	0	KT-29	-	-	-	-	-	-	3200BC	5200	Early Bronze Age	EUU-A	Thebes	Greece	Unknown	0	0	-	Unknown	Unknown	N
AA371	GL1156	-	Efrossini Vika	N	609944	1.96182	7.03e-05	-	304	0.0268465	-	ANC-Aside	EU	EU	-	0	544	0	0	KT-32	-	-	-	-	-	-	2200BC	4200	Middle Bronze Age	EUU-A	Thebes	Greece	Unknown	0	0	-	Unknown	Unknown	N
LG602	-	-	Elisabeth Stephan	N	-	-	-	-	-	-	-	ANC-Y1-6A	Y1	NE	-	-	-	-	-	MUN_209	Michelsberger Kultur	-	-	-	-	-	4250-3650 BC	5950	Late Neolithic	EUD-A	Bruchsal-Aue	Germany	Domestic	-	-	-	Domestic	Domestic	N
LG603	-	-	Elisabeth Stephan	N	-	-	-	-	-	-	-	ANC-Cside	EU	EU	-	-	-	-	-	MUN_210	Michelsberger Kultur	-	-	-	-	-	4250-3650 BC	5950	Late Neolithic	EUU-A	Bruchsal-Aue	Germany	Unknown	-	-	-	Unknown	Unknown	N
LG604	-	-	Elisabeth Stephan	N	-	-	-	-	-	-	-	ANC-Cside	EU	EU	-	-	-	-	-	MUN_211	Michelsberger Kultur	-	-	-	-	-	4250-3650 BC	5950	Late Neolithic	EUD-A	Bruchsal-Aue	Germany	Domestic	-	-	-	Domestic	Domestic	N
LG606	-	-	Elisabeth Stephan	N	-	-	-	-	-	-	-	ANC-Cside	EU	EU	-	-	-	-	-	MUN_213	Michelsberger Kultur	-	-	-	-	-	4250-3650 BC	5950	Late Neolithic	EUU-A	Bruchsal-Aue	Germany	Unknown	-	-	-	Unknown	Unknown	N
LG608	-	-	Elisabeth Stephan	N	-	-	-	-	-	-	-	ANC-Y1-6A	Y1	NE	-	-	-	-	-	MUN_214	Michelsberger Kultur	-	-	-	-	-	4250-3650 BC	5950	Late Neolithic	EUD-A	Bruchsal-Aue	Germany	Domestic	-	-	-	Domestic	Domestic	N
LG609	-	-	Elisabeth Stephan	N	-	-	-	-	-	-	-	ANC-Cside	EU	EU	-	-	-	-	-	MUN_215	Michelsberger Kultur	-	-	-	-	-	4250-3650 BC	5950	Late Neolithic	EUD-A	Bruchsal-Aue	Germany	Domestic	-	-	-	Domestic	Domestic	N
LG611	-	-	Elisabeth Stephan	N	-	-	-	-	-	-	-	ANC-Aside	EU	EU	-	-	-	-	-	MUN_217	Michelsberger Kultur	-	-	-	-	-	4250-3650 BC	5950	Late Neolithic	EUD-A	Bruchsal-Aue	Germany	Domestic	-	-	-	Domestic	Domestic	N
LG618	-	-	Elisabeth Stephan	N	-	-	-	-	-	-	-	ANC-Y1-6A	Y1	NE	-	-	-	-	-	MUN_225	Michelsberger Kultur	-	-	-	-	-	4250-3650 BC	5950	Late Neolithic	EUD-A	Bruchsal-Aue	Germany	Domestic	-	-	-	Domestic	Domestic	N
LG619	-	-	Elisabeth Stephan	N	246664	0.88055	1.24e-05	M	196	0.013965	-	ANC-Cside	EU	EU	-	0	35	0	0	MUN_227	Michelsberger Kultur	-	-	-	-	-	4250-3650 BC	5950	Late Neolithic	EUW-A	Bruchsal-Aue	Germany	Wild	0	0	-	Wild	Wild	N
LG147	-	-	Elisabeth Stephan	N	-	-	-	-	-	-	-	ANC-Cside	EU	EU	-	-	-	-	-	Mun_196	Michelsberger Kultur	-	-	-	-	-	4300-4000 BC	6150	Late Neolithic	EUU-A	Hetzenberg, Heilbronn	Germany	Unknown	-	-	-	Unknown	Unknown	N
LG169	-	-	Elisabeth Stephan	N	-	-	-	-	-	-	-	ANC-Y1-6A	Y1	NE	-	-	-	-	-	Mun_191	Michelsberger Kultur	-	-	-	-	-	4300-4000 BC	6150	Late Neolithic	EUU-A	Hetzenberg, Heilbronn	Germany	Unknown	-	-	-	Unknown	Unknown	N
LG171	-	-	Elisabeth Stephan	N	-	-	-	-	-	-	-	ANC-Aside	EU	EU	-	-	-	-	-	Mun_193	Michelsberger Kultur	-	-	-	-	-	4300-4000 BC	6150	Late Neolithic	EUU-A	Hetzenberg, Heilbronn	Germany	Unknown	-	-	-	Unknown	Unknown	N
LG173	-	-	Elisabeth Stephan	N	-	-	-	-	-	-	-	ANC-Y1-6A	Y1	NE	-	-	-	-	-	Mun_197	Michelsberger Kultur	-	-	-	-	-	4300-4000 BC	6150	Late Neolithic	EUU-A	Hetzenberg, Heilbronn	Germany	Unknown	-	-	-	Unknown	Unknown	N
LG143	-	-	Elisabeth Stephan	N	-	-	-	-	-	-	-	ANC-Y1-6A	Y1	NE	-	-	-	-	-	Mun_204	Michelsberger Kultur	-	-	-	-	-	4000-3650 BC	5825	Late Neolithic	EUU-A	Klingenberg-Schlossberg	Germany	Unknown	-	-	-	Unknown	Unknown	N
LG145	-	-	Elisabeth Stephan	N	-	-	-	-	-	-	-	ANC-Cside	EU	EU	-	-	-	-	-	Mun_202	Michelsberger Kultur	-	-	-	-	-	4000-3650 BC	5825	Late Neolithic	EUU-A	Klingenberg-Schlossberg	Germany	Unknown	-	-	-	Unknown	Unknown	N
LG592	-	-	Elisabeth Stephan	N	-	-	-	-	-	-	-	ANC-Aside	EU	EU	-	-	-	-	-	MUN_198	Michelsberger Kultur	-	-	-	-	-	4000-3650 BC	5825	Late Neolithic	EUU-A	Klingenberg-Schlossberg	Germany	Unknown	-	-	-	Unknown	Unknown	N
LG593	-	-	Elisabeth Stephan	N	-	-	-	-	-	-	-	ANC-Aside	EU	EU	-	-	-	-	-	MUN_199	Michelsberger Kultur	-	-	-	-	-	4000-3650 BC	5825	Late Neolithic	EUU-A	Klingenberg-Schlossberg	Germany	Unknown	-	-	-	Unknown	Unknown	N
LG598	-	-	Elisabeth Stephan	N	-	-	-	-	-	-	-	ANC-Aside	EU	EU	-	-	-	-	-	MUN_205	Michelsberger Kultur	-	-	-	-	-	4000-3650 BC	5825	Late Neolithic	EUU-A	Klingenberg-Schlossberg	Germany	Unknown	-	-	-	Unknown	Unknown	N
LG599	-	-	Elisabeth Stephan	N	-	-	-	-	-	-	-	ANC-Cside	EU	EU	-	-	-	-	-	MUN_206	Michelsberger Kultur	-	-	-	-	-	4000-3650 BC	5825	Late Neolithic	EUU-A	Klingenberg-Schlossberg	Germany	Unknown	-	-	-	Unknown	Unknown	N
LG600	-	-	Elisabeth Stephan	N	-	-	-	-	-	-	-	ANC-Cside	EU	EU	-	-	-	-	-	MUN_208	Michelsberger Kultur	-	-	-	-	-	4000-3650 BC	5825	Late Neolithic	EUU-A	Klingenberg-Schlossberg	Germany	Unknown	-	-	-	Unknown	Unknown	N
LG166	-	-	Elisabeth Stephan	N	284796	3.04288	0.00014583	F	193	0.0143261	-	ANC-Y2-5A	Y2	EU	-	0	1852	0	0	Mun_185	-	OxA-24753	8682	40	9738	9542	-	9640	Mesolithic	EUW-A	Rottenburg-Siebenlinden	Germany	Wild	0	0	-	Wild	Wild	N
LG103	-	-	Elisabeth Stephan	N	-	-	-	-	-	-	-	ANC-Cside	EU	EU	-	-	-	-	-	Mun_302	LBK	-	-	-	-	-	Mid 6th Millennium BC-Beginning 5th millennium	6700	Neolithic	EUU-A	Stuttgart-Mühlhausen	Germany	Unknown	-	-	-	Unknown	Unknown	N
LG167	-	-	Elisabeth Stephan	N	-	-	-	-	-	-	-	ANC-Cside	EU	EU	-	-	-	-	-	Mun_188	LBK	-	-	-	-	-	Mid 6th Millennium BC-Beginning 5th millennium	7000	Neolithic	EUU-A	Stuttgart-Mühlhausen	Germany	Unknown	-	-	-	Unknown	Unknown	N
LG819	-	KJ416042.1	Evin et al. 2015	N	-	-	-	-	-	-	-	ANC-Y1-6A	Y1	NE	-	-	-	-	-	-	Gumelnita A2	-	-	-	-	-	5200-4500 BC	6850	-	EUD-A	Borduşani-Popină	Romania	-	-	-	-	Domestic	-	Y
LG821	-	KJ416043.1	Evin et al. 2015	N	-	-	-	-	-	-	-	ANC-Y1-6A	Y1	NE	-	-	-	-	-	-	Gumelnita A2	-	-	-	-	-	5200-4500 BC	6850	-	EUD-A	Borduşani-Popină	Romania	-	-	-	-	Domestic	-	Y
LG823	-	KJ416045.1	Evin et al. 2015	N	-	-	-	-	-	-	-	ANC-Y1-6A	Y1	NE	-	-	-	-	-	-	Gumelnita A2	-	-	-	-	-	5200-4500 BC	6850	-	EUD-A	Borduşani-Popină	Romania	-	-	-	-	Domestic	-	Y
LG824	-	KJ416046.1	Evin et al. 2015	N	-	-	-	-	-	-	-	ANC-Y1-6A	Y1	NE	-	-	-	-	-	-	Gumelnita A2	-	-	-	-	-	5200-4500 BC	6850	-	EUD-A	Borduşani-Popină	Romania	-	-	-	-	Domestic	-	Y
LG825	-	KJ416047.1	Evin et al. 2015	N	-	-	-	-	-	-	-	ANC-Y1-6A	Y1	NE	-	-	-	-	-	-	Gumelnita A2	-	-	-	-	-	5200-4500 BC	6850	-	EUD-A	Borduşani-Popină	Romania	-	-	-	-	Domestic	-	Y
LG827	-	KJ416048.1	Evin et al. 2015	N	-	-	-	-	-	-	-	ANC-Y1-6A	Y1	NE	-	-	-	-	-	-	Gumelnita A2	-	-	-	-	-	5200-4500 BC	6850	-	EUD-A	Borduşani-Popină	Romania	-	-	-	-	Domestic	-	Y
LG828	-	KJ416049.1	Evin et al. 2015	N	-	-	-	-	-	-	-	ANC-Y1-6A	Y1	NE	-	-	-	-	-	-	Gumelnita A2	-	-	-	-	-	5200-4500 BC	6850	-	EUD-A	Borduşani-Popină	Romania	-	-	-	-	Domestic	-	Y
LG815	-	KJ416039.1	Evin et al. 2015	N	-	-	-	-	-	-	-	ANC-Y1-6A	Y1	NE	-	-	-	-	-	-	Boian Spantov	-	-	-	-	-	5200-4500 BC	6850	-	EUU-A	Căscioarele A	Romania	-	-	-	-	Unknown	-	Y
LG816	-	KJ416040.1	Evin et al. 2015	N	-	-	-	-	-	-	-	ANC-Y1-6A	Y1	NE	-	-	-	-	-	-	Boian Spantov	-	-	-	-	-	5200-4500 BC	6850	-	EUU-A	Căscioarele A	Romania	-	-	-	-	Unknown	-	Y
LG817	-	KJ416041.1	Evin et al. 2015	N	-	-	-	-	-	-	-	ANC-Y1-6A	Y1	NE	-	-	-	-	-	-	Boian Spantov	-	-	-	-	-	5200-4500 BC	6850	-	EUU-A	Căscioarele A	Romania	-	-	-	-	Unknown	-	Y
LG660	-	KJ416053.1	Evin et al. 2015	N	-	-	-	-	-	-	-	ANC-Y2-5A	Y2	EU	-	-	-	-	-	-	Hamangia	-	-	-	-	-	5200-4500 BC	6850	-	EUD-A	Cheia	Romania	-	-	-	-	Domestic	-	Y
LG661	-	-	Evin et al. 2015	N	-	-	-	-	-	-	-	-	-	-	-	-	-	-	-	-	Hamangia	-	-	-	-	-	5200-4500 BC	6850	-	EUD-A	Cheia	Romania	-	-	-	-	Domestic	-	Y
LG662	-	-	Evin et al. 2015	N	-	-	-	-	-	-	-	-	-	-	-	-	-	-	-	-	Hamangia	-	-	-	-	-	5200-4500 BC	6850	-	BLW-A	Cheia	Romania	-	-	-	-	Wild	-	Y
LG663	-	-	Evin et al. 2015	N	-	-	-	-	-	-	-	-	-	-	-	-	-	-	-	-	Hamangia	-	-	-	-	-	5200-4500 BC	6850	-	EUU-A	Cheia	Romania	-	-	-	-	Unknown	-	Y
LG802	-	KJ416032.1	Evin et al. 2015	N	-	-	-	-	-	-	-	ANC-Y1-6A	Y1	NE	-	-	-	-	-	-	Gumelnita A2	-	-	-	-	-	4600-3600 BC	6100	-	EUD-A	Luncaviţa-Cetăţuie	Romania	-	-	-	-	Domestic	-	Y
LG803	-	KJ416033.1	Evin et al. 2015	N	-	-	-	-	-	-	-	ANC-Y1-6A	Y1	NE	-	-	-	-	-	-	Gumelnita A2	-	-	-	-	-	4600-3600 BC	6100	-	EUD-A	Luncaviţa-Cetăţuie	Romania	-	-	-	-	Domestic	-	Y
LG804	-	KJ416034.1	Evin et al. 2015	N	-	-	-	-	-	-	-	ANC-Y1-6A	Y1	NE	-	-	-	-	-	-	Gumelnita A2	-	-	-	-	-	4600-3600 BC	6100	-	EUD-A	Luncaviţa-Cetăţuie	Romania	-	-	-	-	Domestic	-	Y
LG805	-	KJ416035.1	Evin et al. 2015	N	-	-	-	-	-	-	-	ANC-Y1-6A	Y1	NE	-	-	-	-	-	-	Gumelnita A2	-	-	-	-	-	4600-3600 BC	6100	-	EUD-A	Luncaviţa-Cetăţuie	Romania	-	-	-	-	Domestic	-	Y
LG806	-	KJ416036	Evin et al. 2015	N	-	-	-	-	-	-	-	ANC-Y1-6A	Y1	NE	-	-	-	-	-	-	Gumelnita A2	-	-	-	-	-	4600-3600 BC	6100	-	EUD-A	Luncaviţa-Cetăţuie	Romania	-	-	-	-	Domestic	-	Y
LG807	-	KJ416037.1	Evin et al. 2015	N	-	-	-	-	-	-	-	ANC-Y1-6A	Y1	NE	-	-	-	-	-	-	Gumelnita A2	-	-	-	-	-	4600-3600 BC	6100	-	EUD-A	Luncaviţa-Cetăţuie	Romania	-	-	-	-	Domestic	-	Y
LG808	-	KJ416038.1	Evin et al. 2015	N	-	-	-	-	-	-	-	ANC-Y1-6A	Y1	NE	-	-	-	-	-	-	Gumelnita A2	-	-	-	-	-	4600-3600 BC	6100	-	EUD-A	Luncaviţa-Cetăţuie	Romania	-	-	-	-	Domestic	-	Y
LG437	-	KJ416024.1	Evin et al. 2015	N	-	-	-	-	-	-	-	ANC-Cside	EU	EU	-	-	-	-	-	-	Starcevo Cris	-	-	-	-	-	6100-5500 BC	7800	-	EUU-A	Măgura-Boldul lui Mos Ivanus	Romania	-	-	-	-	Unknown	-	Y
LG440	-	KJ416025.1	Evin et al. 2015	N	-	-	-	-	-	-	-	ANC-Cside	EU	EU	-	-	-	-	-	-	Vadastra	OxA-28791	6238	34	7256	7020	-	7138	-	EUD-A	Măgura-Buduiasca	Romania	-	-	-	-	Domestic	-	Y
LG441	-	KJ416031.1	Evin et al. 2015	N	-	-	-	-	-	-	-	ANC-Y1-6A	Y1	NE	-	-	-	-	-	-	Dudesti	-	-	-	-	-	5500-5000 BC	7250	-	EUU-A	Măgura-Buduiasca	Romania	-	-	-	-	Unknown	-	Y
LG831	-	KJ416011.1	Evin et al. 2015	N	-	-	-	-	-	-	-	ANC-Aside	EU	EU	-	-	-	-	-	-	Wietenberg	-	-	-	-	-	2000-1500 BC	3750	-	EUU-A	Rotbav	Romania	-	-	-	-	Unknown	-	Y
LG832	-	KJ416012.1	Evin et al. 2015	N	-	-	-	-	-	-	-	ANC-Aside	EU	EU	-	-	-	-	-	-	Wietenberg	-	-	-	-	-	2000-1500 BC	3750	-	EUD-A	Rotbav	Romania	-	-	-	-	Domestic	-	Y
LG833	-	KJ416013.1	Evin et al. 2015	N	-	-	-	-	-	-	-	ANC-Aside	EU	EU	-	-	-	-	-	-	Wietenberg	-	-	-	-	-	2000-1500 BC	3750	-	EUD-A	Rotbav	Romania	-	-	-	-	Domestic	-	Y
LG834	-	KJ416014.1	Evin et al. 2015	N	-	-	-	-	-	-	-	ANC-Aside	EU	EU	-	-	-	-	-	-	Noua	-	-	-	-	-	2000-1500 BC	3750	-	EUD-A	Rotbav	Romania	-	-	-	-	Domestic	-	Y
LG835	-	KJ416015.1	Evin et al. 2015	N	-	-	-	-	-	-	-	ANC-Aside	EU	EU	-	-	-	-	-	-	Noua	-	-	-	-	-	2000-1500 BC	3750	-	EUD-A	Rotbav	Romania	-	-	-	-	Domestic	-	Y
LG836	-	KJ416016.1	Evin et al. 2015	N	-	-	-	-	-	-	-	ANC-Aside	EU	EU	-	-	-	-	-	-	Noua	-	-	-	-	-	2000-1500 BC	3750	-	EUD-A	Rotbav	Romania	-	-	-	-	Domestic	-	Y
LG837	-	KJ416017.1	Evin et al. 2015	N	-	-	-	-	-	-	-	ANC-Aside	EU	EU	-	-	-	-	-	-	Noua	-	-	-	-	-	2000-1500 BC	3750	-	EUD-A	Rotbav	Romania	-	-	-	-	Domestic	-	Y
LG838	-	KJ416018.1	Evin et al. 2015	N	-	-	-	-	-	-	-	ANC-Aside	EU	EU	-	-	-	-	-	-	Noua	-	-	-	-	-	2000-1500 BC	3750	-	EUD-A	Rotbav	Romania	-	-	-	-	Domestic	-	Y
LG839	-	KJ416019.1	Evin et al. 2015	N	-	-	-	-	-	-	-	ANC-Aside	EU	EU	-	-	-	-	-	-	Noua	-	-	-	-	-	2000-1500 BC	3750	-	EUD-A	Rotbav	Romania	-	-	-	-	Domestic	-	Y
LG422	-	KJ416026	Evin et al. 2015	N	-	-	-	-	-	-	-	ANC-Y1-6A	Y1	NE	-	-	-	-	-	-	Gumelnita A2 and B1	-	-	-	-	-	4600-3600 BC	6100	-	EUD-A	Vitănești-Măgurice	Romania	-	-	-	-	Domestic	-	Y
LG424	-	KJ416027.1	Evin et al. 2015	N	-	-	-	-	-	-	-	ANC-Y1-6A	Y1	NE	-	-	-	-	-	-	-	-	-	-	-	-	4600-3600 BC	6100	-	EUD-A	Vitănești-Măgurice	Romania	-	-	-	-	Domestic	-	Y
LG427	-	KJ416028.1	Evin et al. 2015	N	-	-	-	-	-	-	-	ANC-Y1-6A	Y1	NE	-	-	-	-	-	-	-	-	-	-	-	-	4600-3600 BC	6100	-	EUD-A	Vitănești-Măgurice	Romania	-	-	-	-	Domestic	-	Y
LG430	-	KJ416029.1	Evin et al. 2015	N	-	-	-	-	-	-	-	ANC-Y1-6A	Y1	NE	-	-	-	-	-	-	-	-	-	-	-	-	4600-3600 BC	6100	-	EUD-A	Vitănești-Măgurice	Romania	-	-	-	-	Domestic	-	Y
LG431	-	KJ416052.1	Evin et al. 2015	N	-	-	-	-	-	-	-	ANC-Y2-5A	Y2	EU	-	-	-	-	-	-	-	-	-	-	-	-	4600-3600 BC	6100	-	EUD-A	Vitănești-Măgurice	Romania	-	-	-	-	Domestic	-	Y
AS01	-	DQ379017	Fang & Andersson 2006	N	-	-	-	-	-	-	-	ANC-Aside	EU	EU	-	-	-	-	-	-	British saddleback	-	-	-	-	-	Modern	0	Modern	EUD	-	Germany	-	-	-	-	Domestic	-	Y
AS01-1	-	DQ379225	Fang & Andersson 2006	N	-	-	-	-	-	-	-	As	AS	AS	-	-	-	-	-	-	Angler sattelschwein	-	-	-	-	-	Modern	0	Modern	EUD	-	Germany	-	-	-	-	Domestic	-	Y
AS01-2	-	DQ379082	Fang & Andersson 2006	N	-	-	-	-	-	-	-	ANC-Cside	EU	EU	-	-	-	-	-	-	Angler sattelschwein	-	-	-	-	-	Modern	0	Modern	EUD	-	Germany	-	-	-	-	Domestic	-	Y
AS01-4	-	DQ152854	Fang & Andersson 2006	N	-	-	-	-	-	-	-	ANC-Aside	EU	EU	-	-	-	-	-	-	Landrace	-	-	-	-	-	Modern	0	Modern	EUD	-	Germany	-	-	-	-	Domestic	-	Y
BB01	-	DQ379029	Fang & Andersson 2006	N	-	-	-	-	-	-	-	ANC-Aside	EU	EU	-	-	-	-	-	-	British saddleback	-	-	-	-	-	Modern	0	Modern	EUD	-	UK	-	-	-	-	Domestic	-	Y
BB01-1	-	DQ379027	Fang & Andersson 2006	N	-	-	-	-	-	-	-	ANC-Cside	EU	EU	-	-	-	-	-	-	British saddleback	-	-	-	-	-	Modern	0	Modern	EUD	-	UK	-	-	-	-	Domestic	-	Y
BB01-2	-	DQ379028	Fang & Andersson 2006	N	-	-	-	-	-	-	-	ANC-Cside	EU	EU	-	-	-	-	-	-	Gloucester Old Spot	-	-	-	-	-	Modern	0	Modern	EUD	-	UK	-	-	-	-	Domestic	-	Y
BB01-3	-	DQ152847	Fang & Andersson 2006	N	-	-	-	-	-	-	-	ANC-Cside	EU	EU	-	-	-	-	-	-	Hampshire	-	-	-	-	-	Modern	0	Modern	EUD	-	UK	-	-	-	-	Domestic	-	Y
BI01-1	-	DQ152860	Fang & Andersson 2006	N	-	-	-	-	-	-	-	ANC-Aside	EU	EU	-	-	-	-	-	-	German Landrace	-	-	-	-	-	Modern	0	Modern	EUD	-	UK	-	-	-	-	Domestic	-	Y
BI01-2	-	DQ379029	Fang & Andersson 2006	N	-	-	-	-	-	-	-	ANC-Aside	EU	EU	-	-	-	-	-	-	Tamworth	-	-	-	-	-	Modern	0	Modern	EUD	-	UK	-	-	-	-	Domestic	-	Y
BK01	-	DQ379030	Fang & Andersson 2006	N	-	-	-	-	-	-	-	ANC-Aside	EU	EU	-	-	-	-	-	-	Berkshire	-	-	-	-	-	Modern	0	Modern	EUD	-	UK	-	-	-	-	Domestic	-	Y
BK01-1	-	DQ152897	Fang & Andersson 2006	N	-	-	-	-	-	-	-	As	AS	AS	-	-	-	-	-	-	Mangalica	-	-	-	-	-	Modern	0	Modern	EUD	-	UK	-	-	-	-	Domestic	-	Y
BK01-2	-	DQ379191	Fang & Andersson 2006	N	-	-	-	-	-	-	-	As	AS	AS	-	-	-	-	-	-	Berkshire	-	-	-	-	-	Modern	0	Modern	EUD	-	UK	-	-	-	-	Domestic	-	Y
BK01-3	-	DQ152899	Fang & Andersson 2006	N	-	-	-	-	-	-	-	As	AS	AS	-	-	-	-	-	-	Mangalica	-	-	-	-	-	Modern	0	Modern	EUD	-	UK	-	-	-	-	Domestic	-	Y
BL01-1	-	DQ379085	Fang & Andersson 2006	N	-	-	-	-	-	-	-	ANC-Aside	EU	EU	-	-	-	-	-	-	British Lop	-	-	-	-	-	Modern	0	Modern	EUD	-	UK	-	-	-	-	Domestic	-	Y
BL01-2	-	DQ379086	Fang & Andersson 2006	N	-	-	-	-	-	-	-	ANC-Aside	EU	EU	-	-	-	-	-	-	British Lop	-	-	-	-	-	Modern	0	Modern	EUD	-	UK	-	-	-	-	Domestic	-	Y
BL01-3	-	DQ379087	Fang & Andersson 2006	N	-	-	-	-	-	-	-	ANC-Aside	EU	EU	-	-	-	-	-	-	British Lop	-	-	-	-	-	Modern	0	Modern	EUD	-	UK	-	-	-	-	Domestic	-	Y
BL01-4	-	DQ379088	Fang & Andersson 2006	N	-	-	-	-	-	-	-	ANC-Aside	EU	EU	-	-	-	-	-	-	British Lop	-	-	-	-	-	Modern	0	Modern	EUD	-	UK	-	-	-	-	Domestic	-	Y
BS01	-	DQ379205	Fang & Andersson 2006	N	-	-	-	-	-	-	-	As	AS	AS	-	-	-	-	-	-	British saddleback	-	-	-	-	-	Modern	0	Modern	EUD	-	UK	-	-	-	-	Domestic	-	Y
BS01-1	-	DQ379215	Fang & Andersson 2006	N	-	-	-	-	-	-	-	As	AS	AS	-	-	-	-	-	-	British saddleback	-	-	-	-	-	Modern	0	Modern	EUD	-	UK	-	-	-	-	Domestic	-	Y
BS01-2	-	DQ379216	Fang & Andersson 2006	N	-	-	-	-	-	-	-	As	AS	AS	-	-	-	-	-	-	British saddleback	-	-	-	-	-	Modern	0	Modern	EUD	-	UK	-	-	-	-	Domestic	-	Y
BS01-3	-	DQ379217	Fang & Andersson 2006	N	-	-	-	-	-	-	-	As	AS	AS	-	-	-	-	-	-	British saddleback	-	-	-	-	-	Modern	0	Modern	EUD	-	UK	-	-	-	-	Domestic	-	Y
BS01-4	-	DQ152842	Fang & Andersson 2006	N	-	-	-	-	-	-	-	ANC-EU	EU	EU	-	-	-	-	-	-	Duroc	-	-	-	-	-	Modern	0	Modern	EUD	-	UK	-	-	-	-	Domestic	-	Y
CR01-1	-	DQ379089	Fang & Andersson 2006	N	-	-	-	-	-	-	-	ANC-Aside	EU	EU	-	-	-	-	-	-	Creole	-	-	-	-	-	Modern	0	Modern	EUD	-	France	-	-	-	-	Domestic	-	Y
CR01-2	-	DQ379090	Fang & Andersson 2006	N	-	-	-	-	-	-	-	ANC-Aside	EU	EU	-	-	-	-	-	-	Creole	-	-	-	-	-	Modern	0	Modern	EUD	-	France	-	-	-	-	Domestic	-	Y
CR01-3	-	DQ379197	Fang & Andersson 2006	N	-	-	-	-	-	-	-	As	AS	AS	-	-	-	-	-	-	Creole	-	-	-	-	-	Modern	0	Modern	EUD	-	France	-	-	-	-	Domestic	-	Y
CR01-4	-	DQ379196	Fang & Andersson 2006	N	-	-	-	-	-	-	-	As	AS	AS	-	-	-	-	-	-	Creole	-	-	-	-	-	Modern	0	Modern	EUD	-	France	-	-	-	-	Domestic	-	Y
DU02-1	-	DQ379031	Fang & Andersson 2006	N	-	-	-	-	-	-	-	ANC-Aside	EU	EU	-	-	-	-	-	-	Gloucester Old Spot	-	-	-	-	-	Modern	0	Modern	EUD	-	UK	-	-	-	-	Domestic	-	Y
DU02-2	-	DQ379032	Fang & Andersson 2006	N	-	-	-	-	-	-	-	ANC-Aside	EU	EU	-	-	-	-	-	-	Manchado de Jabugo	-	-	-	-	-	Modern	0	Modern	EUD	-	Spain	-	-	-	-	Domestic	-	Y
DU02-3	-	DQ379033	Fang & Andersson 2006	N	-	-	-	-	-	-	-	ANC-Aside	EU	EU	-	-	-	-	-	-	Manchado de Jabugo	-	-	-	-	-	Modern	0	Modern	EUD	-	Spain	-	-	-	-	Domestic	-	Y
DU02-4	-	DQ379034	Fang & Andersson 2006	N	-	-	-	-	-	-	-	ANC-Aside	EU	EU	-	-	-	-	-	-	Negro Canario	-	-	-	-	-	Modern	0	Modern	EUD	-	Spain	-	-	-	-	Domestic	-	Y
DU03	-	DQ379035	Fang & Andersson 2006	N	-	-	-	-	-	-	-	ANC-Aside	EU	EU	-	-	-	-	-	-	Negro Iberico	-	-	-	-	-	Modern	0	Modern	EUD	-	Spain	-	-	-	-	Domestic	-	Y
DU03-1	-	DQ379071	Fang & Andersson 2006	N	-	-	-	-	-	-	-	ANC-Cside	EU	EU	-	-	-	-	-	-	Duroc	-	-	-	-	-	Modern	0	Modern	EUD	-	Spain	-	-	-	-	Domestic	-	Y
DU03-2	-	DQ379072	Fang & Andersson 2006	N	-	-	-	-	-	-	-	ANC-Cside	EU	EU	-	-	-	-	-	-	Duroc	-	-	-	-	-	Modern	0	Modern	EUD	-	Spain	-	-	-	-	Domestic	-	Y
DU03-3	-	DQ379073	Fang & Andersson 2006	N	-	-	-	-	-	-	-	ANC-Cside	EU	EU	-	-	-	-	-	-	Duroc	-	-	-	-	-	Modern	0	Modern	EUD	-	Spain	-	-	-	-	Domestic	-	Y
GO01	-	DQ152852	Fang & Andersson 2006	N	-	-	-	-	-	-	-	ANC-Aside	EU	EU	-	-	-	-	-	-	Landrace	-	-	-	-	-	Modern	0	Modern	EUD	-	UK	-	-	-	-	Domestic	-	Y
GO01-1	-	DQ379057	Fang & Andersson 2006	N	-	-	-	-	-	-	-	ANC-Aside	EU	EU	-	-	-	-	-	-	Manchado de Jabugo	-	-	-	-	-	Modern	0	Modern	EUD	-	UK	-	-	-	-	Domestic	-	Y
GO01-2	-	DQ379220	Fang & Andersson 2006	N	-	-	-	-	-	-	-	As	AS	AS	-	-	-	-	-	-	Gloucester Old Spot	-	-	-	-	-	Modern	0	Modern	EUD	-	UK	-	-	-	-	Domestic	-	Y
GO01-3	-	DQ379221	Fang & Andersson 2006	N	-	-	-	-	-	-	-	As	AS	AS	-	-	-	-	-	-	Gloucester Old Spot	-	-	-	-	-	Modern	0	Modern	EUD	-	UK	-	-	-	-	Domestic	-	Y
HA01-1	-	DQ379016	Fang & Andersson 2006	N	-	-	-	-	-	-	-	ANC-Aside	EU	EU	-	-	-	-	-	-	Landrace	-	-	-	-	-	Modern	0	Modern	EUD	-	Spain	-	-	-	-	Domestic	-	Y
HA01-2	-	DQ379018	Fang & Andersson 2006	N	-	-	-	-	-	-	-	ANC-Aside	EU	EU	-	-	-	-	-	-	Negro Canario	-	-	-	-	-	Modern	0	Modern	EUD	-	Spain	-	-	-	-	Domestic	-	Y
HA01-3	-	DQ379036	Fang & Andersson 2006	N	-	-	-	-	-	-	-	ANC-Aside	EU	EU	-	-	-	-	-	-	Negro Iberico	-	-	-	-	-	Modern	0	Modern	EUD	-	Spain	-	-	-	-	Domestic	-	Y
HA01-4	-	DQ379037	Fang & Andersson 2006	N	-	-	-	-	-	-	-	ANC-Aside	EU	EU	-	-	-	-	-	-	Negro Canario	-	-	-	-	-	Modern	0	Modern	EUD	-	Spain	-	-	-	-	Domestic	-	Y
HA02	-	DQ379038	Fang & Andersson 2006	N	-	-	-	-	-	-	-	ANC-Aside	EU	EU	-	-	-	-	-	-	Bisaro	-	-	-	-	-	Modern	0	Modern	EUD	-	Germany	-	-	-	-	Domestic	-	Y
HA02-1	-	DQ152843	Fang & Andersson 2006	N	-	-	-	-	-	-	-	ANC-Aside	EU	EU	-	-	-	-	-	-	Duroc	-	-	-	-	-	Modern	0	Modern	EUD	-	Germany	-	-	-	-	Domestic	-	Y
HA02-2	-	DQ379117	Fang & Andersson 2006	N	-	-	-	-	-	-	-	As	AS	AS	-	-	-	-	-	-	Hampshire	-	-	-	-	-	Modern	0	Modern	EUD	-	Hungary	-	-	-	-	Domestic	-	Y
HA02-3	-	DQ152849	Fang & Andersson 2006	N	-	-	-	-	-	-	-	ANC-Cside	EU	EU	-	-	-	-	-	-	Hampshire	-	-	-	-	-	Modern	0	Modern	EUD	-	Hungary	-	-	-	-	Domestic	-	Y
LA01	-	DQ379098	Fang & Andersson 2006	N	-	-	-	-	-	-	-	ANC-Aside	EU	EU	-	-	-	-	-	-	Laconie	-	-	-	-	-	Modern	0	Modern	EUD	-	France	-	-	-	-	Domestic	-	Y
LA01-2	-	DQ379199	Fang & Andersson 2006	N	-	-	-	-	-	-	-	As	AS	AS	-	-	-	-	-	-	Laconie	-	-	-	-	-	Modern	0	Modern	EUD	-	Europe	-	-	-	-	Domestic	-	Y
LB01	-	DQ379118	Fang & Andersson 2006	N	-	-	-	-	-	-	-	As	AS	AS	-	-	-	-	-	-	Large Black	-	-	-	-	-	Modern	0	Modern	EUD	-	Germany	-	-	-	-	Domestic	-	Y
LB01-1	-	DQ379021	Fang & Andersson 2006	N	-	-	-	-	-	-	-	ANC-Cside	EU	EU	-	-	-	-	-	-	Large White	-	-	-	-	-	Modern	0	Modern	EUD	-	UK	-	-	-	-	Domestic	-	Y
LB01-2	-	DQ379022	Fang & Andersson 2006	N	-	-	-	-	-	-	-	ANC-Cside	EU	EU	-	-	-	-	-	-	Angler sattelschwein	-	-	-	-	-	Modern	0	Modern	EUD	-	UK	-	-	-	-	Domestic	-	Y
LB01-3	-	DQ379204	Fang & Andersson 2006	N	-	-	-	-	-	-	-	As	AS	AS	-	-	-	-	-	-	Large Black	-	-	-	-	-	Modern	0	Modern	EUD	-	Germany	-	-	-	-	Domestic	-	Y
LE01	-	DQ379039	Fang & Andersson 2006	N	-	-	-	-	-	-	-	ANC-Aside	EU	EU	-	-	-	-	-	-	Bisaro	-	-	-	-	-	Modern	0	Modern	EUD	-	UK	-	-	-	-	Domestic	-	Y
LE01_GER	-	DQ379210	Fang & Andersson 2006	N	-	-	-	-	-	-	-	As	AS	AS	-	-	-	-	-	-	Leicoma	-	-	-	-	-	Modern	0	Modern	EUD	-	Germany	-	-	-	-	Domestic	-	Y
LE01_UK	-	DQ379210	Fang & Andersson 2006	N	-	-	-	-	-	-	-	As	AS	AS	-	-	-	-	-	-	Leicoma	-	-	-	-	-	Modern	0	Modern	EUD	-	UK	-	-	-	-	Domestic	-	Y
LE01-3	-	DQ379211	Fang & Andersson 2006	N	-	-	-	-	-	-	-	As	AS	AS	-	-	-	-	-	-	Leicoma	-	-	-	-	-	Modern	0	Modern	EUD	-	Germany	-	-	-	-	Domestic	-	Y
LR01	-	DQ379041	Fang & Andersson 2006	N	-	-	-	-	-	-	-	ANC-Aside	EU	EU	-	-	-	-	-	-	Bunte Benthelmer	-	-	-	-	-	Modern	0	Modern	EUD	-	Germany	-	-	-	-	Domestic	-	Y
LR01-1	-	DQ379202	Fang & Andersson 2006	N	-	-	-	-	-	-	-	As	AS	AS	-	-	-	-	-	-	Landrace	-	-	-	-	-	Modern	0	Modern	EUD	-	Germany	-	-	-	-	Domestic	-	Y
LR01-3	-	DQ379203	Fang & Andersson 2006	N	-	-	-	-	-	-	-	As	AS	AS	-	-	-	-	-	-	Landrace	-	-	-	-	-	Modern	0	Modern	EUD	-	Germany	-	-	-	-	Domestic	-	Y
LR04	-	DQ379075	Fang & Andersson 2006	N	-	-	-	-	-	-	-	ANC-Cside	EU	EU	-	-	-	-	-	-	Landrace	-	-	-	-	-	Modern	0	Modern	EUD	-	France	-	-	-	-	Domestic	-	Y
LR05-1	-	DQ379042	Fang & Andersson 2006	N	-	-	-	-	-	-	-	ANC-Aside	EU	EU	-	-	-	-	-	-	Creole	-	-	-	-	-	Modern	0	Modern	EUD	-	France	-	-	-	-	Domestic	-	Y
LR05-2	-	DQ379043	Fang & Andersson 2006	N	-	-	-	-	-	-	-	ANC-Aside	EU	EU	-	-	-	-	-	-	Creole	-	-	-	-	-	Modern	0	Modern	EUD	-	France	-	-	-	-	Domestic	-	Y
LR05-3	-	DQ379119	Fang & Andersson 2006	N	-	-	-	-	-	-	-	As	AS	AS	-	-	-	-	-	-	Landrace	-	-	-	-	-	Modern	0	Modern	EUD	-	France	-	-	-	-	Domestic	-	Y
LR05-4	-	DQ379120	Fang & Andersson 2006	N	-	-	-	-	-	-	-	As	AS	AS	-	-	-	-	-	-	Landrace	-	-	-	-	-	Modern	0	Modern	EUD	-	France	-	-	-	-	Domestic	-	Y
LR06	-	DQ152851	Fang & Andersson 2006	N	-	-	-	-	-	-	-	ANC-Aside	EU	EU	-	-	-	-	-	-	Landrace	-	-	-	-	-	Modern	0	Modern	EUD	-	Poland	-	-	-	-	Domestic	-	Y
LR06-1	-	DQ379044	Fang & Andersson 2006	N	-	-	-	-	-	-	-	ANC-Aside	EU	EU	-	-	-	-	-	-	Berkshire	-	-	-	-	-	Modern	0	Modern	EUD	-	Poland	-	-	-	-	Domestic	-	Y
LR06-2	-	DQ379091	Fang & Andersson 2006	N	-	-	-	-	-	-	-	ANC-Cside	EU	EU	-	-	-	-	-	-	Landrace	-	-	-	-	-	Modern	0	Modern	EUD	-	Poland	-	-	-	-	Domestic	-	Y
LR06-3	-	DQ379056	Fang & Andersson 2006	N	-	-	-	-	-	-	-	ANC-Aside	EU	EU	-	-	-	-	-	-	Landrace	-	-	-	-	-	Modern	0	Modern	EUD	-	Poland	-	-	-	-	Domestic	-	Y
LR08	-	DQ379045	Fang & Andersson 2006	N	-	-	-	-	-	-	-	ANC-Aside	EU	EU	-	-	-	-	-	-	Large White	-	-	-	-	-	Modern	0	Modern	EUD	-	Poland	-	-	-	-	Domestic	-	Y
LR08-1	-	DQ379092	Fang & Andersson 2006	N	-	-	-	-	-	-	-	ANC-Aside	EU	EU	-	-	-	-	-	-	Landrace	-	-	-	-	-	Modern	0	Modern	EUD	-	Poland	-	-	-	-	Domestic	-	Y
LR08-2	-	DQ152862	Fang & Andersson 2006	N	-	-	-	-	-	-	-	ANC-Cside	EU	EU	-	-	-	-	-	-	Large White	-	-	-	-	-	Modern	0	Modern	EUD	-	Poland	-	-	-	-	Domestic	-	Y
LR08-3	-	DQ152863	Fang & Andersson 2006	N	-	-	-	-	-	-	-	ANC-Aside	EU	EU	-	-	-	-	-	-	Pietrain	-	-	-	-	-	Modern	0	Modern	EUD	-	Poland	-	-	-	-	Domestic	-	Y
LR09	-	DQ379023	Fang & Andersson 2006	N	-	-	-	-	-	-	-	ANC-Cside	EU	EU	-	-	-	-	-	-	Large White	-	-	-	-	-	Modern	0	Modern	EUD	-	Poland	-	-	-	-	Domestic	-	Y
LR09-1	-	DQ379046	Fang & Andersson 2006	N	-	-	-	-	-	-	-	ANC-Aside	EU	EU	-	-	-	-	-	-	Large White	-	-	-	-	-	Modern	0	Modern	EUD	-	Poland	-	-	-	-	Domestic	-	Y
LR09-2	-	DQ379047	Fang & Andersson 2006	N	-	-	-	-	-	-	-	ANC-Aside	EU	EU	-	-	-	-	-	-	Landrace	-	-	-	-	-	Modern	0	Modern	EUD	-	Poland	-	-	-	-	Domestic	-	Y
LR09-3	-	DQ379076	Fang & Andersson 2006	N	-	-	-	-	-	-	-	ANC-Cside	EU	EU	-	-	-	-	-	-	Landrace	-	-	-	-	-	Modern	0	Modern	EUD	-	Poland	-	-	-	-	Domestic	-	Y
LR10	-	DQ152861	Fang & Andersson 2006	N	-	-	-	-	-	-	-	ANC-Aside	EU	EU	-	-	-	-	-	-	Large White	-	-	-	-	-	Modern	0	Modern	EUD	-	Poland	-	-	-	-	Domestic	-	Y
LR10-1	-	DQ379084	Fang & Andersson 2006	N	-	-	-	-	-	-	-	ANC-Aside	EU	EU	-	-	-	-	-	-	Landrace	-	-	-	-	-	Modern	0	Modern	EUD	-	Poland	-	-	-	-	Domestic	-	Y
LR10-2	-	DQ379218	Fang & Andersson 2006	N	-	-	-	-	-	-	-	As	AS	AS	-	-	-	-	-	-	Landrace	-	-	-	-	-	Modern	0	Modern	EUD	-	Poland	-	-	-	-	Domestic	-	Y
LR10-3	-	DQ379219	Fang & Andersson 2006	N	-	-	-	-	-	-	-	As	AS	AS	-	-	-	-	-	-	Landrace	-	-	-	-	-	Modern	0	Modern	EUD	-	Poland	-	-	-	-	Domestic	-	Y
LR11	-	DQ379025	Fang & Andersson 2006	N	-	-	-	-	-	-	-	ANC-Aside	EU	EU	-	-	-	-	-	-	Large White	-	-	-	-	-	Modern	0	Modern	EUD	-	Poland	-	-	-	-	Domestic	-	Y
LR11-1	-	DQ379222	Fang & Andersson 2006	N	-	-	-	-	-	-	-	As	AS	AS	-	-	-	-	-	-	Landrace	-	-	-	-	-	Modern	0	Modern	EUD	-	Poland	-	-	-	-	Domestic	-	Y
LR11-2	-	DQ379081	Fang & Andersson 2006	N	-	-	-	-	-	-	-	ANC-Cside	EU	EU	-	-	-	-	-	-	Landrace	-	-	-	-	-	Modern	0	Modern	EUD	-	Poland	-	-	-	-	Domestic	-	Y
LR11-3	-	DQ379223	Fang & Andersson 2006	N	-	-	-	-	-	-	-	As	AS	AS	-	-	-	-	-	-	Landrace	-	-	-	-	-	Modern	0	Modern	EUD	-	Poland	-	-	-	-	Domestic	-	Y
LR12-1	-	DQ379066	Fang & Andersson 2006	N	-	-	-	-	-	-	-	ANC-Aside	EU	EU	-	-	-	-	-	-	Leicoma	-	-	-	-	-	Modern	0	Modern	EUD	-	Poland	-	-	-	-	Domestic	-	Y
LR12-3	-	DQ379207	Fang & Andersson 2006	N	-	-	-	-	-	-	-	As	AS	AS	-	-	-	-	-	-	Landrace	-	-	-	-	-	Modern	0	Modern	EUD	-	Poland	-	-	-	-	Domestic	-	Y
LR12-4	-	DQ379208	Fang & Andersson 2006	N	-	-	-	-	-	-	-	As	AS	AS	-	-	-	-	-	-	Landrace	-	-	-	-	-	Modern	0	Modern	EUD	-	Poland	-	-	-	-	Domestic	-	Y
LR13	-	DQ152845	Fang & Andersson 2006	N	-	-	-	-	-	-	-	ANC-Aside	EU	EU	-	-	-	-	-	-	Duroc	-	-	-	-	-	Modern	0	Modern	EUD	-	Poland	-	-	-	-	Domestic	-	Y
LR13-1	-	DQ379026	Fang & Andersson 2006	N	-	-	-	-	-	-	-	ANC-Aside	EU	EU	-	-	-	-	-	-	Landrace	-	-	-	-	-	Modern	0	Modern	EUD	-	Poland	-	-	-	-	Domestic	-	Y
LR13-2	-	DQ379187	Fang & Andersson 2006	N	-	-	-	-	-	-	-	As	AS	AS	-	-	-	-	-	-	Landrace	-	-	-	-	-	Modern	0	Modern	EUD	-	Poland	-	-	-	-	Domestic	-	Y
LR14	-	DQ379206	Fang & Andersson 2006	N	-	-	-	-	-	-	-	As	AS	AS	-	-	-	-	-	-	Landrace	-	-	-	-	-	Modern	0	Modern	EUD	-	Poland	-	-	-	-	Domestic	-	Y
LR14-1	-	DQ379048	Fang & Andersson 2006	N	-	-	-	-	-	-	-	ANC-Aside	EU	EU	-	-	-	-	-	-	Large White	-	-	-	-	-	Modern	0	Modern	EUD	-	Poland	-	-	-	-	Domestic	-	Y
LR14-2	-	DQ379049	Fang & Andersson 2006	N	-	-	-	-	-	-	-	ANC-Aside	EU	EU	-	-	-	-	-	-	Large White	-	-	-	-	-	Modern	0	Modern	EUD	-	Poland	-	-	-	-	Domestic	-	Y
LR14-3	-	DQ379050	Fang & Andersson 2006	N	-	-	-	-	-	-	-	ANC-Aside	EU	EU	-	-	-	-	-	-	Large White	-	-	-	-	-	Modern	0	Modern	EUD	-	Poland	-	-	-	-	Domestic	-	Y
LS01	-	DQ152855	Fang & Andersson 2006	N	-	-	-	-	-	-	-	ANC-Aside	EU	EU	-	-	-	-	-	-	Landrace	-	-	-	-	-	Modern	0	Modern	EUD	-	Sweden	-	-	-	-	Domestic	-	Y
LS01-1	-	DQ379068	Fang & Andersson 2006	N	-	-	-	-	-	-	-	ANC-Aside	EU	EU	-	-	-	-	-	-	Linderodssvin	-	-	-	-	-	Modern	0	Modern	EUD	-	Sweden	-	-	-	-	Domestic	-	Y
LS01-2	-	DQ379069	Fang & Andersson 2006	N	-	-	-	-	-	-	-	ANC-Aside	EU	EU	-	-	-	-	-	-	Linderodssvin	-	-	-	-	-	Modern	0	Modern	EUD	-	Sweden	-	-	-	-	Domestic	-	Y
LS01-3	-	DQ379070	Fang & Andersson 2006	N	-	-	-	-	-	-	-	ANC-Aside	EU	EU	-	-	-	-	-	-	Linderodssvin	-	-	-	-	-	Modern	0	Modern	EUD	-	Sweden	-	-	-	-	Domestic	-	Y
LW01	-	DQ379214	Fang & Andersson 2006	N	-	-	-	-	-	-	-	As	AS	AS	-	-	-	-	-	-	Large White	-	-	-	-	-	Modern	0	Modern	EUD	-	Poland	-	-	-	-	Domestic	-	Y
LW02	-	DQ379198	Fang & Andersson 2006	N	-	-	-	-	-	-	-	As	AS	AS	-	-	-	-	-	-	Large White	-	-	-	-	-	Modern	0	Modern	EUD	-	Poland	-	-	-	-	Domestic	-	Y
LW02-1	-	DQ152857	Fang & Andersson 2006	N	-	-	-	-	-	-	-	ANC-Aside	EU	EU	-	-	-	-	-	-	Landrace	-	-	-	-	-	Modern	0	Modern	EUD	-	Poland	-	-	-	-	Domestic	-	Y
LW02-2	-	DQ379212	Fang & Andersson 2006	N	-	-	-	-	-	-	-	As	AS	AS	-	-	-	-	-	-	Large White	-	-	-	-	-	Modern	0	Modern	EUD	-	Poland	-	-	-	-	Domestic	-	Y
LW02-3	-	DQ152858	Fang & Andersson 2006	N	-	-	-	-	-	-	-	ANC-Aside	EU	EU	-	-	-	-	-	-	German Landrace	-	-	-	-	-	Modern	0	Modern	EUD	-	Poland	-	-	-	-	Domestic	-	Y
LW05	-	DQ379051	Fang & Andersson 2006	N	-	-	-	-	-	-	-	ANC-Aside	EU	EU	-	-	-	-	-	-	Landrace	-	-	-	-	-	Modern	0	Modern	EUD	-	Poland	-	-	-	-	Domestic	-	Y
LW05-2	-	DQ379121	Fang & Andersson 2006	N	-	-	-	-	-	-	-	As	AS	AS	-	-	-	-	-	-	Large White	-	-	-	-	-	Modern	0	Modern	EUD	-	Poland	-	-	-	-	Domestic	-	Y
LW05-3	-	DQ379188	Fang & Andersson 2006	N	-	-	-	-	-	-	-	As	AS	AS	-	-	-	-	-	-	Large White	-	-	-	-	-	Modern	0	Modern	EUD	-	Poland	-	-	-	-	Domestic	-	Y
LW05-4	-	DQ379209	Fang & Andersson 2006	N	-	-	-	-	-	-	-	As	AS	AS	-	-	-	-	-	-	Large White	-	-	-	-	-	Modern	0	Modern	EUD	-	Poland	-	-	-	-	Domestic	-	Y
LW06	-	DQ379052	Fang & Andersson 2006	N	-	-	-	-	-	-	-	ANC-Aside	EU	EU	-	-	-	-	-	-	Duroc	-	-	-	-	-	Modern	0	Modern	EUD	-	Poland	-	-	-	-	Domestic	-	Y
LW06-1	-	DQ379122	Fang & Andersson 2006	N	-	-	-	-	-	-	-	As	AS	AS	-	-	-	-	-	-	Large White	-	-	-	-	-	Modern	0	Modern	EUD	-	Poland	-	-	-	-	Domestic	-	Y
LW06-2	-	DQ379123	Fang & Andersson 2006	N	-	-	-	-	-	-	-	As	AS	AS	-	-	-	-	-	-	Large White	-	-	-	-	-	Modern	0	Modern	EUD	-	Poland	-	-	-	-	Domestic	-	Y
LW06-3	-	DQ379151	Fang & Andersson 2006	N	-	-	-	-	-	-	-	As	AS	AS	-	-	-	-	-	-	Large White	-	-	-	-	-	Modern	0	Modern	EUD	-	Poland	-	-	-	-	Domestic	-	Y
LW07	-	DQ379124	Fang & Andersson 2006	N	-	-	-	-	-	-	-	As	AS	AS	-	-	-	-	-	-	Large White	-	-	-	-	-	Modern	0	Modern	EUD	-	Poland	-	-	-	-	Domestic	-	Y
LW07-1	-	DQ379093	Fang & Andersson 2006	N	-	-	-	-	-	-	-	ANC-Aside	EU	EU	-	-	-	-	-	-	Large White	-	-	-	-	-	Modern	0	Modern	EUD	-	Poland	-	-	-	-	Domestic	-	Y
LW07-2	-	DQ379094	Fang & Andersson 2006	N	-	-	-	-	-	-	-	ANC-Aside	EU	EU	-	-	-	-	-	-	Large White	-	-	-	-	-	Modern	0	Modern	EUD	-	Poland	-	-	-	-	Domestic	-	Y
LW07-3	-	DQ379192	Fang & Andersson 2006	N	-	-	-	-	-	-	-	As	AS	AS	-	-	-	-	-	-	Large White	-	-	-	-	-	Modern	0	Modern	EUD	-	Poland	-	-	-	-	Domestic	-	Y
LW08	-	DQ379095	Fang & Andersson 2006	N	-	-	-	-	-	-	-	ANC-Aside	EU	EU	-	-	-	-	-	-	Large White	-	-	-	-	-	Modern	0	Modern	EUD	-	Poland	-	-	-	-	Domestic	-	Y
LW08-2	-	DQ379193	Fang & Andersson 2006	N	-	-	-	-	-	-	-	As	AS	AS	-	-	-	-	-	-	Large White	-	-	-	-	-	Modern	0	Modern	EUD	-	Poland	-	-	-	-	Domestic	-	Y
LW09	-	DQ379097	Fang & Andersson 2006	N	-	-	-	-	-	-	-	ANC-Aside	EU	EU	-	-	-	-	-	-	Large White	-	-	-	-	-	Modern	0	Modern	EUD	-	Poland	-	-	-	-	Domestic	-	Y
LW09-1	-	DQ379194	Fang & Andersson 2006	N	-	-	-	-	-	-	-	As	AS	AS	-	-	-	-	-	-	Large White	-	-	-	-	-	Modern	0	Modern	EUD	-	Poland	-	-	-	-	Domestic	-	Y
LW09-2	-	DQ379195	Fang & Andersson 2006	N	-	-	-	-	-	-	-	As	AS	AS	-	-	-	-	-	-	Large White	-	-	-	-	-	Modern	0	Modern	EUD	-	Poland	-	-	-	-	Domestic	-	Y
LW09-3	-	DQ379213	Fang & Andersson 2006	N	-	-	-	-	-	-	-	As	AS	AS	-	-	-	-	-	-	Large White	-	-	-	-	-	Modern	0	Modern	EUD	-	Poland	-	-	-	-	Domestic	-	Y
LW10-1	-	DQ379125	Fang & Andersson 2006	N	-	-	-	-	-	-	-	As	AS	AS	-	-	-	-	-	-	Large White	-	-	-	-	-	Modern	0	Modern	EUD	-	Poland	-	-	-	-	Domestic	-	Y
LW10-2	-	DQ379126	Fang & Andersson 2006	N	-	-	-	-	-	-	-	As	AS	AS	-	-	-	-	-	-	Large White	-	-	-	-	-	Modern	0	Modern	EUD	-	Poland	-	-	-	-	Domestic	-	Y
LW10-3	-	DQ379127	Fang & Andersson 2006	N	-	-	-	-	-	-	-	As	AS	AS	-	-	-	-	-	-	Large White	-	-	-	-	-	Modern	0	Modern	EUD	-	Germany	-	-	-	-	Domestic	-	Y
LW10-4	-	DQ379128	Fang & Andersson 2006	N	-	-	-	-	-	-	-	As	AS	AS	-	-	-	-	-	-	Large White	-	-	-	-	-	Modern	0	Modern	EUD	-	Germany	-	-	-	-	Domestic	-	Y
LW12	-	DQ152846	Fang & Andersson 2006	N	-	-	-	-	-	-	-	ANC-Cside	EU	EU	-	-	-	-	-	-	Duroc	-	-	-	-	-	Modern	0	Modern	EUD	-	Germany	-	-	-	-	Domestic	-	Y
MA01	-	DQ152853	Fang & Andersson 2006	N	-	-	-	-	-	-	-	ANC-Aside	EU	EU	-	-	-	-	-	-	Landrace	-	-	-	-	-	Modern	0	Modern	EUD	-	Hungary	-	-	-	-	Domestic	-	Y
MA01-1	-	DQ379062	Fang & Andersson 2006	N	-	-	-	-	-	-	-	ANC-Aside	EU	EU	-	-	-	-	-	-	Tamworth	-	-	-	-	-	Modern	0	Modern	EUD	-	Hungary	-	-	-	-	Domestic	-	Y
MA01-2	-	DQ379063	Fang & Andersson 2006	N	-	-	-	-	-	-	-	ANC-Aside	EU	EU	-	-	-	-	-	-	Pietrain	-	-	-	-	-	Modern	0	Modern	EUD	-	Hungary	-	-	-	-	Domestic	-	Y
MA01-3	-	DQ379064	Fang & Andersson 2006	N	-	-	-	-	-	-	-	ANC-Aside	EU	EU	-	-	-	-	-	-	Pietrain	-	-	-	-	-	Modern	0	Modern	EUD	-	Hungary	-	-	-	-	Domestic	-	Y
MJ01	-	DQ152859	Fang & Andersson 2006	N	-	-	-	-	-	-	-	ANC-Cside	EU	EU	-	-	-	-	-	-	German Landrace	-	-	-	-	-	Modern	0	Modern	EUD	-	Spain	-	-	-	-	Domestic	-	Y
MJ01-1	-	DQ379083	Fang & Andersson 2006	N	-	-	-	-	-	-	-	ANC-Cside	EU	EU	-	-	-	-	-	-	Manchado de Jabugo	-	-	-	-	-	Modern	0	Modern	EUD	-	Spain	-	-	-	-	Domestic	-	Y
MJ01-2	-	DQ379189	Fang & Andersson 2006	N	-	-	-	-	-	-	-	As	AS	AS	-	-	-	-	-	-	Manchado de Jabugo	-	-	-	-	-	Modern	0	Modern	EUD	-	Spain	-	-	-	-	Domestic	-	Y
MJ01-3	-	DQ379190	Fang & Andersson 2006	N	-	-	-	-	-	-	-	As	AS	AS	-	-	-	-	-	-	Manchado de Jabugo	-	-	-	-	-	Modern	0	Modern	EUD	-	Spain	-	-	-	-	Domestic	-	Y
MW01-1	-	DQ379019	Fang & Andersson 2006	N	-	-	-	-	-	-	-	ANC-Cside	EU	EU	-	-	-	-	-	-	Landrace	-	-	-	-	-	Modern	0	Modern	EUD	-	UK	-	-	-	-	Domestic	-	Y
MW01-2	-	DQ379020	Fang & Andersson 2006	N	-	-	-	-	-	-	-	ANC-Cside	EU	EU	-	-	-	-	-	-	Landrace	-	-	-	-	-	Modern	0	Modern	EUD	-	UK	-	-	-	-	Domestic	-	Y
MW01-3	-	DQ379144	Fang & Andersson 2006	N	-	-	-	-	-	-	-	As	AS	AS	-	-	-	-	-	-	Middle White	-	-	-	-	-	Modern	0	Modern	EUD	-	UK	-	-	-	-	Domestic	-	Y
MW01-4	-	DQ379145	Fang & Andersson 2006	N	-	-	-	-	-	-	-	As	AS	AS	-	-	-	-	-	-	Middle White	-	-	-	-	-	Modern	0	Modern	EUD	-	UK	-	-	-	-	Domestic	-	Y
NC01	-	DQ379129	Fang & Andersson 2006	N	-	-	-	-	-	-	-	As	AS	AS	-	-	-	-	-	-	Negro Canario	-	-	-	-	-	Modern	0	Modern	EUD	-	Spain	-	-	-	-	Domestic	-	Y
NC01-1	-	DQ379054	Fang & Andersson 2006	N	-	-	-	-	-	-	-	ANC-Cside	EU	EU	-	-	-	-	-	-	Duroc	-	-	-	-	-	Modern	0	Modern	EUD	-	Spain	-	-	-	-	Domestic	-	Y
NC01-2	-	DQ379055	Fang & Andersson 2006	N	-	-	-	-	-	-	-	ANC-Cside	EU	EU	-	-	-	-	-	-	Duroc	-	-	-	-	-	Modern	0	Modern	EUD	-	Spain	-	-	-	-	Domestic	-	Y
NC01-3	-	DQ152850	Fang & Andersson 2006	N	-	-	-	-	-	-	-	ANC-Cside	EU	EU	-	-	-	-	-	-	Leicoma	-	-	-	-	-	Modern	0	Modern	EUD	-	Spain	-	-	-	-	Domestic	-	Y
NI01-1	-	DQ379077	Fang & Andersson 2006	N	-	-	-	-	-	-	-	ANC-Cside	EU	EU	-	-	-	-	-	-	Negro Iberico	-	-	-	-	-	Modern	0	Modern	EUD	-	Spain	-	-	-	-	Domestic	-	Y
NI01-2	-	DQ379078	Fang & Andersson 2006	N	-	-	-	-	-	-	-	ANC-Cside	EU	EU	-	-	-	-	-	-	Negro Iberico	-	-	-	-	-	Modern	0	Modern	EUD	-	Spain	-	-	-	-	Domestic	-	Y
NI01-3	-	DQ379079	Fang & Andersson 2006	N	-	-	-	-	-	-	-	ANC-Cside	EU	EU	-	-	-	-	-	-	Negro Iberico	-	-	-	-	-	Modern	0	Modern	EUD	-	Spain	-	-	-	-	Domestic	-	Y
PI03-1	-	DQ379099	Fang & Andersson 2006	N	-	-	-	-	-	-	-	ANC-Aside	EU	EU	-	-	-	-	-	-	Pietrain	-	-	-	-	-	Modern	0	Modern	EUD	-	Poland	-	-	-	-	Domestic	-	Y
PI03-2	-	DQ379100	Fang & Andersson 2006	N	-	-	-	-	-	-	-	ANC-Aside	EU	EU	-	-	-	-	-	-	Pietrain	-	-	-	-	-	Modern	0	Modern	EUD	-	Poland	-	-	-	-	Domestic	-	Y
PI03-3	-	DQ152848	Fang & Andersson 2006	N	-	-	-	-	-	-	-	ANC-Aside	EU	EU	-	-	-	-	-	-	Hampshire	-	-	-	-	-	Modern	0	Modern	EUD	-	Poland	-	-	-	-	Domestic	-	Y
PI03-4	-	DQ152866	Fang & Andersson 2006	N	-	-	-	-	-	-	-	ANC-Aside	EU	EU	-	-	-	-	-	-	Negro Canario	-	-	-	-	-	Modern	0	Modern	EUD	-	Poland	-	-	-	-	Domestic	-	Y
PI04	-	DQ379053	Fang & Andersson 2006	N	-	-	-	-	-	-	-	ANC-Aside	EU	EU	-	-	-	-	-	-	Hampshire	-	-	-	-	-	Modern	0	Modern	EUD	-	Poland	-	-	-	-	Domestic	-	Y
PI04-1	-	DQ379229	Fang & Andersson 2006	N	-	-	-	-	-	-	-	ANC-Aside	EU	EU	-	-	-	-	-	-	Pietrain	-	-	-	-	-	Modern	0	Modern	EUD	-	Poland	-	-	-	-	Domestic	-	Y
PI04-2	-	DQ379230	Fang & Andersson 2006	N	-	-	-	-	-	-	-	ANC-Aside	EU	EU	-	-	-	-	-	-	Pietrain	-	-	-	-	-	Modern	0	Modern	EUD	-	Poland	-	-	-	-	Domestic	-	Y
PI04-3	-	DQ379231	Fang & Andersson 2006	N	-	-	-	-	-	-	-	ANC-Aside	EU	EU	-	-	-	-	-	-	Pietrain	-	-	-	-	-	Modern	0	Modern	EUD	-	Poland	-	-	-	-	Domestic	-	Y
RE01-1	-	DQ377980	Fang & Andersson 2006	N	-	-	-	-	-	-	-	As	AS	AS	-	-	-	-	-	-	Mangalica	-	-	-	-	-	Modern	0	Modern	EUD	-	Spain	-	-	-	-	Domestic	-	Y
RE01-2	-	DQ152844	Fang & Andersson 2006	N	-	-	-	-	-	-	-	ANC-Cside	EU	EU	-	-	-	-	-	-	Duroc	-	-	-	-	-	Modern	0	Modern	EUD	-	Spain	-	-	-	-	Domestic	-	Y
RE01-3	-	DQ152856	Fang & Andersson 2006	N	-	-	-	-	-	-	-	ANC-Cside	EU	EU	-	-	-	-	-	-	Landrace	-	-	-	-	-	Modern	0	Modern	EUD	-	Spain	-	-	-	-	Domestic	-	Y
RE01-4	-	DQ152867	Fang & Andersson 2006	N	-	-	-	-	-	-	-	ANC-Aside	EU	EU	-	-	-	-	-	-	Landrace	-	-	-	-	-	Modern	0	Modern	EUD	-	Spain	-	-	-	-	Domestic	-	Y
S4	-	DQ379232	Fang & Andersson 2006	N	-	-	-	-	-	-	-	ANC-Aside	EU	EU	-	-	-	-	-	-	-	-	-	-	-	-	Modern	0	Modern	EUD	-	France	-	-	-	-	Domestic	-	Y
TA01	-	DQ152864	Fang & Andersson 2006	N	-	-	-	-	-	-	-	ANC-Aside	EU	EU	-	-	-	-	-	-	Negro Canario	-	-	-	-	-	Modern	0	Modern	EUD	-	Poland	-	-	-	-	Domestic	-	Y
TA01-1	-	DQ379096	Fang & Andersson 2006	N	-	-	-	-	-	-	-	ANC-Aside	EU	EU	-	-	-	-	-	-	Tamworth	-	-	-	-	-	Modern	0	Modern	EUD	-	Poland	-	-	-	-	Domestic	-	Y
TA01-2	-	DQ379224	Fang & Andersson 2006	N	-	-	-	-	-	-	-	As	AS	AS	-	-	-	-	-	-	Tamworth	-	-	-	-	-	Modern	0	Modern	EUD	-	UK	-	-	-	-	Domestic	-	Y
TA01-3	-	DQ152896	Fang & Andersson 2006	N	-	-	-	-	-	-	-	As	AS	AS	-	-	-	-	-	-	Gloucester Old Spot	-	-	-	-	-	Modern	0	Modern	EUD	-	UK	-	-	-	-	Wild	-	Y
78	-	DQ379234	Fang et al. 2006	N	-	-	-	-	-	-	-	ANC-Aside	EU	EU	-	-	-	-	-	-	vertebra	-	-	-	-	-	Modern	0	Modern	EUW	-	France	-	-	-	-	Wild	-	Y
81	-	DQ379235	Fang et al. 2006	N	-	-	-	-	-	-	-	ANC-Cside	EU	EU	-	-	-	-	-	-	-	-	-	-	-	-	-	-	-	EUW	-	France	-	-	-	-	Wild	-	Y
83	-	DQ379236	Fang et al. 2006	N	-	-	-	-	-	-	-	ANC-Cside	EU	EU	-	-	-	-	-	-	-	-	-	-	-	-	-	-	-	EUW	-	France	-	-	-	-	Wild	-	Y
89	-	DQ379237	Fang et al. 2006	N	-	-	-	-	-	-	-	ANC-Cside	EU	EU	-	-	-	-	-	-	-	-	-	-	-	-	-	-	-	EUW	-	France	-	-	-	-	Wild	-	Y
96	-	DQ379238	Fang et al. 2006	N	-	-	-	-	-	-	-	ANC-Aside	EU	EU	-	-	-	-	-	-	-	-	-	-	-	-	-	-	-	EUW	-	France	-	-	-	-	Wild	-	Y
105	-	DQ379239	Fang et al. 2006	N	-	-	-	-	-	-	-	ANC-Aside	EU	EU	-	-	-	-	-	-	-	-	-	-	-	-	-	-	-	EUW	-	France	-	-	-	-	Wild	-	Y
114	-	DQ379241	Fang et al. 2006	N	-	-	-	-	-	-	-	ANC-Cside	EU	EU	-	-	-	-	-	-	-	-	-	-	-	-	-	-	-	EUW	-	France	-	-	-	-	Wild	-	Y
LR12-2	-	DQ379067	Fang et al. 2006	N	-	-	-	-	-	-	-	ANC-Aside	EU	EU	-	-	-	-	-	-	Landrace	-	-	-	-	-	Modern	0	Modern	EUW	-	France	-	-	-	-	Wild	-	Y
mitS1	-	DQ379242	Fang et al. 2006	N	-	-	-	-	-	-	-	ANC-Cside	EU	EU	-	-	-	-	-	-	-	-	-	-	-	-	-	-	-	EUW	-	France	-	-	-	-	Wild	-	Y
mitS2	-	DQ379243	Fang et al. 2006	N	-	-	-	-	-	-	-	ANC-Cside	EU	EU	-	-	-	-	-	-	-	-	-	-	-	-	-	-	-	EUW	-	France	-	-	-	-	Wild	-	Y
mitS3	-	DQ379244	Fang et al. 2006	N	-	-	-	-	-	-	-	ANC-Cside	EU	EU	-	-	-	-	-	-	-	-	-	-	-	-	-	-	-	EUW	-	France	-	-	-	-	Wild	-	Y
S1	-	DQ379254	Fang et al. 2006	N	-	-	-	-	-	-	-	ANC-Aside	EU	EU	-	-	-	-	-	-	-	-	-	-	-	-	-	-	-	EUW	-	France	-	-	-	-	Wild	-	Y
S10	-	DQ379261	Fang et al. 2006	N	-	-	-	-	-	-	-	ANC-Aside	EU	EU	-	-	-	-	-	-	-	-	-	-	-	-	-	-	-	EUW	-	France	-	-	-	-	Wild	-	Y
S2	-	DQ379255	Fang et al. 2006	N	-	-	-	-	-	-	-	ANC-Aside	EU	EU	-	-	-	-	-	-	-	-	-	-	-	-	-	-	-	EUW	-	France	-	-	-	-	Wild	-	Y
S3	-	DQ379256	Fang et al. 2006	N	-	-	-	-	-	-	-	ANC-Aside	EU	EU	-	-	-	-	-	-	-	-	-	-	-	-	-	-	-	EUW	-	France	-	-	-	-	Wild	-	Y
S6	-	DQ379257	Fang et al. 2006	N	-	-	-	-	-	-	-	ANC-Aside	EU	EU	-	-	-	-	-	-	-	-	-	-	-	-	-	-	-	EUW	-	France	-	-	-	-	Wild	-	Y
S7	-	DQ379258	Fang et al. 2006	N	-	-	-	-	-	-	-	ANC-Aside	EU	EU	-	-	-	-	-	-	-	-	-	-	-	-	-	-	-	EUW	-	France	-	-	-	-	Wild	-	Y
S8	-	DQ379259	Fang et al. 2006	N	-	-	-	-	-	-	-	ANC-Aside	EU	EU	-	-	-	-	-	-	-	-	-	-	-	-	-	-	-	EUW	-	France	-	-	-	-	Wild	-	Y
S9	-	DQ379260	Fang et al. 2006	N	-	-	-	-	-	-	-	ANC-Aside	EU	EU	-	-	-	-	-	-	-	-	-	-	-	-	-	-	-	EUW	-	France	-	-	-	-	Wild	-	Y
Sm1	-	DQ379245	Fang et al. 2006	N	-	-	-	-	-	-	-	ANC-Cside	EU	EU	-	-	-	-	-	-	-	-	-	-	-	-	-	-	-	EUW	-	France	-	-	-	-	Wild	-	Y
Sm10	-	DQ379233	Fang et al. 2006	N	-	-	-	-	-	-	-	ANC-Aside	EU	EU	-	-	-	-	-	-	-	-	-	-	-	-	-	-	-	EUW	-	France	-	-	-	-	Wild	-	Y
Sm2	-	DQ379246	Fang et al. 2006	N	-	-	-	-	-	-	-	ANC-Cside	EU	EU	-	-	-	-	-	-	-	-	-	-	-	-	-	-	-	EUW	-	France	-	-	-	-	Wild	-	Y
Sm3	-	DQ379247	Fang et al. 2006	N	-	-	-	-	-	-	-	ANC-Cside	EU	EU	-	-	-	-	-	-	-	-	-	-	-	-	-	-	-	EUW	-	France	-	-	-	-	Wild	-	Y
Sm4	-	DQ379248	Fang et al. 2006	N	-	-	-	-	-	-	-	ANC-Cside	EU	EU	-	-	-	-	-	-	-	-	-	-	-	-	-	-	-	EUW	-	France	-	-	-	-	Wild	-	Y
Sm5	-	DQ379249	Fang et al. 2006	N	-	-	-	-	-	-	-	ANC-Cside	EU	EU	-	-	-	-	-	-	-	-	-	-	-	-	-	-	-	EUW	-	France	-	-	-	-	Wild	-	Y
Sm6	-	DQ379250	Fang et al. 2006	N	-	-	-	-	-	-	-	ANC-Cside	EU	EU	-	-	-	-	-	-	-	-	-	-	-	-	-	-	-	EUW	-	France	-	-	-	-	Wild	-	Y
Sm7	-	DQ379251	Fang et al. 2006	N	-	-	-	-	-	-	-	ANC-Cside	EU	EU	-	-	-	-	-	-	-	-	-	-	-	-	-	-	-	EUW	-	France	-	-	-	-	Wild	-	Y
Sm8	-	DQ379252	Fang et al. 2006	N	-	-	-	-	-	-	-	ANC-Cside	EU	EU	-	-	-	-	-	-	-	-	-	-	-	-	-	-	-	EUW	-	France	-	-	-	-	Wild	-	Y
Sm9	-	DQ379253	Fang et al. 2006	N	-	-	-	-	-	-	-	ANC-Aside	EU	EU	-	-	-	-	-	-	-	-	-	-	-	-	-	-	-	EUW	-	France	-	-	-	-	Wild	-	Y
LG045	-	-	François Ricaut	N	-	-	-	-	-	-	-	-	-	-	-	1	-	-	-	GOB_03 / M-115	-	-	-	-	-	-	Modern	0	Modern	NEU	-	Georgia	Unknown	-	-	-	Unknown	Unknown	N
AA372	-	-	Giedre Motuzaite Matuzeviciute / Alexander Yanevich	N	307392	7.61308	4.29e-05	M	13406	6.57858	Y2	-	Y2	EU	-	1	370	0	0	KT-41, BK-024, BKIV-08 7E, II 1B0	-	-	-	-	-	-	~5000 BC	7000	Neolithic	EUW-A	Buran-Kaya IV	Ukraine	Wild	0	0	-	Wild	Wild	N
AA373	-	-	Giedre Motuzaite Matuzeviciute / Alexander Yanevich	N	801712	0.4206	1.8e-05	F	0	0	-	-	-	-	-	0	72	0	0	TH-A-1, BK-013	-	-	-	-	-	-	5800-5300 cal. BC	7550	Neolithic	EUW-A	Buran-Kaya IV	Ukraine	Wild	0	0	-	Wild	Wild	N
AA375	-	-	Giedre Motuzaite Matuzeviciute / Alexander Yanevich	N	29267	1.4624	2.61e-06	M	3061	0.387347	Y2	-	Y2	EU	-	1	22	0	0	TH-A-2, BK-014, BKIV-08 7F, II 1B0	-	-	-	-	-	-	~5000 BC	7000	Neolithic	EUW-A	Buran-Kaya IV	Ukraine	Wild	0	0	-	Wild	Wild	N
AA376	-	-	Giedre Motuzaite Matuzeviciute / Alexander Yanevich	N	168994	6.65704	2.46e-05	M	11848	3.06989	Y2	-	Y2	EU	-	1	249	0	0	BK4-034, BKIV-08 7H, II 1B2	-	-	-	-	-	-	~5000 BC	7000	Neolithic	EUW-A	Buran-Kaya IV	Ukraine	Wild	0	0	-	Wild	Wild	N
AA377	-	-	Giedre Motuzaite Matuzeviciute / Alexander Yanevich	N	922112	1.24128	8.99e-05	M	562	0.0712695	-	-	-	-	-	0	770	0	0	BK-021, BKIV-08 7F, II 1B0	-	-	-	-	-	-	~5000 BC	7000	Neolithic	EUW-A	Buran-Kaya IV	Ukraine	Wild	0	0	-	Wild	Wild	N
AA378	LG096	-	Giedre Motuzaite Matuzeviciute / Alexander Yanevich	N	1063460	3.10073	0.00033606	M	2029	0.233191	Y2	ANC-Y2-5A	Y2	EU	0	0	3593	0	0	BK4-046, BKIV-08 9F, II 1A	-	-	-	-	-	-	~5000 BC	7000	Neolithic	EUW-A	Buran-Kaya IV	Ukraine	Wild	0	0	-	Wild	Wild	N
AA380	-	-	Giedre Motuzaite Matuzeviciute / Alexander Yanevich	N	872479	5.87177	0.00055256	F	743	0.0903509	-	-	-	-	-	0	6238	1	0	BK4-079, BKIV-08 5E, II 1B0	-	-	-	-	-	-	~5000 BC	7000	Neolithic	EUW-A	Buran-Kaya IV	Ukraine	Wild	0	0	-	Wild	Wild	N
AA381	-	-	Giedre Motuzaite Matuzeviciute / Alexander Yanevich	N	340161	2.47442	3.68e-05	-	831	0.0893276	Y2	-	Y2	EU	-	1	115	0	0	BK4-081, BKIV-08 no square, II 2A	-	-	-	-	-	-	~5000 BC	7000	Neolithic	EUW-A	Buran-Kaya IV	Ukraine	Wild	0	0	-	Wild	Wild	N
AA382	-	-	Giedre Motuzaite Matuzeviciute / Alexander Yanevich	N	616415	14.207	0.00017	F	14625	19.5098	Y2	-	Y2	EU	-	1	1804	0	0	BK4-069, BKIV-08 8E, II 1A	-	-	-	-	-	-	~5000 BC	7000	Neolithic	EUW-A	Buran-Kaya IV	Ukraine	Wild	0	0	-	Wild	Wild	N
AA476	-	-	Giedre Motuzaite Matuzeviciute/ Alexander Yanevich	N	2375493	2.76924	0.00023644	M	14822	14.9879	Y2	-	Y2	EU	-	1	2837	0	0	BK4-118	BKIV-08/ II 1A	-	-	-	-	-	~5000 BC	7000	Neolithic	EUU-A	Buran-Kaya IV	Ukraine	Unknown	0	0	-	Unknown	Unknown	N
AA477	LG093	-	Giedre Motuzaite Matuzeviciute/ Alexander Yanevich	N	8446025	1.90668	0.00035444	M	15123	26.3602	Y2	ANC-Y2-5A	Y2	EU	0	1	2763	0	0	BK4-066	BKIV-08 6E/ II 1A	-	-	-	-	-	~5000 BC	7000	Neolithic	EUU-A	Buran-Kaya IV	Ukraine	Unknown	0	0	-	Unknown	Unknown	N
AA478	-	-	Giedre Motuzaite Matuzeviciute/ Alexander Yanevich	N	4017445	1.83199	9.35e-05	-	14559	11.1773	Y2	-	Y2	EU	-	1	583	0	0	BK4-105	BKIV - 08 8G/II1A Sus M2	-	-	-	-	-	~5000 BC	7000	Neolithic	EUU-A	Buran-Kaya IV	Ukraine	Unknown	0	0	-	Unknown	Unknown	N
AA479	-	-	Giedre Motuzaite Matuzeviciute/ Alexander Yanevich	N	1168105	52.1736	0.0090555	M	4294	0.569855	Y2	-	Y2	EU	-	0	117134	1	0	BK4-128	BKIV- 08 5F/ II1A pig M1/M2	-	-	-	-	-	~5000 BC	7000	Neolithic	EUU-A	Buran-Kaya IV	Ukraine	Unknown	0	5	G/G	Unknown	Unknown	N
AA480	-	-	Giedre Motuzaite Matuzeviciute/ Alexander Yanevich	N	5752120	11.2826	0.00072183	F	15615	71.8765	Y2	-	Y2	EU	-	1	9095	1	0	BK4-120	BKIV-08 7F / II 1B0	-	-	-	-	-	~5000 BC	7000	Neolithic	EUU-A	Buran-Kaya IV	Ukraine	Unknown	0	0	-	Unknown	Unknown	N
AA481	-	-	Giedre Motuzaite Matuzeviciute/ Alexander Yanevich	N	1511109	1.89748	5.22e-05	-	14744	10.4545	Y2	-	Y2	EU	-	1	546	0	0	BK4-119	BKIV-08 no square / II1A	-	-	-	-	-	~5000 BC	7000	Neolithic	EUU-A	Buran-Kaya IV	Ukraine	Unknown	0	0	-	Unknown	Unknown	N
AA482	LG084	-	Giedre Motuzaite Matuzeviciute/ Alexander Yanevich	N	380550	2.48929	2e-05	M	5997	0.787395	Y2	ANC-Y2-5A	Y2	EU	0	1	80	0	0	BK4-006	BKIV-08 7G / II 1B	-	-	-	-	-	~5000 BC	7000	Neolithic	EUU-A	Buran-Kaya IV	Ukraine	Unknown	0	0	-	Unknown	Unknown	N
AA483	-	-	Giedre Motuzaite Matuzeviciute/ Alexander Yanevich	N	1307786	15.4814	0.00100278	M	15114	25.1029	Y2	-	Y2	EU	-	1	12812	1	0	BK4-129	BKIV-08 7G/ II 1BS. Scrofa. M2	-	-	-	-	-	~5000 BC	7000	Neolithic	EUU-A	Buran-Kaya IV	Ukraine	Unknown	0	0	-	Unknown	Unknown	N
AA484	LG090	-	Giedre Motuzaite Matuzeviciute/ Alexander Yanevich	N	4120650	3.52714	0.000261	F	15064	26.5221	Y2	ANC-Y2-5A	Y2	EU	0	1	3066	0	0	BK4-087	BKIV-08 9E/ II 1A	-	-	-	-	-	~5000 BC	7000	Neolithic	EUU-A	Buran-Kaya IV	Ukraine	Unknown	0	0	-	Unknown	Unknown	N
AA485	-	-	Giedre Motuzaite Matuzeviciute/ Alexander Yanevich	N	1007732	0.878507	4.57e-05	-	0	0	-	-	-	-	-	0	182	0	0	BK4-033	BKIV-08 9E/ II 1A	-	-	-	-	-	~5000 BC	7000	Neolithic	EUU-A	Buran-Kaya IV	Ukraine	Unknown	0	0	-	Unknown	Unknown	N
AA486	-	-	Giedre Motuzaite Matuzeviciute/ Alexander Yanevich	N	1926044	1.33294	6.11e-05	F	13209	4.37278	Y2	-	Y2	EU	-	1	516	0	0	BK4-071	BKIV -08 9E/ II 1A	-	-	-	-	-	~5000 BC	7000	Neolithic	EUU-A	Buran-Kaya IV	Ukraine	Unknown	0	0	-	Unknown	Unknown	N
AA487	-	-	Giedre Motuzaite Matuzeviciute/ Alexander Yanevich	N	3490558	1.41568	0.00039444	F	3421	0.387889	Y2	-	Y2	EU	-	0	3683	0	0	BK4-117	BKIV-08 6E / II1A	-	-	-	-	-	~5000 BC	7000	Neolithic	EUU-A	Buran-Kaya IV	Ukraine	Unknown	0	0	-	Unknown	Unknown	N
AA488	LG088	-	Giedre Motuzaite Matuzeviciute/ Alexander Yanevich	N	2001971	0.532925	4.22e-05	-	8766	1.29074	Y2	ANC-Y2-5A	Y2	EU	0	1	155	0	0	BK4-121	BKIV-08 / no square / II 1A	-	-	-	-	-	~5000 BC	7000	Neolithic	EUU-A	Buran-Kaya IV	Ukraine	Unknown	0	0	-	Unknown	Unknown	N
AA489	-	-	Giedre Motuzaite Matuzeviciute/ Alexander Yanevich	N	2225725	3.10038	0.00017472	M	14995	20.5448	Y2	-	Y2	EU	-	1	1690	0	0	BK4-122	BKIV-08 no square / II 1A	-	-	-	-	-	~5000 BC	7000	Neolithic	EUU-A	Buran-Kaya IV	Ukraine	Unknown	0	0	-	Unknown	Unknown	N
AA490	-	-	Giedre Motuzaite Matuzeviciute/ Alexander Yanevich	N	1169060	2.18098	6.37e-05	-	12551	5.36104	Y2	-	Y2	EU	-	1	222	0	0	BK4_069 or BK4_070	BKIV-08 8E/ II 1A	-	-	-	-	-	~5000 BC	7000	Neolithic	EUU-A	Buran-Kaya IV	Ukraine	Unknown	0	0	-	Unknown	Unknown	N
LG085	-	-	Giedre Motuzaite Matuzeviciute/ Alexander Yanevich	N	-	-	-	-	-	-	-	ANC-Y2-5A	Y2	EU	-	-	-	-	-	BK4-116, BKIV-08 6E / II 1A	-	-	-	-	-	-	Mid 6th millennium BC?	7500	Neolithic	EUU-A	Buran-Kaya IV	Ukraine	Unknown	-	-	-	Unknown	Unknown	N
LG087	-	-	Giedre Motuzaite Matuzeviciute/ Alexander Yanevich	N	-	-	-	-	-	-	-	ANC-Y2-5A	Y2	EU	-	-	-	-	-	BK-017 BKIV-08 7F / II 1B0	-	-	-	-	-	-	Mid 6th millennium BC?	7500	Neolithic	EUU-A	Buran-Kaya IV	Ukraine	Unknown	-	-	-	Unknown	Unknown	N
LG092	-	-	Giedre Motuzaite Matuzeviciute/ Alexander Yanevich	N	-	-	-	-	-	-	-	ANC-Y2-5A	Y2	EU	-	-	-	-	-	BK4-080 BKIV-08 6F / II 2A1	-	-	-	-	-	-	Mid 6th millennium BC?	7500	Neolithic	EUU-A	Buran-Kaya IV	Ukraine	Unknown	-	-	-	Unknown	Unknown	N
LG095	-	-	Giedre Motuzaite Matuzeviciute/ Alexander Yanevich	N	-	-	-	-	-	-	-	ANC-Y2-5A	Y2	EU	-	-	-	-	-	BK4-075 BKIV-08	-	-	-	-	-	-	Mid 6th millennium BC?	7500	Neolithic	EUU-A	Buran-Kaya IV	Ukraine	Unknown	-	-	-	Unknown	Unknown	N
LG097	-	-	Giedre Motuzaite Matuzeviciute/ Alexander Yanevich	N	-	-	-	-	-	-	-	ANC-Y2-5A	Y2	EU	-	-	-	-	-	BK4-014 BKIV-08	-	-	-	-	-	-	Mid 6th millennium BC?	7500	Neolithic	EUU-A	Buran-Kaya IV	Ukraine	Unknown	-	-	-	Unknown	Unknown	N
AF136555	-	AF136555	Giuffra et al. 2000	N	-	-	-	-	-	-	-	ANC-Cside	EU	EU	-	-	-	-	-	-	-	-	-	-	-	-	-	-	-	EUW	-	Italy	-	-	-	-	Wild	-	Y
AF136563	-	AF136563	Giuffra et al. 2000	N	-	-	-	-	-	-	-	ANC-Italy	IT	EU	-	-	-	-	-	-	-	-	-	-	-	-	-	-	-	EUW	-	Italy	-	-	-	-	Wild	-	Y
AF535161	-	AF535161	Gongora et al. 2003	N	-	-	-	-	-	-	-	ANC-Aside	EU	EU	-	-	-	-	-	-	-	-	-	-	-	-	-	-	-	EUD	-	Finland	-	-	-	-	Domestic	-	Y
AF535162	-	AF535162	Gongora et al. 2003	N	-	-	-	-	-	-	-	ANC-Aside	EU	EU	-	-	-	-	-	-	-	-	-	-	-	-	-	-	-	EUD	-	Finland	-	-	-	-	Domestic	-	Y
GongFin41	-	AF535164	Gongora et al. 2003	N	-	-	-	-	-	-	-	ANC-Cside	EU	EU	-	-	-	-	-	-	-	-	-	-	-	-	-	-	-	EUW	-	Finland	-	-	-	-	Wild	-	Y
GongFin1	-	AF535161	Gongora et al. 2003	N	-	-	-	-	-	-	-	ANC-Aside	EU	EU	-	-	-	-	-	-	-	-	-	-	-	-	-	-	-	EUD	-	Finland	-	-	-	-	Domestic	-	Y
AY463063	-	AY463063	Gongora et al. 2004	N	-	-	-	-	-	-	-	As	AS	AS	-	-	-	-	-	-	Angeln Saddleback	-	-	-	-	-	Modern	0	Modern	EUD	-	Germany	-	-	-	-	Domestic	-	Y
AY463064	-	AY463064	Gongora et al. 2004	N	-	-	-	-	-	-	-	ANC-Aside	EU	EU	-	-	-	-	-	-	Angeln Saddleback	-	-	-	-	-	Modern	0	Modern	EUD	-	Germany	-	-	-	-	Domestic	-	Y
AY463065	-	AY463065	Gongora et al. 2004	N	-	-	-	-	-	-	-	ANC-Aside	EU	EU	-	-	-	-	-	-	Bentheim Black Pied 1	-	-	-	-	-	Modern	0	Modern	EUD	-	Germany	-	-	-	-	Domestic	-	Y
AY463066	-	AY463066	Gongora et al. 2004	N	-	-	-	-	-	-	-	ANC-Aside	EU	EU	-	-	-	-	-	-	Bentheim Black Pied 2	-	-	-	-	-	Modern	0	Modern	EUD	-	Germany	-	-	-	-	Domestic	-	Y
AY463067	-	AY463067	Gongora et al. 2004	N	-	-	-	-	-	-	-	As	AS	AS	-	-	-	-	-	-	Gottingen minipig 1	-	-	-	-	-	Modern	0	Modern	EUD	-	Germany	-	-	-	-	Domestic	-	Y
AY463068	-	AY463068	Gongora et al. 2004	N	-	-	-	-	-	-	-	As	AS	AS	-	-	-	-	-	-	Gottingen minipig 2	-	-	-	-	-	Modern	0	Modern	EUD	-	Germany	-	-	-	-	Domestic	-	Y
AY463069	-	AY463069	Gongora et al. 2004	N	-	-	-	-	-	-	-	ANC-Aside	EU	EU	-	-	-	-	-	-	Landrace	-	-	-	-	-	Modern	0	Modern	EUD	-	Germany	-	-	-	-	Domestic	-	Y
AY463070	-	AY463070	Gongora et al. 2004	N	-	-	-	-	-	-	-	ANC-Aside	EU	EU	-	-	-	-	-	-	Large White	-	-	-	-	-	Modern	0	Modern	EUD	-	Germany	-	-	-	-	Domestic	-	Y
AY463071	-	AY463071	Gongora et al. 2004	N	-	-	-	-	-	-	-	ANC-Aside	EU	EU	-	-	-	-	-	-	Red Angeln Saddlleback	-	-	-	-	-	Modern	0	Modern	EUD	-	Germany	-	-	-	-	Domestic	-	Y
AY463072	-	AY463072	Gongora et al. 2004	N	-	-	-	-	-	-	-	ANC-Aside	EU	EU	-	-	-	-	-	-	Mangalica	-	-	-	-	-	Modern	0	Modern	EUD	-	Hungary	-	-	-	-	Domestic	-	Y
AA289	GL316	KR075788	Göran Burenhul/Inger Österholm	N	12023685	0.690113	0.00035083	-	410	0.046289	-	ANC-Aside	EU	EU	-	1	471	0	0	-	-	-	-	-	-	-	2800-2500 cal. BC	4650	Middle Neolithic	EUU-A	Ajvide	Sweden	Unknown	0	0	-	Unknown	Unknown	Y
AA290	GL453	KR075788	Göran Burenhul/Inger Österholm	N	3503818	1.2453	0.000184	-	4116	0.483537	EU	ANC-Aside	EU	EU	0	1	516	0	0	2	-	-	-	-	-	-	2800-2500 cal. BC	4650	Middle Neolithic	EUU-A	Ajvide	Sweden	Unknown	0	0	-	Unknown	Unknown	Y
AA291	GL459	KR075788	Göran Burenhul/Inger Österholm	N	3337040	1.60783	0.00025039	M	5198	0.705893	EU	ANC-Aside	EU	EU	0	1	2024	0	0	6	-	-	-	-	-	-	2800-2500 cal. BC	4650	Middle Neolithic	EUU-A	Ajvide	Sweden	Unknown	0	0	-	Unknown	Unknown	Y
AA292	GL474	KR075788	Göran Burenhul/Inger Österholm	N	259522	2.06225	1.51e-05	M	818	0.0689821	EU	ANC-Aside	EU	EU	0	1	192	0	0	5	-	-	-	-	-	-	2800-2500 cal. BC	4650	Middle Neolithic	EUU-A	Ajvide	Sweden	Unknown	0	0	-	Unknown	Unknown	Y
AA293	GL488	KR075788	Göran Burenhul/Inger Österholm	N	11626043	1.33153	0.00060894	-	2732	0.288148	EU	ANC-Aside	EU	EU	0	1	228	0	0	4	-	-	-	-	-	-	2800-2500 cal. BC	4650	Middle Neolithic	EUU-A	Ajvide	Sweden	Unknown	0	0	-	Unknown	Unknown	Y
AA460	GL972	DQ873021	Hans-Jürgen Döhle	N	233948	3.76195	3.74e-05	F	1207	0.106362	Y1	ANC-Y1-6A	Y1	NE	0	0	463	0	0	85:128u	-	-	-	-	-	-	5,500-5,000 cal. BC	7250	LBK	EUD-A	Eilsleben	Germany	Domestic	0	0	-	Domestic	Domestic	Y
AA461	GL977	DQ873020	Hans-Jürgen Döhle	N	390240	1.36583	7.22e-06	F	2403	0.22994	Y1	ANC-Y1-6A	Y1	NE	0	0	41	0	0	83:828k	-	-	-	-	-	-	5,500-5,000 cal. BC	7250	LBK	EUU-A	Eilsleben	Germany	Unknown	0	0	-	Unknown	Unknown	Y
AA462	GL123	DQ873018	Hans-Jürgen Döhle	N	432555	4.09335	5.13e-05	-	5957	0.758141	EU	ANC-Cside	EU	EU	0	0	477	0	0	76:471b / 21 / D002263	-	-	-	-	-	-	5,500-5,000 cal. BC	7250	LBK	EUW-A	Eilsleben	Germany	Wild	0	0	-	Wild	Wild	Y
AA514	GL164	-	Hitomi Hongo	N	1201818	0.696611	2.55e-05	-	2061	0.2486	Y1	-	Y1	NE	-	1	76	0	0	GT84 CT348 / Faunal record number: #2718	Context: 18M 1-3 / Female	-	-	-	-	-	7500-6000 cal. BC	9750	Neolithic but possibly later	NEU-A	Çayönü Tepesi	Turkey	Unknown	0	0	-	Unknown	Unknown	N
AA515	GL166	-	Hitomi Hongo	N	10684488	0.854734	0.00036161	-	12112	3.89177	ArmT	-	ArmT	NE	-	1	329	0	0	GT88 CT332 / Faunal record number: #3378	Context: 25L 3-79	-	-	-	-	-	around 7500 cal. BC	9700	Neolithic but possibly later	NEU-A	Çayönü Tepesi	Turkey	Unknown	0	0	-	Unknown	Unknown	N
AA357	GL301	-	Jean-Denis Vigne	N	540222	1.79223	9.22e-05	-	2283	0.258051	EU	-	EU	EU	-	0	1006	0	0	501	-	-	-	-	-	-	9th millennium cal. BC	10000	Middle Mesolithic	EUW-A	Noyen	France	Wild	0	0	-	Wild	Wild	N
AA358	GL431	KR075788	Jean-Denis Vigne	N	87808	9.56291	2.67e-05	M	509	0.0577259	-	ANC-Cside	EU	EU	-	0	249	0	0	Cepam_49	-	-	-	-	-	-	9th millennium cal. BC	10000	Middle Mesolithic	EUW-A	Noyen	France	Wild	0	0	-	Wild	Wild	Y
AA359	GL451	-	Jean-Denis Vigne	N	197667	1.25615	4.11e-06	M	144	0.0251008	-	-	-	-	-	1	3	0	0	Cepam_50	-	-	-	-	-	-	9th millennium cal. BC	10000	Middle Mesolithic	EUW-A	Noyen	France	Wild	0	0	-	Wild	Wild	N
LG370	-	-	Jean-Denis Vigne	N	-	-	-	-	-	-	-	-	-	-	-	0	-	-	-	Noy_08	-	-	-	-	-	-	9th millennium cal. BC	10000	Middle Mesolithic	EUU-A	Noyen	France	Unknown	0	0	-	Unknown	Unknown	N
AA294	GL1145	-	Jean-Denis Vigne / Allowen Evin	N	2723190	2.82793	0.00047278	F	13375	3.69716	EU	ANC-Aside	EU	EU	0	1	5702	1	0	Tai Sus 1, L15 AN43 d39	Epicardial	-	-	-	-	-	5300 to 5100 cal. BC	7200	Early Neolithic	EUU-A	Le Taï (Grotte du Tai)	France	Unknown	0	0	-	Unknown	Unknown	N
AA295	GL1146	-	Jean-Denis Vigne / Allowen Evin	N	3493794	1.17428	0.00016772	F	1669	0.183952	EU	ANC-Aside	EU	EU	0	1	358	0	0	Tai Sus 2, J15 AN35 d12	Epicardial	-	-	-	-	-	5300 to 5100 cal. BC	7200	Early Neolithic	EUU-A	Le Taï (Grotte du Tai)	France	Unknown	0	0	-	Unknown	Unknown	N
AA287	GL490	DQ873158	Jean-Denis Vigne / Daniel Helmer	N	2266500	1.74273	0.00012794	M	10311	2.06531	EU	ANC-Cside	EU	EU	0	1	953	0	0	BO88-P17-Ch6	Cardial	AA-62269	6185	68	7256	6913	-	7085	Early Neolithic	EUW-A	Oulens	France	Wild	0	0	-	Wild	Wild	Y
AA288	GL491	DQ873159	Jean-Denis Vigne / Daniel Helmer	N	979635040	55.478	0.701113	F	15969	151.33	EU	ANC-Aside	EU	EU	0	1	3524310	1	1	BO86-O14-6A	Cardial	AA-62268	6361	66	7421	7173	-	7297	Early Neolithic	EUD-A	Oulens	France	Domestic	5	0	A/A	Domestic	Domestic	Y
AL1017	-	-	Jean-Denis Vigne / Thomas Cucchi	N	621782	0.346102	7.17e-06	-	117	0.0107747	-	-	-	-	-	1	16	0	0	KL12-1 / A36, US 10.6	intermediate phase of the communal building	-	-	-	-	-	8800 cal. BC	8800	Neolithic	NEU-A	Klimonas	Cyprus	Unknown	0	0	-	Unknown	Unknown	N
AL1024	-	-	Jean-Denis Vigne / Thomas Cucchi	N	921858	0.700216	2.64e-05	-	0	0	-	-	-	-	-	0	4	0	0	KL12-8 / B36, US 10.3, Déc. 2	early phase of communal building	-	-	-	-	-	8800 cal. BC	8800	Neolithic	NEU-A	Klimonas	Cyprus	Unknown	0	0	-	Unknown	Unknown	N
AL1025	-	-	Jean-Denis Vigne / Thomas Cucchi	N	771417	0.548601	1.25e-05	F	0	0	-	-	-	-	-	0	9	0	0	KL12-9 / KL12, G36, US 10.4	intermediate phase	-	-	-	-	-	8800 cal. BC	8800	Neolithic	NEU-A	Klimonas	Cyprus	Unknown	0	0	-	Unknown	Unknown	N
AL1026	-	-	Jean-Denis Vigne / Thomas Cucchi	N	106782	0.755745	8.33e-07	F	0	0	-	-	-	-	-	1	0	0	0	KL12-10 / KL12, E36, US 10.6, Déc. 2	intermediate phase	-	-	-	-	-	8800 cal. BC	8800	Neolithic	NEU-A	Klimonas	Cyprus	Unknown	0	0	-	Unknown	Unknown	N
AL1031	-	-	Jean-Denis Vigne / Thomas Cucchi	N	3100497	0.502758	8.72e-05	-	2050	0.227533	Y1	-	Y1	NE	-	1	829	0	0	KL12-15	-	-	-	-	-	-	10,800 cal.BP	10800	Pre-Pottery Neolithic A	NEW-A	Klimonas	Cyprus	Wild	0	0	-	Wild	Wild	N
AL1072	-	-	Jean-Denis Vigne / Thomas Cucchi	N	272158	0.183717	1.33e-06	F	1401	0.155721	Y1	-	Y1	NE	-	1	1	0	0	KLI 6 / KLII. St10 US 10.6	Community building	-	-	-	-	-	9100-8600 BC	10850	Pre-Pottery Neolithic A	NEW-A	Klimonas	Cyprus	Wild	0	0	-	Wild	Wild	N
AA204	-	-	Jelena Bulatović / David Orton	N	17246	5.83324	2.35e-06	-	29	0.00313008	-	-	-	-	-	0	22	0	0	624, F38-S25	Horizon 5	-	-	-	-	-	5275-5125 to 5100-5000 cal. BC	6750	Neolithic	EUD-A	Pločnik	Serbia	Domestic	0	0	-	Domestic	Domestic	N
AA206	-	-	Jelena Bulatović / David Orton	N	35051	1.72891	8.24e-07	-	88	0.00638055	-	-	-	-	-	1	2	0	0	899, F38-S24	Horizon 5	-	-	-	-	-	5275-5125 to 5100-5000 cal. BC	6750	Neolithic	EUD-A	Pločnik	Serbia	Domestic	0	0	-	Domestic	Domestic	N
AA209	-	-	Jelena Bulatović / David Orton	N	8175	1.52905	4e-07	-	0	0	-	-	-	-	-	0	0	0	0	2270, F22S16	Horizon 3	-	-	-	-	-	5025-4950 to 4850-4650 cal. BC	6750	Neolithic	EUD-A	Pločnik	Serbia	Domestic	0	0	-	Domestic	Domestic	N
AA210	-	-	Jelena Bulatović / David Orton	N	60947	3.80495	9.5e-06	F	171	0.0157708	-	-	-	-	-	0	44	0	0	3387, S20-21aF28	Horizon 4	-	-	-	-	-	5100-5000 to 5025-4950 cal. BC	6750	Neolithic	EUD-A	Pločnik	Serbia	Domestic	0	0	-	Domestic	Domestic	N
AA211	-	-	Jelena Bulatović / David Orton	N	150402	10.6229	6.88e-05	-	7047	1.17763	Y2	-	Y2	EU	-	1	660	0	0	4124, S21	Horizon 4	-	-	-	-	-	5100-5000 to 5025-4950 cal. BC	6750	Neolithic	BLW-A	Pločnik	Serbia	Wild	0	0	-	Wild	Wild	N
AA212	-	-	Jelena Bulatović / David Orton	N	327553	11.7526	0.00044861	F	332	0.0364173	-	-	-	-	-	0	5067	1	0	4125, S21	Horizon 4	-	-	-	-	-	5100-5000 to 5025-4950 cal. BC	6750	Neolithic	EUD-A	Pločnik	Serbia	Domestic	0	0	-	Domestic	Domestic	N
AA213	-	-	Jelena Bulatović / David Orton	N	222525	9.08662	5.62e-05	F	12329	3.44273	Y1	-	Y1	NE	-	1	580	0	0	4129. S21	Horizon 4	-	-	-	-	-	5100-5000 to 5025-4950 cal. BC	6750	Neolithic	EUD-A	Pločnik	Serbia	Domestic	0	0	-	Domestic	Domestic	N
AA215	-	-	Jelena Bulatović / David Orton	N	10634	0.630055	5.56e-07	-	0	0	-	-	-	-	-	0	1	0	0	4138, S21	Horizon 4	-	-	-	-	-	5100-5000 to 5025-4950 cal. BC	6750	Neolithic	EUD-A	Pločnik	Serbia	Domestic	0	0	-	Domestic	Domestic	N
AA216	-	-	Jelena Bulatović / David Orton	N	109885	10.3708	8.22e-06	F	10868	2.15247	Y1	-	Y1	NE	-	1	98	0	0	4140, S21	Horizon 4	-	-	-	-	-	5100-5000 to 5025-4950 cal. BC	6750	Neolithic	EUD-A	Pločnik	Serbia	Domestic	0	0	-	Domestic	Domestic	N
AA217	-	-	Jelena Bulatović / David Orton	N	102978	7.43363	1.59e-05	F	7141	1.07145	Y1	-	Y1	NE	-	1	171	0	0	4142, S21	Horizon 4	-	-	-	-	-	5100-5000 to 5025-4950 cal. BC	6750	Neolithic	EUD-A	Pločnik	Serbia	Domestic	0	0	-	Domestic	Domestic	N
AA218	-	-	Jelena Bulatović / David Orton	N	26855	5.8127	2.67e-06	F	4145	0.530127	Y2	-	Y2	EU	-	1	31	0	0	4151, S21	Horizon 4	-	-	-	-	-	5100-5000 to 5025-4950 cal. BC	6750	Neolithic	EUD-A	Pločnik	Serbia	Domestic	0	0	-	Domestic	Domestic	N
AA219	-	-	Jelena Bulatović / David Orton	N	910138	2.6262	4.47e-05	F	10091	2.12803	Y1	-	Y1	NE	-	1	127	0	0	PLO13.3432, F16S15	-	-	-	-	-	-	5025-4950 to 4850-4650 cal. BC	6750	Neolithic	EUD-A	Pločnik	Serbia	Domestic	0	0	-	Domestic	Domestic	N
AA220	-	-	Jelena Bulatović / David Orton	N	86626	1.79276	1.83e-06	M	0	0	-	-	-	-	-	0	17	0	0	4342, S13	Horizon 2	-	-	-	-	-	4850-4650 to 4600-4500 cal. BC	6750	Neolithic	EUD-A	Pločnik	Serbia	Domestic	0	0	-	Domestic	Domestic	N
AA221	-	-	Jelena Bulatović / David Orton	N	44687	1.83051	1.72e-06	-	5673	0.72064	Y2	-	Y2	EU	-	1	11	0	0	4607, S11	Horizon 2	-	-	-	-	-	4850-4650 to 4600-4500 cal. BC	6750	Neolithic	EUD-A	Pločnik	Serbia	Domestic	0	0	-	Domestic	Domestic	N
AA222	-	-	Jelena Bulatović / David Orton	N	42929	3.8785	3.44e-06	-	0	0	-	-	-	-	-	0	13	0	0	4609, S11	Horizon 2	-	-	-	-	-	4850-4650 to 4600-4500 cal. BC	6750	Neolithic	EUD-A	Pločnik	Serbia	Domestic	0	0	-	Domestic	Domestic	N
AA223	-	-	Jelena Bulatović / David Orton	N	65096	1.1291	3.17e-06	M	0	0	-	-	-	-	-	0	5	0	0	4626, S11	Horizon 2	-	-	-	-	-	4850-4650 to 4600-4500 cal. BC	6750	Neolithic	EUD-A	Pločnik	Serbia	Domestic	0	0	-	Domestic	Domestic	N
AA224	-	-	Jelena Bulatović / David Orton	N	189324	0.839302	7.28e-06	-	158	0.0119184	-	-	-	-	-	1	29	0	0	4636 / S11	Horizon 2	-	-	-	-	-	4850-4650 to 4600-4500 cal. BC	6750	Neolithic	EUD-A	Pločnik	Serbia	Domestic	0	0	-	Domestic	Domestic	N
AA225	-	-	Jelena Bulatović / David Orton	N	947459	0.160851	5.33e-06	M	1842	0.194727	Y2	-	Y2	EU	-	1	17	0	0	PLO13.4637, S11	Horizon 2	-	-	-	-	-	4850-4650 to 4600-4500 cal. BC	6750	Neolithic	EUD-A	Pločnik	Serbia	Domestic	0	0	-	Domestic	Domestic	N
AA126	-	-	John Stewart	N	901603	0.903391	6.53e-05	F	696	0.0600734	-	-	-	-	-	0	600	0	0	TAW 2004 H7-33	Layer (Couche) 4b alpha	-	-	-	-	-	Date from Layer of +/-40 (Beta-209871) on chared hazel nut shell from I7C Spit 10 spit 10	9000	Early Mesolithic	EUW-A	Trou Al'Wesse	Belgium	Wild	0	0	-	Wild	Wild	N
AA128	-	-	John Stewart	N	1008587	4.37007	6.96e-05	F	5047	0.60874	EU	-	EU	EU	-	1	824	0	0	TAW 2004 G12 piece 56	Layer (Couche) 4a	-	-	-	-	-	Four C14 dates for this layer: 4810 +/-40 (Beta-224151) on Domesticated dog lower left M1, 5045 ± 45 (OxA-7633) on undetermined bone, 5095 ± 40 (OxA-X-2327-40) on red deer tooth, 5641 ± 36 (OxA-26536) on carnivore canine. Age is calculated from mean of all 4 calibrated associated dates.	5976	Early to Middle Neolithic	EUU-A	Trou Al'Wesse	Belgium	Unknown	0	0	-	Unknown	Unknown	N
AA129	-	-	John Stewart	N	313225	9.90438	0.00022289	F	5581	0.791428	EU	-	EU	EU	-	1	2813	0	0	TAW 2004 G12 piece 48	-	-	-	-	-	-	Four C14 dates for this layer: 4810 +/-40 (Beta-224151) on Domesticated dog lower left M1, 5045 ± 45 (OxA-7633) on undetermined bone, 5095 ± 40 (OxA-X-2327-40) on red deer tooth, 5641 ± 36 (OxA-26536) on carnivore canine.	-	Early to Middle Neolithic	EUU-A	Trou Al'Wesse	Belgium	Unknown	0	0	-	Unknown	Unknown	N
AA130	-	-	John Stewart	N	428622	1.4458	1.86e-05	F	0	0	-	-	-	-	-	0	11	0	0	TAW 2004 I9-191	-	-	-	-	-	-	-	-	Iron Age to the 19th century	EUU-A	Trou Al'Wesse	Belgium	Unknown	0	0	-	Unknown	Unknown	N
AA131	-	-	John Stewart	N	315941	1.19453	1.39e-05	F	1476	0.160958	EU	-	EU	EU	-	1	48	0	0	TAW 2003 I9 29	-	-	-	-	-	-	Layer (Couche) 2	-	Post Neolithic	EUU-A	Trou Al'Wesse	Belgium	Unknown	0	0	-	Unknown	Unknown	N
AA132	-	-	John Stewart	N	74854	1.96649	5.06e-06	-	0	0	-	-	-	-	-	0	24	0	0	TAW 2004 08-17 4a sommet	-	-	-	-	-	-	-	-	Middle Neolithic	EUU-A	Trou Al'Wesse	Belgium	Unknown	0	0	-	Unknown	Unknown	N
Hag1	-	-	Jörg Orschiedt	N	-	-	-	-	-	-	-	ANC-Cside	EU	EU	-	-	-	-	-	-	Sus 3	KIA 37502	9005	41	10245	9942	-	10094	Mesolithic	EUW-A	Blätterhöhle Hagen	Germany	Wild	-	-	G/G	Wild	Wild	N
Hag2	-	-	Jörg Orschiedt	N	-	-	-	-	-	-	-	ANC-Cside	EU	EU	-	-	-	-	-	-	Sus 2, BH, 13d, POS 16	KIA 37514	9000	45	10244	9935	-	10090	Mesolithic	EUW-A	Blätterhöhle Hagen	Germany	Wild	-	-	G/G	Wild	Wild	N
Hag3	-	-	Jörg Orschiedt	N	-	-	-	-	-	-	-	ANC-Cside	EU	EU	-	-	-	-	-	-	Sus 1, 04/087	KIA 34582	9260	45	10566	10282	-	10424	Mesolithic	EUW-A	Blätterhöhle Hagen	Germany	Wild	-	-	-	Wild	Wild	N
AA181	GL2	-	Jörg Schibler	N	71879	1.76964	1.94e-06	-	35	0.00264853	-	-	-	-	-	0	13	0	0	Arbon4199	AS Kt. Thurgau	-	-	-	-	-	3384-3370 cal. BC	5337	Late Neolithic	EUU-A	Arbon Bleiche 3	Switzerland	Unknown	0	0	-	Unknown	Unknown	N
AA182	GL15	-	Jörg Schibler	N	151497	3.05353	4.56e-06	M	4744	0.482092	EU	-	EU	EU	-	1	46	0	0	Arbon5777	AS Kt. Thurgau	-	-	-	-	-	3384-3370 cal. BC	5337	Late Neolithic	EUU-A	Arbon Bleiche 3	Switzerland	Unknown	0	0	-	Unknown	Unknown	N
AA183	GL16	-	Jörg Schibler	N	134194	1.6886	5.06e-06	M	0	0	-	-	-	-	-	0	37	0	0	Arbon10446	AS Kt. Thurgau	-	-	-	-	-	3384-3370 cal. BC	5337	Late Neolithic	EUU-A	Arbon Bleiche 3	Switzerland	Unknown	0	0	-	Unknown	Unknown	N
AA184	GL17	-	Jörg Schibler	N	139485	14.9873	1.12e-05	F	2660	0.268103	EU	-	EU	EU	-	1	89	0	0	Arbon5527	AS Kt. Thurgau	-	-	-	-	-	3384-3370 cal. BC	5337	Late Neolithic	EUU-A	Arbon Bleiche 3	Switzerland	Unknown	0	0	-	Unknown	Unknown	N
AA185	GL18	-	Jörg Schibler	N	229489	0.116781	2.73e-07	M	0	0	-	-	-	-	-	0	2	0	0	Arbon8603	AS Kt. Thurgau	-	-	-	-	-	3384-3370 cal. BC	5337	Late Neolithic	EUU-A	Arbon Bleiche 3	Switzerland	Unknown	0	0	-	Unknown	Unknown	N
AA186	GL20	-	Jörg Schibler	N	33295	3.55309	1.5e-06	M	2163	0.2235	EU	-	EU	EU	-	1	19	0	0	Arbon5086	AS Kt. Thurgau	-	-	-	-	-	3384-3370 cal. BC	5337	Late Neolithic	EUU-A	Arbon Bleiche 3	Switzerland	Unknown	0	0	-	Unknown	Unknown	N
AA187	GL21	-	Jörg Schibler	N	21120	4.24716	3.28e-06	-	0	0	-	-	-	-	-	0	25	0	0	Arbon8978	AS Kt. Thurgau	-	-	-	-	-	3384-3370 cal. BC	5337	Late Neolithic	EUU-A	Arbon Bleiche 3	Switzerland	Unknown	0	0	-	Unknown	Unknown	N
AA189	GL23	-	Jörg Schibler	N	10479	7.94923	6.43e-07	F	0	0	-	-	-	-	-	0	0	0	0	Arbon748	AS Kt. Thurgau	-	-	-	-	-	3384-3370 cal. BC	5337	Late Neolithic	EUW-A	Arbon Bleiche 3	Switzerland	Wild	0	0	-	Wild	Wild	N
AA191	GL25	-	Jörg Schibler	N	26535	5.87149	3.83e-06	F	1759	0.185758	EU	-	EU	EU	-	1	28	0	0	Arbon8729	AS Kt. Thurgau	-	-	-	-	-	3384-3370 cal. BC	5337	Late Neolithic	EUU-A	Arbon Bleiche 3	Switzerland	Unknown	0	0	-	Unknown	Unknown	N
AA192	GL26	-	Jörg Schibler	N	32453	3.20463	1.94e-06	M	305	0.0384037	-	-	-	-	-	1	15	0	0	Arbon7968	AS Kt. Thurgau	-	-	-	-	-	3384-3370 cal. BC	5337	Late Neolithic	EUU-A	Arbon Bleiche 3	Switzerland	Unknown	0	0	-	Unknown	Unknown	N
AA193	GL27a	-	Jörg Schibler	N	357927	0.359571	1.18e-06	F	0	0	-	-	-	-	-	0	20	0	0	Arbon 48, D002014	AS Kt. Thurgau	-	-	-	-	-	3384-3370 cal. BC	5337	Neolithic	EUU-A	Arbon Bleiche 3	Switzerland	Unknown	0	0	-	Unknown	Unknown	N
AA195	GL489	-	Jörg Schibler	N	66075	2.1854	1.28e-06	-	0	0	-	-	-	-	-	0	0	0	0	Arbon 38	AS Kt. Thurgau	-	-	-	-	-	3384-3370 cal. BC	5337	Bronze Age	EUU-A	Arbon Bleiche 3	Switzerland	Unknown	0	0	-	Unknown	Unknown	N
AA255	RB463	-	Jörg Schibler	N	110959	1.64565	1.88e-06	M	1389	0.138566	EU	-	EU	EU	-	1	14	0	0	Arbon 2074, D003576	AS Kt. Thurgau	-	-	-	-	-	3384-3370 cal. BC	5337	Late Neolithic	EUW-A	Arbon Bleiche 3	Switzerland	Wild	0	0	-	Wild	Wild	N
AA256	RB464	-	Jörg Schibler	N	1848770	0.998502	5.21e-05	-	1896	0.201589	EU	-	EU	EU	-	1	459	0	0	Arbon 8213, D003577	AS Kt. Thurgau	-	-	-	-	-	3384-3370 cal. BC	5337	Late Neolithic	EUW-A	Arbon Bleiche 3	Switzerland	Wild	0	0	-	Wild	Wild	N
AA257	RB465	-	Jörg Schibler	N	2795650	0.796809	7.56e-05	-	2371	0.264431	EU	ANC-Cside	EU	EU	0	1	589	0	0	Arbon 7913,D003578	AS Kt. Thurgau	-	-	-	-	-	3384-3370 cal. BC	5337	Late Neolithic	EUD-A	Arbon Bleiche 3	Switzerland	Domestic	0	0	-	Domestic	Domestic	N
AA258	RB466	-	Jörg Schibler	N	4539076	0.793487	0.00012806	F	2152	0.25155	EU	-	EU	EU	-	1	639	0	0	Arbon 267, D003579	AS Kt. Thurgau	-	-	-	-	-	3384-3370 cal. BC	5337	Late Neolithic	EUD-A	Arbon Bleiche 3	Switzerland	Domestic	0	0	-	Domestic	Domestic	N
AA259	RB467	-	Jörg Schibler	N	2490068	0.731546	5.71e-05	F	1273	0.101728	EU	-	EU	EU	-	1	133	0	0	Arbon 7809, D003580	AS Kt. Thurgau	-	-	-	-	-	3384-3370 cal. BC	5337	Late Neolithic	EUD-A	Arbon Bleiche 3	Switzerland	Domestic	0	0	-	Domestic	Domestic	N
AA260	RB468	-	Jörg Schibler	N	1232983	0.566026	3.02e-05	M	1950	0.171733	EU	ANC-Cside	EU	EU	0	1	211	0	0	Arbon 9143, D003581	AS Kt. Thurgau	-	-	-	-	-	3384-3370 cal. BC	5337	Late Neolithic	EUW-A	Arbon Bleiche 3	Switzerland	Wild	0	0	-	Wild	Wild	N
AA261	RB469	-	Jörg Schibler	N	2139622	0.45293	5.12e-05	M	3065	0.325709	Y1	-	Y1	NE	-	1	502	0	0	Arbon 4617, D003582	AS Kt. Thurgau	-	-	-	-	-	3384-3370 cal. BC	5337	Late Neolithic	EUD-A	Arbon Bleiche 3	Switzerland	Domestic	0	0	-	Domestic	Domestic	N
AA262	RB470	-	Jörg Schibler	N	1713004	0.646	5.48e-05	-	2061	0.194486	EU	-	EU	EU	-	1	409	0	0	Arbon 8000, D003583	AS Kt. Thurgau	-	-	-	-	-	3384-3370 cal. BC	5337	Late Neolithic	EUW-A	Arbon Bleiche 3	Switzerland	Wild	0	0	-	Wild	Wild	N
AA263	RB471	-	Jörg Schibler	N	846272	0.879504	1.76e-05	-	4209	0.455788	As	AS	AS	AS	-	1	114	0	0	Arbon 8642, D003584	AS Kt. Thurgau	-	-	-	-	-	3384-3370 cal. BC	5377	Neolithic	EUW-A	Arbon Bleiche 3	Switzerland	Wild	-	-	-	Wild	Wild	N
AA264	RB472	-	Jörg Schibler	N	1251478	0.814876	4.9e-05	-	618	0.0635647	-	ANC-Cside	EU	EU	-	1	495	0	0	Arbon 597, D003585	AS Kt. Thurgau	-	-	-	-	-	3384-3370 cal. BC	5337	Late Neolithic	EUW-A	Arbon Bleiche 3	Switzerland	Wild	0	0	-	Wild	Wild	N
AA265	RB473	-	Jörg Schibler	N	3811302	0.796919	0.00018939	M	3117	0.356949	EU	-	EU	EU	-	1	2141	0	0	Arbon 3886, D003586	AS Kt. Thurgau	-	-	-	-	-	3384-3370 cal. BC	5337	Late Neolithic	EUU-A	Arbon Bleiche 3	Switzerland	Unknown	0	0	-	Unknown	Unknown	N
AA268	-	-	Jörg Schibler	N	82289	2.50459	5.33e-06	-	1395	0.163426	Y2	-	Y2	EU	-	1	10	0	0	-	M. Augst	-	-	-	-	-	1st-3rd century AD	1800	Roman	EUU-A	Augusta Raurica, Kastelen	Switzerland	Unknown	0	0	-	Unknown	Unknown	N
AA269	-	-	Jörg Schibler	N	3009504	0.81648	9.75e-05	-	5139	0.570878	EU	-	EU	EU	-	1	388	0	0	-	M. Augst	-	-	-	-	-	1st-3rd century AD	1800	Roman	EUU-A	Augusta Raurica, Kastelen	Switzerland	Unknown	0	0	-	Unknown	Unknown	N
AA266	GL507	KR075788	Jörg Schibler	N	5021229	7.85624	0.00132422	F	15467	35.4696	EU	ANC-Aside	EU	EU	0	1	13886	1	0	1	AS Kt. Basel-Stadt	-	-	-	-	-	late 2nd - early 1st century BC	2000	Late Iron Age	EUD-A	Basel-Gasfabrik	Switzerland	Domestic	0	0	-	Domestic	Domestic	Y
AA267	GL509	KR075788	Jörg Schibler	N	392895	0.960562	1.33e-05	-	450	0.0512249	-	ANC-Aside	EU	EU	-	1	25	0	0	21670	AS Kt. Basel-Stadt	-	-	-	-	-	late 2nd - early 1st century BC	2000	Late Iron Age	EUD-A	Basel-Gasfabrik	Switzerland	Domestic	0	0	-	Domestic	Domestic	Y
AA241	GL7	-	Jörg Schibler	N	5263283	10.5737	0.00313283	M	10984	2.85445	EU	-	EU	EU	-	1	21444	1	0	34	M. Naturhistorisches Museum Bern	-	-	-	-	-	OS (~6000-5500 BC cal)	7750	Late Mesolithic	EUW-A	Birsmatten-Basisgrotte	Switzerland	Wild	0	0	-	Wild	Wild	N
AA242	GL8	-	Jörg Schibler	N	376384	0.466279	5.28e-06	F	30	0.00619996	-	-	-	-	-	1	4	0	0	33	M. Naturhistorisches Museum Bern	-	-	-	-	-	~6000-5500 cal. BC	7750	Late Mesolithic	EUU-A	Birsmatten-Basisgrotte	Switzerland	Unknown	0	0	-	Unknown	Unknown	N
AA243	GL9	-	Jörg Schibler	N	4664846	2.08556	0.00036567	-	6531	0.9938	Y2	-	Y2	EU	-	1	530	0	0	35	M. Naturhistorisches Museum Bern	-	-	-	-	-	?	-	Mesolithic	EUW-A	Birsmatten-Basisgrotte	Switzerland	Wild	0	0	-	Wild	Wild	N
AA245	GL6a	-	Jörg Schibler	N	458015	5.46401	0.00012028	F	336	0.0331668	-	-	-	-	-	1	871	0	0	31	-	-	-	-	-	-	~6000-5500 cal. BC	7750	Mesolithic	EUW-A	Birsmatten-Basisgrotte	Switzerland	Wild	0	0	-	Wild	Wild	N
AA463	LG702	-	Jörg Schibler	N	433210	1.078	1.23e-05	-	6666	0.996087	IT	-	IT	EU	-	1	40	0	0	BERN-BIR-03	M. Naturhistorisches Museum Bern, Basel-Landschaft	-	-	-	-	-	?	-	Mesolithic/Neolithic	EUU-A	Birsmatten-Basisgrotte	Switzerland	Unknown	0	0	-	Unknown	Unknown	N
AA464	LG703	-	Jörg Schibler	N	1095215	1.45834	2e-05	-	10165	2.1494	Y1	-	Y1	NE	-	1	39	0	0	BERN-BIR-04	M. Naturhistorisches Museum Bern, Basel-Landschaft	-	-	-	-	-	?	-	Mesolithic/Neolithic	EUU-A	Birsmatten-Basisgrotte	Switzerland	Unknown	0	0	-	Unknown	Unknown	N
AA465	LG704	-	Jörg Schibler	N	307000	4.28664	4.23e-05	-	32	0.0108349	-	-	-	-	-	0	193	0	0	BERN-BIR-08	M. Naturhistorisches Museum Bern, Basel-Landschaft	-	-	-	-	-	-	-	-	EUU-A	Birsmatten-Basisgrotte	Switzerland	Unknown	0	0	-	Unknown	Unknown	N
AA467	LG707	-	Jörg Schibler	N	1312879	1.21146	9.56e-05	-	2385	0.245771	EU	ANC-Cside	EU	EU	0	0	793	0	0	BERN-BIR-13	M. Naturhistorisches Museum Bern, Basel-Landschaft	-	-	-	-	-	Ca 7700 cal. BC	9700	Mesolithic	EUU-A	Birsmatten-Basisgrotte	Switzerland	Unknown	0	0	-	Unknown	Unknown	N
AA468	LG708	-	Jörg Schibler	N	1138531	1.75463	7.66e-05	F	13371	4.25065	Y2	-	Y2	EU	-	1	727	0	0	BERN-BIR-14	M. Naturhistorisches Museum Bern, Basel-Landschaft	-	-	-	-	-	-	-	-	EUU-A	Birsmatten-Basisgrotte	Switzerland	Unknown	0	0	-	Unknown	Unknown	N
AA469	LG709	-	Jörg Schibler	N	42585	1.29388	1.83e-06	F	1412	0.16463	Y2	-	Y2	EU	-	1	12	0	0	BERN-BIR-17	M. Naturhistorisches Museum Bern, Basel-Landschaft	-	-	-	-	-	?	-	Mesolithic/Neolithic	EUU-A	Birsmatten-Basisgrotte	Switzerland	Unknown	0	0	-	Unknown	Unknown	N
AA470	LG710	-	Jörg Schibler	N	155025	5.08692	7.06e-06	F	0	0	-	-	-	-	-	0	4	0	0	BERN-BIR-18	M. Naturhistorisches Museum Bern, Basel-Landschaft	-	-	-	-	-	?	-	-	EUU-A	Birsmatten-Basisgrotte	Switzerland	Unknown	0	0	-	Unknown	Unknown	N
AA074	GL1023	DQ873112	Jörg Schibler	N	86246	4.94052	1.81e-05	-	233	0.0198038	-	ANC-Cside	EU	EU	-	1	199	0	0	10	AS Kt. Graubünden	-	-	-	-	-	29th - 28th century BC	4550	Neolithic	EUW-A	Cazis-Petrushügel	Switzerland	Wild	0	0	-	Wild	Wild	Y
AA075	GL1024	DQ873113	Jörg Schibler	N	1535232	1.06473	6.19e-05	M	4268	0.530007	EU	ANC-Cside	EU	EU	0	1	536	0	0	11	AS Kt. Graubünden	-	-	-	-	-	27th - 25th century BC	4550	Neolithic	EUW-A	Untervaz-Haselbodensenke	Switzerland	Wild	0	0	-	Wild	Wild	Y
AA076	GL1025	DQ873114	Jörg Schibler	N	273257	1.72365	7.78e-06	F	90	0.00698248	-	ANC-Aside	EU	EU	-	1	20	0	0	12	AS Kt. Graubünden	-	-	-	-	-	27th - 25th century BC	4550	Neolithic	EUD-A	Untervaz-Haselbodensenke	Switzerland	Domestic	0	0	-	Domestic	Domestic	Y
AA077	GL1026	DQ873115	Jörg Schibler	N	851784	1.6044	6.82e-05	M	826	0.0839704	EU	ANC-Cside	EU	EU	0	1	727	0	0	14	AS Kt. Graubünden	-	-	-	-	-	27th - 25th century BC	4550	Neolithic	EUW-A	Untervaz-Haselbodensenke	Switzerland	Wild	0	0	-	Wild	Wild	Y
AA200	GL435	-	Jörg Schibler	N	23413	7.18404	2.78e-06	-	4289	0.580329	IT	-	IT	EU	-	1	17	0	0	6859	AS Kt. Zürich	-	-	-	-	-	1o (18th century BC cal)	3700	Bronze Age	EUU-A	Zurich-Mozartstrasse	Switzerland	Unknown	0	0	-	Unknown	Unknown	N
AA201	GL466	-	Jörg Schibler	N	225826	0.0575664	4.17e-07	M	0	0	-	-	-	-	-	0	3	0	0	1473	AS Kt. Zürich	-	-	-	-	-	18th century cal. BC	3700	Bronze Age	EUU-A	Zurich-Mozartstrasse	Switzerland	Unknown	0	0	-	Unknown	Unknown	N
AA202	-	-	Jörg Schibler	N	15409	11.2402	2.33e-06	F	2909	0.321315	EU	-	EU	EU	-	1	16	0	0	MZ 3056, most probable layer 2	AS Kt. Zürich	-	-	-	-	-	2 (2625-2568 BC)	4597	Late Neolithic	EUU-A	Zurich-Mozartstrasse	Switzerland	Unknown	0	0	-	Unknown	Unknown	N
AA240	GL5	-	Jörg Schibler	N	3451666	0.408701	2.79e-05	F	13933	4.00259	EU	-	EU	EU	-	1	188	0	0	5431	-	-	-	-	-	-	3u (3126-3098 BC cal)	5112	Late Neolithic	EUU-A	Zurich-Mozartstrasse	Switzerland	Unknown	0	0	-	Unknown	Unknown	N
AA244	GL1	-	Jörg Schibler	N	1205130	0.754524	1.72e-05	F	397	0.0516463	-	-	-	-	-	1	41	0	0	MZ8036	AS Kt. Zürich	-	-	-	-	-	4o (3613-3600 BC cal)	5607	Late Neolithic	EUU-A	Zurich-Mozartstrasse	Switzerland	Unknown	0	0	-	Unknown	Unknown	N
AA247	GL870	-	Jörg Schibler	N	417421	1.14513	1.22e-05	F	31	0.00240775	-	-	-	-	-	1	29	0	0	MZ 1931	AS Kt. Zürich	-	-	-	-	-	3126-3098 cal. BC	5112	Late Neolithic	EUU-A	Zurich-Mozartstrasse	Switzerland	Unknown	0	0	-	Unknown	Unknown	N
AA248	-	-	Jörg Schibler	N	93540	10.6575	8.51e-05	M	6846	0.790225	EU	-	EU	EU	-	1	1162	0	0	MZ 5866	AS Kt. Zürich	-	-	-	-	-	4m (3668-3613 BC)	5641	Late Neolithic	EUU-A	Zurich-Mozartstrasse	Switzerland	Unknown	0	0	-	Unknown	Unknown	N
AA249	-	-	Jörg Schibler	N	604878	0.549036	1.16e-05	-	334	0.038825	-	-	-	-	-	1	47	0	0	MZ 5296	AS Kt. Zürich	-	-	-	-	-	-	-	Late Neolithic	EUU-A	Zurich-Mozartstrasse	Switzerland	Unknown	0	0	-	Unknown	Unknown	N
AA250	-	-	Jörg Schibler	N	932012	0.655356	2.12e-05	F	814	0.0582074	EU	-	EU	EU	-	1	20	0	0	MZ 3838	AS Kt. Zürich	-	-	-	-	-	2o (2605-2568 BC)	4587	Late Neolithic	EUU-A	Zurich-Mozartstrasse	Switzerland	Unknown	0	0	-	Unknown	Unknown	N
AA251	-	-	Jörg Schibler	N	505501	2.95726	2.98e-05	F	171	0.0148077	-	-	-	-	-	1	122	0	0	SW172	AS Kt. Zürich	-	-	-	-	-	-	-	Late Neolithic	EUW-A	Zurich-Mozartstrasse	Switzerland	Wild	0	0	-	Wild	Wild	N
AA252	-	-	Jörg Schibler	N	659593	0.338997	4.83e-06	-	355	0.029194	-	-	-	-	-	1	18	0	0	MZ 6592	AS Kt. Zürich	-	-	-	-	-	-	-	Late Neolithic	EUU-A	Zurich-Mozartstrasse	Switzerland	Unknown	0	0	-	Unknown	Unknown	N
AA253	-	-	Jörg Schibler	N	2566885	1.11357	0.00018167	F	2526	0.22049	EU	-	EU	EU	-	1	2032	0	0	MZ 8114	AS Kt. Zürich	-	-	-	-	-	2u (2615-2605 BC)	4610	Late Neolithic	EUU-A	Zurich-Mozartstrasse	Switzerland	Unknown	0	0	-	Unknown	Unknown	N
AA254	-	-	Jörg Schibler	N	1937779	0.96012	6.19e-05	F	9351	1.60122	EU	-	EU	EU	-	1	386	0	0	MZ 6481	AS Kt. Zürich	-	-	-	-	-	2u (2615-2605 BC)	4610	Late Neolithic	EUD-A	Zurich-Mozartstrasse	Switzerland	Unknown	0	0	-	Unknown	Unknown	N
AA197	GL12	-	Jörg Schibler	N	13005	6.88966	6.67e-07	M	3333	0.427918	IT	-	IT	EU	-	1	4	0	0	SEE724 , S157 (inferred from the bone) 27, D000168	AS Kt. Zürich	-	-	-	-	-	E (2718-2710 BC cal)	4714	Late Neolithic	EUU-A	Zurich-Seefeld	Switzerland	Unknown	0	0	-	Unknown	Unknown	N
LG691	-	-	Jorg Schibler?	N	-	-	-	-	-	-	-	ANC-Aside	EU	EU	-	-	-	-	-	TWA-2204-1	-	-	-	-	-	-	5th Millennium BC?	6500	Neolithic	EUU-A	Twann-Bahnhof	Switzerland	Unknown	-	-	-	Unknown	Unknown	N
LG161	-	-	Joris Peters	N	-	-	-	-	-	-	-	ANC-Aside	EU	EU	-	-	-	-	-	Mun_133	La Tene	-	-	-	-	-	450 BC -100 AD	2100	Iron Age	EUU-A	Altenburg	Germany	Unknown	-	-	-	Unknown	Unknown	N
LG162	-	-	Joris Peters	N	-	-	-	-	-	-	-	ANC-Aside	EU	EU	-	-	-	-	-	Mun_150	La Tene	-	-	-	-	-	450 BC -100 AD	2100	Iron Age	EUU-A	Altenburg	Germany	Unknown	-	-	-	Unknown	Unknown	N
LG577	-	-	Joris Peters	N	-	-	-	-	-	-	-	ANC-Aside	EU	EU	-	-	-	-	-	MUN_132	La Tene	-	-	-	-	-	450 BC -100 AD	2100	Iron Age	EUU-A	Altenburg	Germany	Unknown	-	-	-	Unknown	Unknown	N
LG578	-	-	Joris Peters	N	-	-	-	-	-	-	-	ANC-Cside	EU	EU	-	-	-	-	-	MUN_134	La Tene	-	-	-	-	-	450 BC -100 AD	2100	Iron Age	EUU-A	Altenburg	Germany	Unknown	-	-	-	Unknown	Unknown	N
LG579	-	-	Joris Peters	N	-	-	-	-	-	-	-	ANC-Cside	EU	EU	-	-	-	-	-	MUN_135	La Tene	-	-	-	-	-	450 BC -100 AD	2100	Iron Age	EUU-A	Altenburg	Germany	Unknown	-	-	-	Unknown	Unknown	N
LG580	-	-	Joris Peters	N	-	-	-	-	-	-	-	ANC-Aside	EU	EU	-	-	-	-	-	MUN_136	La Tene	-	-	-	-	-	450 BC -100 AD	2100	Iron Age	EUU-A	Altenburg	Germany	Unknown	-	-	-	Unknown	Unknown	N
LG582	-	-	Joris Peters	N	-	-	-	-	-	-	-	ANC-Aside	EU	EU	-	-	-	-	-	MUN_144	La Tene	-	-	-	-	-	450 BC -100 AD	2100	Iron Age	EUU-A	Altenburg	Germany	Unknown	-	-	-	Unknown	Unknown	N
LG583	-	-	Joris Peters	N	-	-	-	-	-	-	-	ANC-Aside	EU	EU	-	-	-	-	-	MUN_145	La Tene	-	-	-	-	-	450 BC -100 AD	2100	Iron Age	EUU-A	Altenburg	Germany	Unknown	-	-	-	Unknown	Unknown	N
LG584	-	-	Joris Peters	N	-	-	-	-	-	-	-	ANC-Aside	EU	EU	-	-	-	-	-	MUN_146	La Tene	-	-	-	-	-	450 BC -100 AD	2100	Iron Age	EUU-A	Altenburg	Germany	Unknown	-	-	-	Unknown	Unknown	N
LG585	-	-	Joris Peters	N	-	-	-	-	-	-	-	ANC-Cside	EU	EU	-	-	-	-	-	MUN_160	La Tene	-	-	-	-	-	450 BC -100 AD	2100	Iron Age	EUU-A	Altenburg	Germany	Unknown	-	-	-	Unknown	Unknown	N
AL643	-	-	Joris Peters	N	784068	0.682721	7.39e-06	M	5831	0.694035	Y1	-	Y1	NE	-	1	22	0	0	AH 602.381	-	-	-	-	-	-	7850-7700 cal. BC	9778	Aceramic Neolithic	NEW-A	Aşıklı Höyük	Turkey	Wild	0	0	-	Wild	Wild	N
AL644	-	-	Joris Peters	N	852513	0.742628	5.19e-05	M	0	0	-	-	-	-	-	0	544	0	0	AH 521.10	-	-	-	-	-	-	7600±100 cal. BC	9600	Aceramic Neolithic	NEU-A	Aşıklı Höyük	Turkey	Unknown	0	0	-	Unknown	Unknown	N
AL645	-	-	Joris Peters	N	608193	0.650123	6e-06	F	0	0	-	-	-	-	-	0	19	0	0	AH 603.431	-	-	-	-	-	-	7850±100 cal. BC	9850	Aceramic Neolithic	NEU-A	Aşıklı Höyük	Turkey	Unknown	0	0	-	Unknown	Unknown	N
AL646	-	-	Joris Peters	N	828418	0.833396	6.65e-05	M	2023	0.206043	Y1	-	Y1	NE	-	1	839	0	0	M24-13	-	-	-	-	-	-	8350-8050 cal. BC	10200	Aceramic Neolithic	NEU-A	Aşıklı Höyük	Turkey	Unknown	0	0	-	Unknown	Unknown	N
AL647	-	-	Joris Peters	N	315525	0.718168	5.33e-06	F	6200	0.660928	Y1	-	Y1	NE	-	1	71	0	0	AHS 37.1	-	-	-	-	-	-	7850-7550/7300 cal. BC	9700	Aceramic Neolithic	NEU-A	Aşıklı Höyük	Turkey	Unknown	0	0	-	Unknown	Unknown	N
AL706	-	-	Joris Peters	N	2052091	5.01167	2.22e-05	-	15246	21.3154	Y1	-	Y1	NE	-	1	197	0	0	M24-17	-	-	-	-	-	-	8350-8050 cal. BC	10200	Aceramic Neolithic	NEW-A	Aşıklı Höyük	Turkey	Wild	0	0	-	Wild	Wild	N
AL708	-	-	Joris Peters	N	672310	9.4864	0.00018211	M	15121	16.1918	Y1	-	Y1	NE	-	1	2439	0	0	AH 603.461	-	-	-	-	-	-	7850-7700 cal. BC	9778	Aceramic Neolithic	NEW-A	Aşıklı Höyük	Turkey	Wild	0	0	-	Wild	Wild	N
AL712	-	-	Joris Peters	N	126284	3.57765	6.44e-05	-	0	0	-	-	-	-	-	0	856	0	0	AH 602.378	-	-	-	-	-	-	7850±100 cal. BC	9850	Aceramic Neolithic	NEU-A	Aşıklı Höyük	Turkey	Unknown	0	0	-	Unknown	Unknown	N
AL714	-	-	Joris Peters	N	4298239	0.619765	4.57e-05	-	14386	5.5518	Y1	-	Y1	NE	-	1	150	0	0	M24-16	-	-	-	-	-	-	8350-8050 cal. BC	10200	Aceramic Neolithic	NEW-A	Aşıklı Höyük	Turkey	Wild	0	0	-	Wild	Wild	N
AL718	-	-	Joris Peters	N	1181873961	48.7292	0.720997	F	15702	228.165	Y1	-	Y1	NE	-	0	6294377	1	1	M24-5	-	-	-	-	-	-	8350-8050 cal. BC	10200	Aceramic Neolithic	NEW-A	Aşıklı Höyük	Turkey	Wild	0	4	G/G	Wild	Wild	N
AL720	-	-	Joris Peters	N	1665080	3.6564	0.00025589	M	14867	13.8729	Y1	-	Y1	NE	-	1	2426	0	0	AH 521.11 197	-	-	-	-	-	-	7600 +100 cal. BC	9600	Aceramic Neolithic	NEW-A	Aşıklı Höyük	Turkey	Wild	0	0	-	Wild	Wild	N
AL724	-	-	Joris Peters	N	774312	1.3944	1.56e-05	-	225	0.0212484	-	-	-	-	-	0	140	0	0	M24-7	-	-	-	-	-	-	8000 cal. BC	10000	Aceramic Neolithic	NEU-A	Aşıklı Höyük	Turkey	Unknown	0	0	-	Unknown	Unknown	N
AL725	-	-	Joris Peters	N	1646403	2.56444	7.14e-05	-	14009	6.07542	Y1	-	Y1	NE	-	1	663	0	0	M24-15	-	-	-	-	-	-	8350-8050 cal. BC	10200	Aceramic Neolithic	NEW-A	Aşıklı Höyük	Turkey	Wild	0	0	-	Wild	Wild	N
AL726	-	-	Joris Peters	N	823880	1.58627	6.06e-05	M	13026	3.35996	Y1	-	Y1	NE	-	1	616	0	0	AH 427.52	-	-	-	-	-	-	7850-7550/7300 cal. BC	9700	Aceramic Neolithic	NEW-A	Aşıklı Höyük	Turkey	Wild	0	0	-	Wild	Wild	N
LG177	-	-	Joris Peters	N	-	-	-	-	-	-	-	ANC-Y1-6A	Y1	NE	-	-	-	-	-	Mun_120	Pollinger kultur	-	-	-	-	-	3650-3500 BC	5575	Late Neolithic	EUU-A	Buxheim	Germany	Unknown	-	-	-	Unknown	Unknown	N
LG558	-	-	Joris Peters	N	-	-	-	-	-	-	-	ANC-Aside	EU	EU	-	-	-	-	-	MUN_117	Pollinger kultur	-	-	-	-	-	3650-3500 BC	5575	Late Neolithic	EUU-A	Buxheim	Germany	Unknown	-	-	-	Unknown	Unknown	N
LG638	-	-	Joris Peters	N	-	-	-	-	-	-	-	ANC-Aside	EU	EU	-	-	-	-	-	MUN_247	Roman	-	-	-	-	-	4th - 6th century AD?	1600	Roman	EUU-A	Eggolsheim	Germany	Unknown	-	-	-	Unknown	Unknown	N
LG639	-	-	Joris Peters	N	-	-	-	-	-	-	-	ANC-Aside	EU	EU	-	-	-	-	-	MUN_255	Roman	-	-	-	-	-	4th - 6th century AD?	1600	Roman	EUU-A	Eggolsheim	Germany	Unknown	-	-	-	Unknown	Unknown	N
LG640	-	-	Joris Peters	N	-	-	-	-	-	-	-	ANC-Cside	EU	EU	-	-	-	-	-	MUN_256	Roman	-	-	-	-	-	4th - 6th century AD?	1600	Roman	EUU-A	Eggolsheim	Germany	Unknown	-	-	-	Unknown	Unknown	N
LG641	-	-	Joris Peters	N	-	-	-	-	-	-	-	ANC-Cside	EU	EU	-	-	-	-	-	MUN_259	Roman	-	-	-	-	-	4th - 6th century AD?	1600	Roman	EUU-A	Eggolsheim	Germany	Unknown	-	-	-	Unknown	Unknown	N
LG643	-	-	Joris Peters	N	-	-	-	-	-	-	-	ANC-Aside	EU	EU	-	-	-	-	-	MUN_261	Roman	-	-	-	-	-	4th - 6th century AD?	1600	Roman	EUU-A	Eggolsheim	Germany	Unknown	-	-	-	Unknown	Unknown	N
LG644	-	-	Joris Peters	N	147278	1.08842	2.21e-05	M	431	0.0303979	-	ANC-Cside	EU	EU	-	0	298	0	0	MUN_289	-	-	-	-	-	-	300-600 AD	1550	Migration Period	EUW-A	Eggolsheim	Germany	Wild	0	0	-	Wild	Wild	N
LG654	-	-	Joris Peters	N	-	-	-	-	-	-	-	ANC-Aside	EU	EU	-	-	-	-	-	MUN_234	Roman	-	-	-	-	-	70 AD-3rd century AD	1850	Roman	EUU-A	Faimingen	Germany	Unknown	-	-	-	Unknown	Unknown	N
LG655	-	-	Joris Peters	N	-	-	-	-	-	-	-	ANC-Aside	EU	EU	-	-	-	-	-	MUN_239	Roman	-	-	-	-	-	70 AD-3rd century AD	1850	Roman	EUU-A	Faimingen	Germany	Unknown	-	-	-	Unknown	Unknown	N
LG657	-	-	Joris Peters	N	-	-	-	-	-	-	-	ANC-Aside	EU	EU	-	-	-	-	-	MUN_242	Roman	-	-	-	-	-	70 AD-3rd century AD	1850	Roman	EUU-A	Faimingen	Germany	Unknown	-	-	-	Unknown	Unknown	N
LG658	-	-	Joris Peters	N	-	-	-	-	-	-	-	ANC-Aside	EU	EU	-	-	-	-	-	MUN_245	Roman	-	-	-	-	-	70 AD-3rd century AD	1850	Roman	EUU-A	Faimingen	Germany	Unknown	-	-	-	Unknown	Unknown	N
AA317	LG045	-	Joris Peters	N	139989	26.4492	4.72e-06	M	14740	13.3365	Y1	-	Y1	NE	-	1	46	0	0	GOB_03, GTW M-115, S2 1.1 50/46	-	-	-	-	-	-	insecure / direct dating necessary	-	-	NEW-A	Göbekli Tepe	Turkey	Wild	0	0	-	Wild	Wild	N
AA318	LG046	-	Joris Peters	N	5657663	1.18489	0.0003	F	2100	0.2049	Y1	-	Y1	NE	-	1	1819	0	0	GOB_04, GTZ M-113, s1 1.1 80/40 4/49	-	-	-	-	-	-	9,600-8,200 cal. BC; contextual corresponding to known occupation of site (based on charcoal)	10900	Pre-Pottery Neolithic A and B	NEW-A	Göbekli Tepe	Turkey	Wild	0	0	-	Wild	Wild	N
LG622	-	-	Joris Peters	N	156297	1.37239	1.12e-05	-	64	0.00493589	-	ANC-Cside	EU	EU	-	0	63	0	0	MUN_314	-	-	-	-	-	-	3500-2800 BC	5150	Late Neolithic	EUW-A	Griesstetten	Germany	Wild	0	0	-	Wild	Wild	N
LG624	-	-	Joris Peters	N	-	-	-	-	-	-	-	ANC-Cside	EU	EU	-	-	-	-	-	MUN_356	Medieval	-	-	-	-	-	10th - 14th century AD	900	Late Medieval	EUU-A	Karlburg	Germany	Unknown	-	-	-	Unknown	Unknown	N
LG625	-	-	Joris Peters	N	-	-	-	-	-	-	-	ANC-Cside	EU	EU	-	-	-	-	-	MUN_357	Medieval	-	-	-	-	-	10th - 14th century AD	900	Late Medieval	EUU-A	Karlburg	Germany	Unknown	-	-	-	Unknown	Unknown	N
LG626	-	-	Joris Peters	N	-	-	-	-	-	-	-	ANC-Cside	EU	EU	-	-	-	-	-	MUN_358	Medieval	-	-	-	-	-	10th - 14th century AD	900	Late Medieval	EUU-A	Karlburg	Germany	Unknown	-	-	-	Unknown	Unknown	N
LG148	-	-	Joris Peters	N	-	-	-	-	-	-	-	ANC-Y2-5A	Y2	EU	-	-	-	-	-	Mun_061	Rössen	-	-	-	-	-	4900-4500 BC	6700	Neolithic	EUD-A	Künzing Ünterberg	Germany	Wild	-	-	-	Wild	Wild	N
LG153	-	-	Joris Peters	N	-	-	-	-	-	-	-	ANC-Y1-6A	Y1	NE	-	-	-	-	-	Mun_074	Rössen	-	-	-	-	-	4900-4500 BC	6700	Neolithic	EUD-A	Künzing Ünterberg	Germany	Domestic	-	-	-	Domestic	Domestic	N
LG155	-	-	Joris Peters	N	-	-	-	-	-	-	-	ANC-Y1-6A	Y1	NE	-	-	-	-	-	Mun_083	Rössen	-	-	-	-	-	4900-4500 BC	6700	Neolithic	EUD-A	Künzing Ünterberg	Germany	Domestic	-	-	-	Domestic	Domestic	N
LG156	-	-	Joris Peters	N	-	-	-	-	-	-	-	ANC-Cside	EU	EU	-	-	-	-	-	Mun_085	Rössen	-	-	-	-	-	4900-4500 BC	6700	Neolithic	EUW-A	Künzing Ünterberg	Germany	Wild	-	-	-	Wild	Wild	N
LG159	-	-	Joris Peters	N	-	-	-	-	-	-	-	ANC-Cside	EU	EU	-	-	-	-	-	Mun_089	Rössen	-	-	-	-	-	4900-4500 BC	6700	Neolithic	EUW-A	Künzing Ünterberg	Germany	Wild	-	-	-	Wild	Wild	N
LG255	-	-	Joris Peters	N	-	-	-	-	-	-	-	ANC-Y1-6A	Y1	NE	-	-	-	-	-	Mun_063	Rössen	-	-	-	-	-	4900-4500 BC	6700	Neolithic	EUD-A	Künzing Ünterberg	Germany	Domestic	-	-	-	Domestic	Domestic	N
LG256	-	-	Joris Peters	N	-	-	-	-	-	-	-	ANC-Y1-6A	Y1	NE	-	-	-	-	-	Mun_065	Rössen	-	-	-	-	-	4900-4500 BC	6700	Neolithic	EUD-A	Künzing Ünterberg	Germany	Domestic	-	-	-	Domestic	Domestic	N
LG628	-	-	Joris Peters	N	-	-	-	-	-	-	-	ANC-Y1-6A	Y1	NE	-	-	-	-	-	MUN_069	Rössen	-	-	-	-	-	4900-4500 BC	6700	Neolithic	EUD-A	Künzing Ünterberg	Germany	Domestic	-	-	-	Domestic	Domestic	N
LG629	-	-	Joris Peters	N	-	-	-	-	-	-	-	ANC-Y1-6A	Y1	NE	-	-	-	-	-	MUN_071	Rössen	-	-	-	-	-	4900-4500 BC	6700	Neolithic	EUD-A	Künzing Ünterberg	Germany	Domestic	-	-	-	Domestic	Domestic	N
LG633	-	-	Joris Peters	N	-	-	-	-	-	-	-	ANC-Y1-6A	Y1	NE	-	-	-	-	-	MUN_078	Rössen	-	-	-	-	-	4900-4500 BC	6700	Neolithic	EUD-A	Künzing Ünterberg	Germany	Domestic	-	-	-	Domestic	Domestic	N
LG634	-	-	Joris Peters	N	-	-	-	-	-	-	-	ANC-Cside	EU	EU	-	-	-	-	-	MUN_088	Rössen	-	-	-	-	-	4900-4500 BC	6700	Neolithic	EUW-A	Künzing Ünterberg	Germany	Wild	-	-	-	Wild	Wild	N
LG635	-	-	Joris Peters	N	-	-	-	-	-	-	-	ANC-Y2-5A	Y2	EU	-	-	-	-	-	MUN_091	Rössen	-	-	-	-	-	4900-4500 BC	6700	Neolithic	EUD-A	Künzing Ünterberg	Germany	Wild	-	-	-	Wild	Wild	N
LG174	-	-	Joris Peters	N	309475	0.41425	9.28e-06	M	65	0.00638055	-	ANC-Y2-5A	Y2	EU	-	0	51	0	0	Mun_090	-	-	-	-	-	-	4850-4550 cal. BC	6700	Middle Neolithic	EUW-A	Künzing Unternberg	Germany	Wild	0	0	-	Wild	Wild	N
LG164	-	-	Joris Peters	N	-	-	-	-	-	-	-	ANC-Cside	EU	EU	-	-	-	-	-	Mun_174	Roman	-	-	-	-	-	AD	-	Roman	EUU-A	Regensburg/Harting	Germany	Unknown	-	-	-	Unknown	Unknown	N
LG165	-	-	Joris Peters	N	-	-	-	-	-	-	-	ANC-Aside	EU	EU	-	-	-	-	-	Mun_180	Roman	-	-	-	-	-	AD	-	Roman	EUU-A	Regensburg/Harting	Germany	Unknown	-	-	-	Unknown	Unknown	N
LG588	-	-	Joris Peters	N	-	-	-	-	-	-	-	ANC-Aside	EU	EU	-	-	-	-	-	MUN_173	Roman	-	-	-	-	-	AD	-	Roman	EUU-A	Regensburg/Harting	Germany	Unknown	-	-	-	Unknown	Unknown	N
LG589	-	-	Joris Peters	N	-	-	-	-	-	-	-	ANC-Aside	EU	EU	-	-	-	-	-	MUN_178	Roman	-	-	-	-	-	AD	-	Roman	EUU-A	Regensburg/Harting	Germany	Unknown	-	-	-	Unknown	Unknown	N
LG590	-	-	Joris Peters	N	-	-	-	-	-	-	-	ANC-Aside	EU	EU	-	-	-	-	-	MUN_181	Roman	-	-	-	-	-	AD	-	Roman	EUU-A	Regensburg/Harting	Germany	Unknown	-	-	-	Unknown	Unknown	N
LG646	-	-	Joris Peters	N	-	-	-	-	-	-	-	ANC-Aside	EU	EU	-	-	-	-	-	MUN_340	Medieval	-	-	-	-	-	8th -1th century AD	1650	Early Medieval	EUU-A	Rosstal	Germany	Unknown	-	-	-	Unknown	Unknown	N
LG647	-	-	Joris Peters	N	-	-	-	-	-	-	-	ANC-Aside	EU	EU	-	-	-	-	-	MUN_341	Medieval	-	-	-	-	-	8th -1th century AD	1650	Early Medieval	EUU-A	Rosstal	Germany	Unknown	-	-	-	Unknown	Unknown	N
LG649	-	-	Joris Peters	N	-	-	-	-	-	-	-	ANC-Aside	EU	EU	-	-	-	-	-	MUN_342	Medieval	-	-	-	-	-	8th -1th century AD	1650	Early Medieval	EUU-A	Rosstal	Germany	Unknown	-	-	-	Unknown	Unknown	N
LG650	-	-	Joris Peters	N	-	-	-	-	-	-	-	ANC-Cside	EU	EU	-	-	-	-	-	MUN_343	Medieval	-	-	-	-	-	8th -1th century AD	1650	Early Medieval	EUU-A	Rosstal	Germany	Unknown	-	-	-	Unknown	Unknown	N
LG651	-	-	Joris Peters	N	-	-	-	-	-	-	-	ANC-Aside	EU	EU	-	-	-	-	-	MUN_344	Medieval	-	-	-	-	-	8th -1th century AD	1650	Early Medieval	EUU-A	Rosstal	Germany	Unknown	-	-	-	Unknown	Unknown	N
LG652	-	-	Joris Peters	N	-	-	-	-	-	-	-	ANC-Cside	EU	EU	-	-	-	-	-	MUN_347	Medieval	-	-	-	-	-	8th -1th century AD	1650	Early Medieval	EUU-A	Rosstal	Germany	Unknown	-	-	-	Unknown	Unknown	N
LG529	-	-	Joris Peters	N	-	-	-	-	-	-	-	ANC-Arm1T	ArmT	NE	-	-	-	-	-	MUN_051	-	-	-	-	-	-	1300 – 600 BC	2950	Iron Age	NEU-A	Sirkeli Höyük	Turkey	Unknown	-	-	-	Unknown	Unknown	N
AA276	GL446	-	Justin Lev-Tov	N	7242105	0.943331	0.00027561	F	2597	0.326311	Y1	-	Y1	NE	-	1	86	0	0	4	-	-	-	-	-	-	VI last 2/3 of C12 BC 4	3240	Iron Age	NED-A	Tel Miqne-Ekron	Israel	Domestic	0	0	-	Domestic	Domestic	N
AA277	GL449	-	Justin Lev-Tov	N	1119375	1.63243	6.71e-05	-	2744	0.327454	EU	-	EU	EU	-	1	20	0	0	1	-	-	-	-	-	-	V 1st half C11 BC	1225	Iron Age	NED-A	Tel Miqne-Ekron	Israel	Domestic	0	0	-	Domestic	Domestic	N
AA278	-	-	Justin Lev-Tov	N	1309259	1.08412	5.17e-05	-	389	0.0367182	-	-	-	-	-	1	15	0	0	-	-	-	-	-	-	-	IV 2nd half C11 BC	1275	Iron Age	NEU-A	Tel Miqne-Ekron	Israel	Unknown	0	0	-	Unknown	Unknown	N
LG481	-	-	Katerina Trantalidou / Mike Richards	N	-	-	-	-	-	-	-	ANC-Y2-5A	Y2	EU	-	-	-	-	-	S-EVA-4683	-	OxA-24754	8345	39	9470	9272	-	9371	Mesolithic	BLW-A	Cave of Cyclops / Youra Island (Γιούρα)	Greece	Wild	-	-	-	Wild	Wild	N
LG482	-	-	Katerina Trantalidou / Mike Richards	N	-	-	-	-	-	-	-	ANC-Y1-6A	Y1	NE	-	-	-	-	-	S-EVA-4685	-	OxA-24756, OxA-24756	7290	37	8175, 8181	8020, 8026	8181-8026 cal. BP OxA-24755, 8181-8026 cal. BP OxA-24756	8104	Early Neolithic	EUD-A	Cave of Cyclops / Youra Island (Γιούρα)	Greece	Domestic	-	-	-	Domestic	Domestic	N
AA133	-	-	Keith Dobney	Y	1434289477	35.3854	0.705171	M	15407	129.062	As	-	As	AS	-	0	4694879	1	1	D003548	-	-	-	-	-	-	Modern	0	Modern	NEW	Parkhai Karakala	Turkmenistan	Wild	0	2	G/G	Wild	Wild	N
AA408	-	-	Keith Dobney / László Bartosiewicz	N	369033	2.24885	3.87e-05	F	972	0.114428	EU	-	EU	EU	-	1	313	0	0	-	Albertfalva - Roman vicus	-	-	-	-	-	2/3rd cent AD	1800	-	EUU-A	Albertfalva Roman vicus (Budapest)	Hungary	Unknown	0	0	-	Unknown	Unknown	N
AA409	-	-	Keith Dobney / László Bartosiewicz	N	1351021	5.3763	4.47e-05	-	15431	17.3311	EU	-	EU	EU	-	1	362	0	0	-	Albertfalva - Mortorway 6 / Prehistoric settlement remains, Feature 34, 2002	-	-	-	-	-	2/3rd cent AD	1800	Roman	EUU-A	Albertfalva Roman vicus (Budapest)	Hungary	Unknown	0	0	-	Unknown	Unknown	N
AA020	GL179	-	Keith Dobney / Roger Matthews	N	1419658	1.37808	6.7e-05	-	188	0.0258231	-	-	-	-	-	1	31	0	0	A553.1	-	-	-	-	-	-	c. 2350 BC	4350	Akkadian	NED-A	Tell Brak	Syria	Domestic	0	0	-	Domestic	Domestic	N
AA021	GL180	-	Keith Dobney / Roger Matthews	N	483813	3.14874	1.7e-05	-	11503	2.63282	ArmT	-	ArmT	NE	-	1	82	0	0	A1200.1	-	-	-	-	-	-	c. 2400 BC	4400	Akkadian	NED-A	Tell Brak	Syria	Domestic	0	0	-	Domestic	Domestic	N
AA023	GL430	-	Keith Dobney / Roger Matthews	N	571482	2.19587	2.82e-05	-	2584	0.301029	ArmT	-	ArmT	NE	-	1	6	0	0	A508.1	-	-	-	-	-	-	c. 2350 BC	4350	Akkadian	NED-A	Tell Brak	Syria	Domestic	0	0	-	Domestic	Domestic	N
AA093	GL494	-	Keith Dobney / Roger Matthews	N	1016093	0.297217	3.83e-06	M	1353	0.138386	ArmT	-	ArmT	NE	-	1	10	0	0	HN A184.3	-	-	-	-	-	-	c 1700 BC	3700	Middle Bronze Age	NED-A	Tell Brak	Syria	Domestic	0	0	-	Domestic	Domestic	N
AA094	-	-	Keith Dobney / Roger Matthews	N	863667	0.23215	3.22e-06	M	147	0.013664	-	-	-	-	-	1	3	0	0	HN A108:1 >3.5mm 517	-	-	-	-	-	-	?	-	-	NEU-A	Tell Brak	Syria	Unknown	0	0	-	Unknown	Unknown	N
AA095	-	-	Keith Dobney / Roger Matthews	N	848988	0.522269	8.44e-06	-	6481	0.812376	ArmT	-	ArmT	NE	-	1	21	0	0	TB96 15 H86 A514:5	-	-	-	-	-	-	2400-2200 BC	4300	Akkadian/post-Akkadian	NEU-A	Tell Brak	Syria	Unknown	0	0	-	Unknown	Unknown	N
AA096	-	-	Keith Dobney / Roger Matthews	N	68922	1.54958	1.44e-06	M	3172	0.385481	EU	-	EU	EU	-	1	10	0	0	TB96 HS1 A4167:5 S52	-	-	-	-	-	-	3900-3700 BC	5800	Late Chalcolithic	NEU-A	Tell Brak	Syria	Unknown	0	0	-	Unknown	Unknown	N
AA097	-	-	Keith Dobney / Roger Matthews	N	957873	7.20816	3.14e-05	F	14522	12.3951	ArmT	-	ArmT	NE	-	1	446	0	0	45 A1119:1 HS3 S62	-	-	-	-	-	-	c 2400 BC	4400	Akkadian	NEU-A	Tell Brak	Syria	Unknown	0	0	-	Unknown	Unknown	N
AA098	-	-	Keith Dobney / Roger Matthews	N	677070	0.521364	9.67e-06	F	22	0.00186601	-	-	-	-	-	1	1	0	0	HN A.264:1 TB96	-	-	-	-	-	-	?	-	-	NEU-A	Tell Brak	Syria	Unknown	0	0	-	Unknown	Unknown	N
ARD1	-	KR075767	Khalilzadeh et al. 2016	N	-	-	-	-	-	-	-	NE1	NE1	NE	-	-	-	-	-	-	-	-	-	-	-	-	Modern	0	Modern	NEW	Ardabil- Keshtosanate Mogan	Iran	-	-	-	-	Wild	-	Y
ARD2	-	KR075765	Khalilzadeh et al. 2016	N	-	-	-	-	-	-	-	ANC-Arm2T	ArmT	NE	-	-	-	-	-	-	-	-	-	-	-	-	Modern	0	Modern	NEW	Ardabil- Khalkhal	Iran	-	-	-	-	Wild	-	Y
ARD5	-	KR075766	Khalilzadeh et al. 2016	N	-	-	-	-	-	-	-	NE1	NE1	NE	-	-	-	-	-	-	-	-	-	-	-	-	Modern	0	Modern	NEW	Ardabil- Parsabad	Iran	-	-	-	-	Wild	-	Y
AZG2	-	KR075777	Khalilzadeh et al. 2016	N	-	-	-	-	-	-	-	ANC-Arm2T	ArmT	NE	-	-	-	-	-	-	-	-	-	-	-	-	Modern	0	Modern	NEW	Azerbaijan Garbi- Chaldiran	Iran	-	-	-	-	Wild	-	Y
AZG1	-	KR075776	Khalilzadeh et al. 2016	N	-	-	-	-	-	-	-	ANC-Arm2T	ArmT	NE	-	-	-	-	-	-	-	-	-	-	-	-	Modern	0	Modern	NEW	Azerbaijan Garbi- Maku	Iran	-	-	-	-	Wild	-	Y
AZG3	-	KR075778	Khalilzadeh et al. 2016	N	-	-	-	-	-	-	-	ANC-Y1-6A	Y1	NE	-	-	-	-	-	-	-	-	-	-	-	-	Modern	0	Modern	NEW	Azerbaijan Garbi- Mirabad	Iran	-	-	-	-	Wild	-	Y
AZG4	-	KR075781	Khalilzadeh et al. 2016	N	-	-	-	-	-	-	-	ANC-Arm2T	ArmT	NE	-	-	-	-	-	-	-	-	-	-	-	-	Modern	0	Modern	NEW	Azerbaijan Garbi- Shahin Dej	Iran	-	-	-	-	Wild	-	Y
AZSH2	-	KR075772	Khalilzadeh et al. 2016	N	-	-	-	-	-	-	-	ANC-Arm2T	ArmT	NE	-	-	-	-	-	-	-	-	-	-	-	-	Modern	0	Modern	NEW	Azerbaijan Shargi- Bostanabad	Iran	-	-	-	-	Wild	-	Y
AZSH5	-	KR075774	Khalilzadeh et al. 2016	N	-	-	-	-	-	-	-	ANC-Arm2T	ArmT	NE	-	-	-	-	-	-	-	-	-	-	-	-	Modern	0	Modern	NEW	Azerbaijan Shargi- Bostanabad	Iran	-	-	-	-	Wild	-	Y
AZSH6	-	KR075775	Khalilzadeh et al. 2016	N	-	-	-	-	-	-	-	ANC-Arm2T	ArmT	NE	-	-	-	-	-	-	-	-	-	-	-	-	Modern	0	Modern	NEW	Azerbaijan Shargi- Diznab	Iran	-	-	-	-	Wild	-	Y
AZSH1	-	KR075771	Khalilzadeh et al. 2016	N	-	-	-	-	-	-	-	ANC-Arm2T	ArmT	NE	-	-	-	-	-	-	-	-	-	-	-	-	Modern	0	Modern	NEW	Azerbaijan Shargi- Hashtrood	Iran	-	-	-	-	Wild	-	Y
AZSH4	-	KR075768	Khalilzadeh et al. 2016	N	-	-	-	-	-	-	-	NE1	NE1	NE	-	-	-	-	-	-	-	-	-	-	-	-	Modern	0	Modern	NEW	Azerbaijan Shargi- Miandoab	Iran	-	-	-	-	Wild	-	Y
AZSH3	-	KR075773	Khalilzadeh et al. 2016	N	-	-	-	-	-	-	-	ANC-Arm2T	ArmT	NE	-	-	-	-	-	-	-	-	-	-	-	-	Modern	0	Modern	NEW	Azerbaijan Shargi- Tasuj	Iran	-	-	-	-	Wild	-	Y
GIL1	-	KR075788	Khalilzadeh et al. 2016	N	-	-	-	-	-	-	-	As	AS	AS	-	-	-	-	-	-	-	-	-	-	-	-	Modern	0	Modern	NEW	Gilan	Iran	-	-	-	-	Wild	-	Y
GO1	-	KR075800	Khalilzadeh et al. 2016	N	-	-	-	-	-	-	-	As	AS	AS	-	-	-	-	-	-	-	-	-	-	-	-	Modern	0	Modern	NEW	Golestan- Gorgan	Iran	-	-	-	-	Wild	-	Y
GO2	-	KR075801	Khalilzadeh et al. 2016	N	-	-	-	-	-	-	-	As	AS	AS	-	-	-	-	-	-	-	-	-	-	-	-	Modern	0	Modern	NEW	Golestan- Gorgan	Iran	-	-	-	-	Wild	-	Y
GO3	-	KR075803	Khalilzadeh et al. 2016	N	-	-	-	-	-	-	-	As	AS	AS	-	-	-	-	-	-	-	-	-	-	-	-	Modern	0	Modern	NEW	Golestan- Gorgan	Iran	-	-	-	-	Wild	-	Y
GO4	-	KR075804	Khalilzadeh et al. 2016	N	-	-	-	-	-	-	-	ANC-Arm2T	ArmT	NE	-	-	-	-	-	-	-	-	-	-	-	-	Modern	0	Modern	NEW	Golestan- Gorgan	Iran	-	-	-	-	Wild	-	Y
GO5	-	KR075806	Khalilzadeh et al. 2016	N	-	-	-	-	-	-	-	As	AS	AS	-	-	-	-	-	-	-	-	-	-	-	-	Modern	0	Modern	NEW	Golestan- Gorgan	Iran	-	-	-	-	Wild	-	Y
GO6	-	KR075802	Khalilzadeh et al. 2016	N	-	-	-	-	-	-	-	As	AS	AS	-	-	-	-	-	-	-	-	-	-	-	-	Modern	0	Modern	NEW	Golestan- Gorgan	Iran	-	-	-	-	Wild	-	Y
KHR12	-	KR075805	Khalilzadeh et al. 2016	N	-	-	-	-	-	-	-	ANC-Arm2T	ArmT	NE	-	-	-	-	-	-	-	-	-	-	-	-	Modern	0	Modern	NEW	Khorasan Razavi- Chenaran	Iran	-	-	-	-	Wild	-	Y
KHR4	-	KR075812	Khalilzadeh et al. 2016	N	-	-	-	-	-	-	-	As	AS	AS	-	-	-	-	-	-	-	-	-	-	-	-	Modern	0	Modern	NEW	Khorasan Razavi- Daregaz	Iran	-	-	-	-	Wild	-	Y
KHR5	-	KR075813	Khalilzadeh et al. 2016	N	-	-	-	-	-	-	-	As	AS	AS	-	-	-	-	-	-	-	-	-	-	-	-	Modern	0	Modern	NEW	Khorasan Razavi- Daregaz	Iran	-	-	-	-	Wild	-	Y
KHR1	-	KR075809	Khalilzadeh et al. 2016	N	-	-	-	-	-	-	-	As	AS	AS	-	-	-	-	-	-	-	-	-	-	-	-	Modern	0	Modern	NEW	Khorasan Razavi- Mashhad	Iran	-	-	-	-	Wild	-	Y
KHR2	-	KR075810	Khalilzadeh et al. 2016	N	-	-	-	-	-	-	-	As	AS	AS	-	-	-	-	-	-	-	-	-	-	-	-	Modern	0	Modern	NEW	Khorasan Razavi- Mashhad	Iran	-	-	-	-	Wild	-	Y
KHR10	-	KR075817	Khalilzadeh et al. 2016	N	-	-	-	-	-	-	-	As	AS	AS	-	-	-	-	-	-	-	-	-	-	-	-	Modern	0	Modern	NEW	Khorasan Razavi- Quchan	Iran	-	-	-	-	Wild	-	Y
KHR11	-	KR075818	Khalilzadeh et al. 2016	N	-	-	-	-	-	-	-	As	AS	AS	-	-	-	-	-	-	-	-	-	-	-	-	Modern	0	Modern	NEW	Khorasan Razavi- Quchan	Iran	-	-	-	-	Wild	-	Y
KHR6	-	KR075814	Khalilzadeh et al. 2016	N	-	-	-	-	-	-	-	As	AS	AS	-	-	-	-	-	-	-	-	-	-	-	-	Modern	0	Modern	NEW	Khorasan Razavi- Quchan	Iran	-	-	-	-	Wild	-	Y
KHR7	-	KR075808	Khalilzadeh et al. 2016	N	-	-	-	-	-	-	-	As	AS	AS	-	-	-	-	-	-	-	-	-	-	-	-	Modern	0	Modern	NEW	Khorasan Razavi- Quchan	Iran	-	-	-	-	Wild	-	Y
KHR8	-	KR075815	Khalilzadeh et al. 2016	N	-	-	-	-	-	-	-	As	AS	AS	-	-	-	-	-	-	-	-	-	-	-	-	Modern	0	Modern	NEW	Khorasan Razavi- Quchan	Iran	-	-	-	-	Wild	-	Y
KHR9	-	KR075816	Khalilzadeh et al. 2016	N	-	-	-	-	-	-	-	As	AS	AS	-	-	-	-	-	-	-	-	-	-	-	-	Modern	0	Modern	NEW	Khorasan Razavi- Quchan	Iran	-	-	-	-	Wild	-	Y
KHR3	-	KR075811	Khalilzadeh et al. 2016	N	-	-	-	-	-	-	-	As	AS	AS	-	-	-	-	-	-	-	-	-	-	-	-	Modern	0	Modern	NEW	Khorasan Razavi- Sarakhs Road	Iran	-	-	-	-	Wild	-	Y
KHSH1	-	KR075807	Khalilzadeh et al. 2016	N	-	-	-	-	-	-	-	As	AS	AS	-	-	-	-	-	-	-	-	-	-	-	-	Modern	0	Modern	NEW	Khorasan Shomali- Shirvan	Iran	-	-	-	-	Wild	-	Y
KO3	-	KR075782	Khalilzadeh et al. 2016	N	-	-	-	-	-	-	-	ANC-Arm2T	ArmT	NE	-	-	-	-	-	-	-	-	-	-	-	-	Modern	0	Modern	NEW	Kurdistan- Bijar	Iran	-	-	-	-	Wild	-	Y
KO1	-	KR075783	Khalilzadeh et al. 2016	N	-	-	-	-	-	-	-	ANC-Arm2T	ArmT	NE	-	-	-	-	-	-	-	-	-	-	-	-	Modern	0	Modern	NEW	Kurdistan- Hasanabad	Iran	-	-	-	-	Wild	-	Y
KO2	-	KR075784	Khalilzadeh et al. 2016	N	-	-	-	-	-	-	-	ANC-Arm2T	ArmT	NE	-	-	-	-	-	-	-	-	-	-	-	-	Modern	0	Modern	NEW	Kurdistan- Hasanabad	Iran	-	-	-	-	Wild	-	Y
KO4	-	KR075779	Khalilzadeh et al. 2016	N	-	-	-	-	-	-	-	ANC-Y1-6A	Y1	NE	-	-	-	-	-	-	-	-	-	-	-	-	Modern	0	Modern	NEW	Kurdistan- Sanandaj	Iran	-	-	-	-	Wild	-	Y
MA7	-	KR075795	Khalilzadeh et al. 2016	N	-	-	-	-	-	-	-	As	AS	AS	-	-	-	-	-	-	-	-	-	-	-	-	Modern	0	Modern	NEW	Mazandaran	Iran	-	-	-	-	Wild	-	Y
MA8	-	KR075796	Khalilzadeh et al. 2016	N	-	-	-	-	-	-	-	As	AS	AS	-	-	-	-	-	-	-	-	-	-	-	-	Modern	0	Modern	NEW	Mazandaran	Iran	-	-	-	-	Wild	-	Y
MA4	-	KR075792	Khalilzadeh et al. 2016	N	-	-	-	-	-	-	-	As	AS	AS	-	-	-	-	-	-	-	-	-	-	-	-	Modern	0	Modern	NEW	Mazandaran- Behshahr	Iran	-	-	-	-	Wild	-	Y
MA5	-	KR075793	Khalilzadeh et al. 2016	N	-	-	-	-	-	-	-	As	AS	AS	-	-	-	-	-	-	-	-	-	-	-	-	Modern	0	Modern	NEW	Mazandaran- Behshahr	Iran	-	-	-	-	Wild	-	Y
MA1	-	KR075789	Khalilzadeh et al. 2016	N	-	-	-	-	-	-	-	As	AS	AS	-	-	-	-	-	-	-	-	-	-	-	-	Modern	0	Modern	NEW	Mazandaran- Kiasar	Iran	-	-	-	-	Wild	-	Y
MA10	-	KR075798	Khalilzadeh et al. 2016	N	-	-	-	-	-	-	-	As	AS	AS	-	-	-	-	-	-	-	-	-	-	-	-	Modern	0	Modern	NEW	Mazandaran- Kiasar	Iran	-	-	-	-	Wild	-	Y
MA2	-	KR075790	Khalilzadeh et al. 2016	N	-	-	-	-	-	-	-	As	AS	AS	-	-	-	-	-	-	-	-	-	-	-	-	Modern	0	Modern	NEW	Mazandaran- Kiasar	Iran	-	-	-	-	Wild	-	Y
MA9	-	KR075797	Khalilzadeh et al. 2016	N	-	-	-	-	-	-	-	As	AS	AS	-	-	-	-	-	-	-	-	-	-	-	-	Modern	0	Modern	NEW	Mazandaran- Kiasar	Iran	-	-	-	-	Wild	-	Y
MA11	-	KR075799	Khalilzadeh et al. 2016	N	-	-	-	-	-	-	-	As	AS	AS	-	-	-	-	-	-	-	-	-	-	-	-	Modern	0	Modern	NEW	Mazandaran- Neka	Iran	-	-	-	-	Wild	-	Y
MA6	-	KR075794	Khalilzadeh et al. 2016	N	-	-	-	-	-	-	-	As	AS	AS	-	-	-	-	-	-	-	-	-	-	-	-	Modern	0	Modern	NEW	Mazandaran- Neka	Iran	-	-	-	-	Wild	-	Y
MA3	-	KR075791	Khalilzadeh et al. 2016	N	-	-	-	-	-	-	-	As	AS	AS	-	-	-	-	-	-	-	-	-	-	-	-	Modern	0	Modern	NEW	Mazandaran-Kiasar	Iran	-	-	-	-	Wild	-	Y
QA1	-	KR075785	Khalilzadeh et al. 2016	N	-	-	-	-	-	-	-	As	AS	AS	-	-	-	-	-	-	-	-	-	-	-	-	Modern	0	Modern	NEW	Qazvin	Iran	-	-	-	-	Wild	-	Y
QA2	-	KR075786	Khalilzadeh et al. 2016	N	-	-	-	-	-	-	-	As	AS	AS	-	-	-	-	-	-	-	-	-	-	-	-	Modern	0	Modern	NEW	Qazvin	Iran	-	-	-	-	Wild	-	Y
QA3	-	KR075787	Khalilzadeh et al. 2016	N	-	-	-	-	-	-	-	As	AS	AS	-	-	-	-	-	-	-	-	-	-	-	-	Modern	0	Modern	NEW	Qazvin	Iran	-	-	-	-	Wild	-	Y
QA4	-	KR075780	Khalilzadeh et al. 2016	N	-	-	-	-	-	-	-	ANC-Y1-6A	Y1	NE	-	-	-	-	-	-	-	-	-	-	-	-	Modern	0	Modern	NEW	Qazvin- Alamout	Iran	-	-	-	-	Wild	-	Y
AF304203	-	AF304203	Kijas & Andersson 2001	N	-	-	-	-	-	-	-	ANC-Aside	EU	EU	-	-	-	-	-	-	-	-	-	-	-	-	-	-	-	EUW	-	Sweden	-	-	-	-	Wild	-	Y
AA015	GL468	-	Kim Aaris-Sørensen	N	491961	3.62163	1.75e-05	M	12761	2.97291	EU	-	EU	EU	-	1	188	0	0	ZMK 17	-	-	-	-	-	-	2800-2600 BC	4700	Middle Neolithic A phase III	EUD-A	Bundsø	Denmark	Domestic	0	0	-	Domestic	Domestic	N
AA017	GL429	-	Kim Aaris-Sørensen	N	1375981	4.99084	0.00019967	F	8366	1.21682	EU	-	EU	EU	-	1	851	0	0	ZMK 119	-	-	-	-	-	-	4500-3900 BC	6200	Late Mesolithic	EUW-A	Flynderhage	Denmark	Wild	0	0	-	Wild	Wild	N
AA014	GL307	-	Kim Aaris-Sørensen	N	481965	8.96082	0.00013317	M	3165	0.333955	EU	-	EU	EU	-	1	1291	0	0	ZMK 11	-	-	-	-	-	-	5400-4500 BC	6950	Late Mesolithic	EUW-A	Nivå	Denmark	Wild	0	0	-	Wild	Wild	N
AA016	GL306	-	Kim Aaris-Sørensen	N	650895	3.82612	4.67e-05	F	12326	2.78667	EU	-	EU	EU	-	1	561	0	0	ZMK 25	-	-	-	-	-	-	c. AD 1000	1000	Early Medieval	EUD-A	Trelleborg	Denmark	Domestic	0	0	-	Domestic	Domestic	N
AA013	GL495	-	Kim Aaris-Sørensen	N	159421	2.57432	1.45e-05	-	531	0.0434599	-	-	-	-	-	1	109	0	0	ZMK 37	-	-	-	-	-	-	1000-500 BC	2750	Late Bronze Age	EUD-A	Voldtofte	Denmark	Domestic	0	0	-	Domestic	Domestic	N
L307	-	KF274958	Krause-Kyora et al. 2013	N	-	-	-	-	-	-	-	ANC-Aside	EU	EU	-	-	-	-	-	-	-	-	-	-	-	-	LBK 5500-4900 BC	7200	LBK	EUD-A	Dresden	Germany	-	-	-	-	Domestic	-	Y
L305	-	KF274959	Krause-Kyora et al. 2013	N	-	-	-	-	-	-	-	ANC-Aside	EU	EU	-	-	-	-	-	-	-	-	-	-	-	-	LBK 5500-4900 BC	7200	LBK	EUU-A	Dresden, Brodau	Germany	-	-	-	-	Unknown	-	Y
L308	-	KF274960	Krause-Kyora et al. 2013	N	-	-	-	-	-	-	-	ANC-Aside	EU	EU	-	-	-	-	-	-	-	-	-	-	-	-	LBK 5500-4900 BC	7200	LBK	EUW-A	Dresden, Brodau	Germany	-	-	-	-	Wild	-	Y
L313	-	KF274961	Krause-Kyora et al. 2013	N	-	-	-	-	-	-	-	ANC-Aside	EU	EU	-	-	-	-	-	-	-	-	-	-	-	-	LBK 5500-4900 BC	7200	LBK	EUU-A	Dresden, Brodau	Germany	-	-	-	-	Unknown	-	Y
L314	-	KF274962	Krause-Kyora et al. 2013	N	-	-	-	-	-	-	-	ANC-Aside	EU	EU	-	-	-	-	-	-	-	-	-	-	-	-	LBK 5500-4900 BC	7200	LBK	EUU-A	Dresden, Brodau	Germany	-	-	-	-	Unknown	-	Y
L298	-	KF274963.1	Krause-Kyora et al. 2013	N	-	-	-	-	-	-	-	ANC-Cside	EU	EU	-	-	-	-	-	-	-	-	-	-	-	-	LBK 5500-4900 BC	7200	LBK	EUU-A	Dresden, Cotta	Germany	-	-	-	-	Unknown	-	Y
L299	-	KF274964	Krause-Kyora et al. 2013	N	-	-	-	-	-	-	-	ANC-Cside	EU	EU	-	-	-	-	-	-	-	-	-	-	-	-	LBK 5500-4900 BC	7200	LBK	EUU-A	Dresden, Cotta	Germany	-	-	-	-	Unknown	-	Y
L302	-	KF274965	Krause-Kyora et al. 2013	N	-	-	-	-	-	-	-	ANC-Aside	EU	EU	-	-	-	-	-	-	-	-	-	-	-	-	LBK 5500-4900 BC	7200	LBK	EUU-A	Dresden, Cotta	Germany	-	-	-	-	Unknown	-	Y
L502	-	KF274966	Krause-Kyora et al. 2013	N	-	-	-	-	-	-	-	ANC-Cside	EU	EU	-	-	-	-	-	-	-	-	-	-	-	-	LBK 5500-4900 BC	7200	LBK	EUW-A	Dresden, Cotta	Germany	-	-	-	-	Wild	-	Y
L300	-	KF274967	Krause-Kyora et al. 2013	N	-	-	-	-	-	-	-	ANC-Aside	EU	EU	-	-	-	-	-	-	-	-	-	-	-	-	LBK 5500-4900 BC	7200	LBK	EUU-A	Dresden, Mockritz	Germany	-	-	-	-	Unknown	-	Y
L267	-	KF274968	Krause-Kyora et al. 2013	N	-	-	-	-	-	-	-	ANC-Aside	EU	EU	-	-	-	-	-	-	-	-	-	-	-	-	LBK 5500-5000 BC	7250	LBK	EUU-A	Esbeck/Schoningen 1	Germany	-	-	-	-	Unknown	-	Y
L255	-	KF274969	Krause-Kyora et al. 2013	N	-	-	-	-	-	-	-	ANC-Y1-6A	Y1	NE	-	-	-	-	-	-	-	-	-	-	-	-	LBK/post-LBK 5500-4500 BC	7000	LBK/post-LBK	EUU-A	Flemsdorf (Angermunde)	Germany	-	-	-	-	Unknown	-	Y
L256	-	KF274970	Krause-Kyora et al. 2013	N	-	-	-	-	-	-	-	ANC-Y1-6A	Y1	NE	-	-	-	-	-	-	-	-	-	-	-	-	LBK/post-LBK 5500-4500 BC	7000	LBK/post-LBK	EUU-A	Flemsdorf (Angermunde)	Germany	-	-	-	-	Unknown	-	Y
L84	-	KF274971	Krause-Kyora et al. 2013	N	-	-	-	-	-	-	-	ANC-Cside	EU	EU	-	-	-	-	-	-	-	-	-	-	-	-	LBK 5500-5000 BC	7250	LBK	EUU-A	Gottingen Grone FMZ	Germany	-	-	-	-	Unknown	-	Y
L85	-	KF274972	Krause-Kyora et al. 2013	N	-	-	-	-	-	-	-	ANC-Aside	EU	EU	-	-	-	-	-	-	-	-	-	-	-	-	LBK 5500-5000 BC	7250	LBK	EUU-A	Gottingen Grone FMZ	Germany	-	-	-	-	Unknown	-	Y
L87	-	KF274973	Krause-Kyora et al. 2013	N	-	-	-	-	-	-	-	ANC-Aside	EU	EU	-	-	-	-	-	-	-	-	-	-	-	-	LBK 5500-5000 BC	7250	LBK	EUU-A	Gottingen Grone FMZ	Germany	-	-	-	-	Unknown	-	Y
L44	-	KF274974	Krause-Kyora et al. 2013	N	-	-	-	-	-	-	-	ANC-Aside	EU	EU	-	-	-	-	-	-	-	-	-	-	-	-	LBK 5500-5000 BC	7250	LBK	EUU-A	Gottingen Grone Westumgehung	Germany	-	-	-	-	Unknown	-	Y
L88	-	KF274975	Krause-Kyora et al. 2013	N	-	-	-	-	-	-	-	ANC-Aside	EU	EU	-	-	-	-	-	-	-	-	-	-	-	-	LBK 5500-5000 BC	7250	LBK	EUU-A	Gottingen Grone Westumgehung	Germany	-	-	-	-	Unknown	-	Y
E27	-	KF274995	Krause-Kyora et al. 2013	N	-	-	-	-	-	-	-	ANC-Aside	EU	EU	-	-	-	-	-	-	-	-	-	-	-	-	Ertebolle 5000-4500 BC	6750	-	EUU-A	Grube-Rosenfelde LA 83,OH	Germany	-	-	-	-	Unknown	-	Y
E28	-	KF274996	Krause-Kyora et al. 2013	N	-	-	-	-	-	-	-	ANC-Cside	EU	EU	-	-	-	-	-	-	-	-	-	-	-	-	Ertebolle 5000-4500 BC	6750	-	EUU-A	Grube-Rosenfelde LA 83,OH	Germany	-	-	-	-	Unknown	-	Y
E31	-	KF274997	Krause-Kyora et al. 2013	N	-	-	-	-	-	-	-	ANC-Cside	EU	EU	-	-	-	-	-	-	-	-	-	-	-	-	Ertebolle 5000-4500 BC	6750	-	EUU-A	Grube-Rosenfelde LA 83,OH	Germany	-	-	-	-	Unknown	-	Y
E43	-	KF274998	Krause-Kyora et al. 2013	N	-	-	-	-	-	-	-	ANC-Cside	EU	EU	-	-	-	-	-	-	-	-	-	-	-	-	Ertebolle 5000-4500 BC	6750	-	EUU-A	Grube-Rosenfelde LA 83,OH	Germany	-	-	-	-	Unknown	-	Y
E52	-	KF274999	Krause-Kyora et al. 2013	N	-	-	-	-	-	-	-	ANC-Cside	EU	EU	-	-	-	-	-	-	-	-	-	-	-	-	Ertebolle 5000-4500 BC	6750	-	EUU-A	Grube-Rosenfelde LA 83,OH	Germany	-	-	-	-	Unknown	-	Y
E53	-	KF275000	Krause-Kyora et al. 2013	N	-	-	-	-	-	-	-	ANC-Cside	EU	EU	-	-	-	-	-	-	-	-	-	-	-	-	Ertebolle 5000-4500 BC	6750	-	EUU-A	Grube-Rosenfelde LA 83,OH	Germany	-	-	-	-	Unknown	-	Y
E57	-	KF275001	Krause-Kyora et al. 2013	N	-	-	-	-	-	-	-	ANC-Cside	EU	EU	-	-	-	-	-	-	-	-	-	-	-	-	Ertebolle 5000-4500 BC	6750	-	EUU-A	Grube-Rosenfelde LA 83,OH	Germany	-	-	-	-	Unknown	-	Y
E151	-	KF275008	Krause-Kyora et al. 2013	N	-	-	-	-	-	-	-	ANC-Cside	EU	EU	-	-	-	-	-	-	-	-	-	-	-	-	Ertebolle 5000-4500 BC	6250	-	EUD-A	Grube-Rosenhof LA 58, OH	Germany	-	-	-	A/A	Domestic	-	Y
E38	-	KF275003	Krause-Kyora et al. 2013	N	-	-	-	-	-	-	-	ANC-Cside	EU	EU	-	-	-	-	-	-	-	-	-	-	-	-	Ertebolle 5000-4500 BC	6750	-	EUU-A	Grube-Rosenhof LA 58, OH	Germany	-	-	-	-	Unknown	-	Y
E54	-	KF275005	Krause-Kyora et al. 2013	N	-	-	-	-	-	-	-	ANC-Cside	EU	EU	-	-	-	-	-	-	-	-	-	-	-	-	Ertebolle 5000-4500 BC	6750	-	EUU-A	Grube-Rosenhof LA 58, OH	Germany	-	-	-	-	Unknown	-	Y
E55	-	KF275006	Krause-Kyora et al. 2013	N	-	-	-	-	-	-	-	ANC-Cside	EU	EU	-	-	-	-	-	-	-	-	-	-	-	-	Ertebolle 5000-4500 BC	6750	-	EUU-A	Grube-Rosenhof LA 58, OH	Germany	-	-	-	-	Unknown	-	Y
E56	-	KF275007	Krause-Kyora et al. 2013	N	-	-	-	-	-	-	-	ANC-Cside	EU	EU	-	-	-	-	-	-	-	-	-	-	-	-	Ertebolle 5000-4500 BC	6750	-	EUU-A	Grube-Rosenhof LA 58, OH	Germany	-	-	-	-	Unknown	-	Y
L176	-	KF274976	Krause-Kyora et al. 2013	N	-	-	-	-	-	-	-	ANC-Y2-5A	Y2	EU	-	-	-	-	-	-	-	-	-	-	-	-	LBK 5300-4900 BC	7100	-	EUU-A	Herxheim	Germany	-	-	-	-	Unknown	-	Y
L178	-	KF274977	Krause-Kyora et al. 2013	N	-	-	-	-	-	-	-	ANC-Y1-6A	Y1	NE	-	-	-	-	-	-	-	-	-	-	-	-	LBK 5300-4900 BC	7100	-	EUU-A	Herxheim	Germany	-	-	-	-	Unknown	-	Y
L13	-	KF274978	Krause-Kyora et al. 2013	N	-	-	-	-	-	-	-	ANC-Y1-6A	Y1	NE	-	-	-	-	-	-	-	-	-	-	-	-	LBK/post-LBK 5300-4200 BC	6750	-	EUU-A	Hude 1	Germany	-	-	-	-	Unknown	-	Y
L21	-	KF274979	Krause-Kyora et al. 2013	N	-	-	-	-	-	-	-	ANC-Aside	EU	EU	-	-	-	-	-	-	-	-	-	-	-	-	LBK/post-LBK 5300-4200 BC	6750	LBK/post-LBK	EUU-A	Hude 1	Germany	-	-	-	-	Unknown	-	Y
L22	-	KF274980	Krause-Kyora et al. 2013	N	-	-	-	-	-	-	-	ANC-Cside	EU	EU	-	-	-	-	-	-	-	-	-	-	-	-	LBK/post-LBK 5300-4200 BC	6750	LBK/post-LBK	EUU-A	Hude 1	Germany	-	-	-	-	Unknown	-	Y
E103	-	KF275009	Krause-Kyora et al. 2013	N	-	-	-	-	-	-	-	ANC-Aside	EU	EU	-	-	-	-	-	-	-	-	-	-	-	-	Ertebolle 4500-4000 BC	6250	-	EUU-A	Neustadt LA156	Germany	-	-	-	G/G	Unknown	-	Y
E104	-	KF275010	Krause-Kyora et al. 2013	N	-	-	-	-	-	-	-	ANC-Cside	EU	EU	-	-	-	-	-	-	-	-	-	-	-	-	Ertebolle 4500-4000 BC	6250	-	EUU-A	Neustadt LA156	Germany	-	-	-	-	Unknown	-	Y
E3	-	KF275011	Krause-Kyora et al. 2013	N	-	-	-	-	-	-	-	ANC-Cside	EU	EU	-	-	-	-	-	-	-	-	-	-	-	-	Ertebolle 4500-4000 BC	6250	-	EUU-A	Neustadt LA156	Germany	-	-	-	G/G	Unknown	-	Y
E4	-	KF275012	Krause-Kyora et al. 2013	N	-	-	-	-	-	-	-	ANC-Cside	EU	EU	-	-	-	-	-	-	-	-	-	-	-	-	Ertebolle 4500-4000 BC	6250	-	EUU-A	Neustadt LA156	Germany	-	-	-	-	Unknown	-	Y
E5	-	KF275013	Krause-Kyora et al. 2013	N	-	-	-	-	-	-	-	ANC-Cside	EU	EU	-	-	-	-	-	-	-	-	-	-	-	-	Ertebolle 4500-4000 BC	6250	-	EUU-A	Neustadt LA156	Germany	-	-	-	-	Unknown	-	Y
E6	-	KF275014	Krause-Kyora et al. 2013	N	-	-	-	-	-	-	-	ANC-Cside	EU	EU	-	-	-	-	-	-	-	-	-	-	-	-	Ertebolle 4500-4000 BC	6750	-	EUU-A	Neustadt LA156	Germany	-	-	-	-	Unknown	-	Y
E7	-	KF275015	Krause-Kyora et al. 2013	N	-	-	-	-	-	-	-	ANC-Cside	EU	EU	-	-	-	-	-	-	-	-	-	-	-	-	Ertebolle 4500-4000 BC	6750	-	EUU-A	Neustadt LA156	Germany	-	-	-	G/G	Unknown	-	Y
L262	-	KF274981	Krause-Kyora et al. 2013	N	-	-	-	-	-	-	-	ANC-Y1-6A	Y1	NE	-	-	-	-	-	-	-	-	-	-	-	-	LBK 5500-5000 BC	7250	LBK	EUU-A	Niederdorffelden	Germany	-	-	-	-	Unknown	-	Y
L269	-	KF274982	Krause-Kyora et al. 2013	N	-	-	-	-	-	-	-	ANC-Aside	EU	EU	-	-	-	-	-	-	-	-	-	-	-	-	LBK 5500-5000 BC	7250	LBK	EUW-A	Niederdorffelden	Germany	-	-	-	-	Wild	-	Y
E68	-	KF275016	Krause-Kyora et al. 2013	N	-	-	-	-	-	-	-	ANC-Cside	EU	EU	-	-	-	-	-	-	-	-	-	-	-	-	Ertebolle 5500-4000 BC	6750	-	EUU-A	Poel	Germany	-	-	-	-	Unknown	-	Y
E70	-	KF275018	Krause-Kyora et al. 2013	N	-	-	-	-	-	-	-	ANC-Cside	EU	EU	-	-	-	-	-	-	-	-	-	-	-	-	Ertebolle 5500-4000 BC	6750	-	EUU-A	Poel	Germany	-	-	-	-	Unknown	-	Y
E150	-	KF275019	Krause-Kyora et al. 2013	N	-	-	-	-	-	-	-	ANC-Aside	EU	EU	-	-	-	-	-	-	-	-	-	-	-	-	Ertebolle 4500-4000 BC	6750	-	EUU-A	Saiser / Lietzow-Buddelin	Germany	-	-	-	-	Unknown	-	Y
E17	-	KF275020	Krause-Kyora et al. 2013	N	-	-	-	-	-	-	-	ANC-Cside	EU	EU	-	-	-	-	-	-	-	-	-	-	-	-	Ertebolle 4500-4000 BC	6250	-	EUU-A	Saiser / Lietzow-Buddelin	Germany	-	-	-	-	Unknown	-	Y
L324	-	KF274983	Krause-Kyora et al. 2013	N	-	-	-	-	-	-	-	ANC-Aside	EU	EU	-	-	-	-	-	-	-	-	-	-	-	-	LBK 5600-5400 BC	7500	LBK	EUU-A	Vaihingen	Germany	-	-	-	-	Unknown	-	Y
L330	-	KF274984	Krause-Kyora et al. 2013	N	-	-	-	-	-	-	-	ANC-Cside	EU	EU	-	-	-	-	-	-	-	-	-	-	-	-	LBK 5400-5200 BC	7300	LBK	EUU-A	Vaihingen	Germany	-	-	-	-	Unknown	-	Y
L333	-	KF274985	Krause-Kyora et al. 2013	N	-	-	-	-	-	-	-	ANC-Cside	EU	EU	-	-	-	-	-	-	-	-	-	-	-	-	LBK 5600-5400 BC	7500	LBK	EUU-A	Vaihingen	Germany	-	-	-	-	Unknown	-	Y
L334	-	KF274986	Krause-Kyora et al. 2013	N	-	-	-	-	-	-	-	ANC-Cside	EU	EU	-	-	-	-	-	-	-	-	-	-	-	-	LBK 5600-5200 BC	7400	LBK	EUU-A	Vaihingen	Germany	-	-	-	-	Unknown	-	Y
L337	-	KF274987	Krause-Kyora et al. 2013	N	-	-	-	-	-	-	-	ANC-Y1-6A	Y1	NE	-	-	-	-	-	-	-	-	-	-	-	-	LBK 5400-5200 BC	7300	LBK	EUU-A	Vaihingen	Germany	-	-	-	-	Unknown	-	Y
L508	-	KF274988	Krause-Kyora et al. 2013	N	-	-	-	-	-	-	-	ANC-Aside	EU	EU	-	-	-	-	-	-	-	-	-	-	-	-	LBK 5400-5200 BC	7300	LBK	EUU-A	Vaihingen	Germany	-	-	-	-	Unknown	-	Y
L509	-	KF274989	Krause-Kyora et al. 2013	N	-	-	-	-	-	-	-	ANC-Aside	EU	EU	-	-	-	-	-	-	-	-	-	-	-	-	LBK 5600-5400 BC	7500	LBK	EUU-A	Vaihingen	Germany	-	-	-	-	Unknown	-	Y
L511	-	KF274990	Krause-Kyora et al. 2013	N	-	-	-	-	-	-	-	ANC-Cside	EU	EU	-	-	-	-	-	-	-	-	-	-	-	-	LBK 5600-5000 BC	7300	LBK	EUU-A	Vaihingen	Germany	-	-	-	-	Unknown	-	Y
L319	-	KF274991	Krause-Kyora et al. 2013	N	-	-	-	-	-	-	-	ANC-Cside	EU	EU	-	-	-	-	-	-	-	-	-	-	-	-	LBK/post-LBK 5500-3500 BC	6500	LBK/post-LBK	EUU-A	Zauschwitz	Germany	-	-	-	-	Unknown	-	Y
L320	-	KF274992	Krause-Kyora et al. 2013	N	-	-	-	-	-	-	-	ANC-Y1-6A	Y1	NE	-	-	-	-	-	-	-	-	-	-	-	-	LBK/post-LBK 5500-3500 BC	6500	LBK/post-LBK	EUU-A	Zauschwitz	Germany	-	-	-	-	Unknown	-	Y
L322	-	KF274993	Krause-Kyora et al. 2013	N	-	-	-	-	-	-	-	ANC-Y1-6A	Y1	NE	-	-	-	-	-	-	-	-	-	-	-	-	LBK/post-LBK 5500-3500 BC	6500	LBK/post-LBK	EUU-A	Zauschwitz	Germany	-	-	-	-	Unknown	-	Y
L514	-	KF274994	Krause-Kyora et al. 2013	N	-	-	-	-	-	-	-	ANC-Cside	EU	EU	-	-	-	-	-	-	-	-	-	-	-	-	LBK/post-LBK 5500-3500 BC	6500	LBK/post-LBK	EUW-A	Zauschwitz	Germany	-	-	-	-	Wild	-	Y
GL113	-	AY884670	Larson et al. 2005	N	-	-	-	-	-	-	-	ANC-Cside	EU	EU	-	-	-	-	-	-	-	-	-	-	-	-	-	-	-	BLW	-	Macedonia	-	-	-	-	Wild	-	Y
GL193	-	AY884693	Larson et al. 2005	N	-	-	-	-	-	-	-	ANC-Arm2T	ArmT	NE	-	-	-	-	-	-	-	-	-	-	-	-	-	-	-	NEW	-	Armenia	-	-	-	-	Wild	-	Y
GL194	-	AY884694	Larson et al. 2005	N	-	-	-	-	-	-	-	ANC-Arm1T	ArmT	NE	-	-	-	-	-	-	-	-	-	-	-	-	-	-	-	NEW	-	Armenia	-	-	-	-	Wild	-	Y
GL236	-	AY884710	Larson et al. 2005	N	-	-	-	-	-	-	-	ANC-Arm2T	ArmT	NE	-	-	-	-	-	-	-	-	-	-	-	-	-	-	-	EUW	-	Armenia	-	-	-	-	Wild	-	Y
GL254	-	AY884725	Larson et al. 2005	N	-	-	-	-	-	-	-	NE1	NE1	NE	-	-	-	-	-	-	-	-	-	-	-	-	-	-	-	NEW	-	Iran	-	-	-	-	Wild	-	Y
GL270	-	AY884726	Larson et al. 2005	N	-	-	-	-	-	-	-	NE1	NE1	NE	-	-	-	-	-	-	-	-	-	-	-	-	-	-	-	NEW	-	Armenia	-	-	-	-	Wild	-	Y
GL271	-	AY884727	Larson et al. 2005	N	-	-	-	-	-	-	-	ANC-Arm2T	ArmT	NE	-	-	-	-	-	-	-	-	-	-	-	-	-	-	-	NEW	-	Armenia	-	-	-	-	Wild	-	Y
GL52	-	AY884616	Larson et al. 2005	N	-	-	-	-	-	-	-	ANC-Cside	EU	EU	-	-	-	-	-	-	-	-	-	-	-	-	-	-	-	EUW	-	Spain	-	-	-	-	Wild	-	Y
GL55	-	AY884619	Larson et al. 2005	N	-	-	-	-	-	-	-	ANC-Y1-6A	Y1	NE	-	-	-	-	-	-	-	-	-	-	-	-	-	-	-	NEW	-	Turkey	-	-	-	-	Wild	-	Y
LB01 - large black	-	AY884784	Larson et al. 2005	N	-	-	-	-	-	-	-	As	AS	AS	-	-	-	-	-	-	-	-	-	-	-	-	Modern	0	Modern	EUD	-	UK	-	-	-	-	Domestic	-	Y
LDomBritishLop01	-	AY884756	Larson et al. 2005	N	-	-	-	-	-	-	-	ANC-Cside	EU	EU	-	-	-	-	-	-	-	-	-	-	-	-	Modern	0	Modern	EUD	-	UK	-	-	-	-	Domestic	-	Y
LDomBritishOldSpot01	-	AY884757	Larson et al. 2005	N	-	-	-	-	-	-	-	As	AS	AS	-	-	-	-	-	-	-	-	-	-	-	-	Modern	0	Modern	EUD	-	UK	-	-	-	-	Domestic	-	Y
LDomDuroc02	-	AY884746	Larson et al. 2005	N	-	-	-	-	-	-	-	ANC-Aside	EU	EU	-	-	-	-	-	-	Duroc	-	-	-	-	-	Modern	0	Modern	EUD	-	UK	-	-	-	-	Domestic	-	Y
LDomDuroc03	-	AY884778	Larson et al. 2005	N	-	-	-	-	-	-	-	ANC-Cside	EU	EU	-	-	-	-	-	-	Duroc	-	-	-	-	-	Modern	0	Modern	EUD	-	Germany	-	-	-	-	Domestic	-	Y
LDomFranceCreole01	-	AY884779	Larson et al. 2005	N	-	-	-	-	-	-	-	As	AS	AS	-	-	-	-	-	-	Creole	-	-	-	-	-	Modern	0	Modern	EUD	-	France	-	-	-	-	Domestic	-	Y
LDomGermanAngler	-	AY884781	Larson et al. 2005	N	-	-	-	-	-	-	-	ANC-Aside	EU	EU	-	-	-	-	-	-	German Angler	-	-	-	-	-	Modern	0	Modern	EUD	-	Germany	-	-	-	-	Domestic	-	Y
LDomGermBunte01	-	AY884754	Larson et al. 2005	N	-	-	-	-	-	-	-	ANC-Aside	EU	EU	-	-	-	-	-	-	German Bunte	-	-	-	-	-	Modern	0	Modern	EUD	-	Germany	-	-	-	-	Domestic	-	Y
LDomHampshire01	-	AY884777	Larson et al. 2005	N	-	-	-	-	-	-	-	ANC-Aside	EU	EU	-	-	-	-	-	-	Hampshire	-	-	-	-	-	Modern	0	Modern	EUD	-	UK	-	-	-	-	Domestic	-	Y
LDomHampshire02	-	AY884758	Larson et al. 2005	N	-	-	-	-	-	-	-	ANC-Aside	EU	EU	-	-	-	-	-	-	Hampshire	-	-	-	-	-	Modern	0	Modern	EUD	-	Germany	-	-	-	-	Domestic	-	Y
LDomHungaryMangalica01	-	AY884764	Larson et al. 2005	N	-	-	-	-	-	-	-	ANC-Aside	EU	EU	-	-	-	-	-	-	Mangalica	-	-	-	-	-	Modern	0	Modern	EUD	-	Hungary	-	-	-	-	Domestic	-	Y
LDomIberiaBlack01	-	AY884765	Larson et al. 2005	N	-	-	-	-	-	-	-	ANC-Cside	EU	EU	-	-	-	-	-	-	Iberia Black	-	-	-	-	-	Modern	0	Modern	EUD	-	Spain	-	-	-	-	Domestic	-	Y
LDomLandrace04	-	AY884747	Larson et al. 2005	N	-	-	-	-	-	-	-	ANC-Aside	EU	EU	-	-	-	-	-	-	Landrace	-	-	-	-	-	Modern	0	Modern	EUD	-	Denmark	-	-	-	-	Domestic	-	Y
LDomLandrace05	-	AY884776	Larson et al. 2005	N	-	-	-	-	-	-	-	ANC-Aside	EU	EU	-	-	-	-	-	-	Landrace	-	-	-	-	-	Modern	0	Modern	EUD	-	Denmark	-	-	-	-	Domestic	-	Y
LDomLandrace06	-	AY884775	Larson et al. 2005	N	-	-	-	-	-	-	-	ANC-Cside	EU	EU	-	-	-	-	-	-	Landrace	-	-	-	-	-	Modern	0	Modern	EUD	-	Finland	-	-	-	-	Domestic	-	Y
LDomLandrace09	-	AY884749	Larson et al. 2005	N	-	-	-	-	-	-	-	ANC-Cside	EU	EU	-	-	-	-	-	-	Landrace	-	-	-	-	-	Modern	0	Modern	EUD	-	Iceland	-	-	-	-	Domestic	-	Y
LDomLandrace10	-	AY884774	Larson et al. 2005	N	-	-	-	-	-	-	-	ANC-Aside	EU	EU	-	-	-	-	-	-	Landrace	-	-	-	-	-	Modern	0	Modern	EUD	-	UK	-	-	-	-	Domestic	-	Y
LDomLandrace11	-	AY884750	Larson et al. 2005	N	-	-	-	-	-	-	-	As	AS	AS	-	-	-	-	-	-	Landrace	-	-	-	-	-	Modern	0	Modern	EUD	-	UK	-	-	-	-	Domestic	-	Y
LDomLandrace12	-	AY884773	Larson et al. 2005	N	-	-	-	-	-	-	-	ANC-Aside	EU	EU	-	-	-	-	-	-	Landrace	-	-	-	-	-	Modern	0	Modern	EUD	-	UK	-	-	-	-	Domestic	-	Y
LDomLandrace13	-	AY884760	Larson et al. 2005	N	-	-	-	-	-	-	-	As	AS	AS	-	-	-	-	-	-	Landrace	-	-	-	-	-	Modern	0	Modern	EUD	-	France	-	-	-	-	Domestic	-	Y
LDomLandrace14	-	AY884787	Larson et al. 2005	N	-	-	-	-	-	-	-	ANC-Aside	EU	EU	-	-	-	-	-	-	Landrace	-	-	-	-	-	Modern	0	Modern	EUD	-	Germany	-	-	-	-	Domestic	-	Y
LDomLargeWhite05	-	AY884761	Larson et al. 2005	N	-	-	-	-	-	-	-	ANC-Aside	EU	EU	-	-	-	-	-	-	Large white	-	-	-	-	-	Modern	0	Modern	EUD	-	UK	-	-	-	-	Domestic	-	Y
LDomLargeWhite06	-	AY884762	Larson et al. 2005	N	-	-	-	-	-	-	-	As	AS	AS	-	-	-	-	-	-	Large white	-	-	-	-	-	Modern	0	Modern	EUD	-	UK	-	-	-	-	Domestic	-	Y
LDomLargeWhite08	-	AY884763	Larson et al. 2005	N	-	-	-	-	-	-	-	ANC-Aside	EU	EU	-	-	-	-	-	-	Large white	-	-	-	-	-	Modern	0	Modern	EUD	-	France	-	-	-	-	Domestic	-	Y
LDomLarWhite02	-	AY884786	Larson et al. 2005	N	-	-	-	-	-	-	-	As	AS	AS	-	-	-	-	-	-	Large white	-	-	-	-	-	Modern	0	Modern	EUD	-	Germany	-	-	-	-	Domestic	-	Y
LDomLarWhite07	-	AY884785	Larson et al. 2005	N	-	-	-	-	-	-	-	As	AS	AS	-	-	-	-	-	-	Large white	-	-	-	-	-	Modern	0	Modern	EUD	-	UK	-	-	-	-	Domestic	-	Y
LDomLarWhite10	-	AY884772	Larson et al. 2005	N	-	-	-	-	-	-	-	As	AS	AS	-	-	-	-	-	-	Large white	-	-	-	-	-	Modern	0	Modern	EUD	-	Germany	-	-	-	-	Domestic	-	Y
LDomLeicoma01	-	AY884759	Larson et al. 2005	N	-	-	-	-	-	-	-	ANC-Aside	EU	EU	-	-	-	-	-	-	Leicoma	-	-	-	-	-	Modern	0	Modern	EUD	-	UK	-	-	-	-	Domestic	-	Y
LDomMidWhite01	-	AY884770	Larson et al. 2005	N	-	-	-	-	-	-	-	ANC-Cside	EU	EU	-	-	-	-	-	-	Middle white	-	-	-	-	-	Modern	0	Modern	EUD	-	UK	-	-	-	-	Domestic	-	Y
LDomPietrain03	-	AY884769	Larson et al. 2005	N	-	-	-	-	-	-	-	ANC-Aside	EU	EU	-	-	-	-	-	-	Pietrain	-	-	-	-	-	Modern	0	Modern	EUD	-	Germany	-	-	-	-	Domestic	-	Y
LDomPietrain05	-	AY884766	Larson et al. 2005	N	-	-	-	-	-	-	-	ANC-Aside	EU	EU	-	-	-	-	-	-	Pietrain	-	-	-	-	-	Modern	0	Modern	EUD	-	France	-	-	-	-	Domestic	-	Y
LDomPortBisaro01	-	AY884755	Larson et al. 2005	N	-	-	-	-	-	-	-	ANC-Aside	EU	EU	-	-	-	-	-	-	Portugal Bisaro	-	-	-	-	-	Modern	0	Modern	EUD	-	Portugal	-	-	-	-	Domestic	-	Y
LDomSwedLinderod01	-	AY884751	Larson et al. 2005	N	-	-	-	-	-	-	-	ANC-Aside	EU	EU	-	-	-	-	-	-	LinderOdssvin	-	-	-	-	-	Modern	0	Modern	EUD	-	Sweden	-	-	-	-	Domestic	-	Y
LDomUKTamworth01	-	AY884767	Larson et al. 2005	N	-	-	-	-	-	-	-	As	AS	AS	-	-	-	-	-	-	Tamworth	-	-	-	-	-	Modern	0	Modern	EUD	-	UK	-	-	-	-	Domestic	-	Y
LeifFrenchWB	-	AY884815	Larson et al. 2005	N	-	-	-	-	-	-	-	ANC-Aside	EU	EU	-	-	-	-	-	-	-	-	-	-	-	-	-	-	-	EUW	-	France	-	-	-	-	Wild	-	Y
MJ01 - manchado jabugo	-	AY884782	Larson et al. 2005	N	-	-	-	-	-	-	-	As	AS	AS	-	-	-	-	-	-	-	-	-	-	-	-	Modern	0	Modern	EUD	-	Spain	-	-	-	-	Domestic	-	Y
GL220	-	AY884696	Larson et al. 2005	N	-	-	-	-	-	-	-	ANC-Y2-5A	Y2	EU	-	-	-	-	-	-	-	-	-	-	-	-	-	-	-	EUD	Alta Roca, Corsica	France	-	-	-	-	Feral	-	Y
GL284	-	AY884728	Larson et al. 2005	N	-	-	-	-	-	-	-	ANC-Aside	EU	EU	-	-	-	-	-	-	-	-	-	-	-	-	-	-	-	EUD	Alta Roca, Corsica	France	-	-	-	-	Feral	-	Y
GL285	-	AY884729	Larson et al. 2005	N	-	-	-	-	-	-	-	ANC-Aside	EU	EU	-	-	-	-	-	-	-	-	-	-	-	-	-	-	-	EUD	Alta Roca, Corsica	France	-	-	-	-	Feral	-	Y
GL242	-	AY884714	Larson et al. 2005	N	-	-	-	-	-	-	-	ANC-Cside	EU	EU	-	-	-	-	-	-	-	-	-	-	-	-	-	-	-	EUW	Aragon	Spain	-	-	-	-	Wild	-	Y
GL221	-	AY884697	Larson et al. 2005	N	-	-	-	-	-	-	-	ANC-Cside	EU	EU	-	-	-	-	-	-	-	-	-	-	-	-	-	-	-	EUW	Asturias	Spain	-	-	-	-	Wild	-	Y
GL110	-	AY884667	Larson et al. 2005	N	-	-	-	-	-	-	-	ANC-Aside	EU	EU	-	-	-	-	-	-	-	-	-	-	-	-	-	-	-	EUD	Corsica	France	-	-	-	-	Feral	-	Y
LCorsica82	-	AY884796	Larson et al. 2005	N	-	-	-	-	-	-	-	ANC-Aside	EU	EU	-	-	-	-	-	-	-	-	-	-	-	-	Modern	0	Modern	EUD	Corsica	France	-	-	-	-	Feral	-	Y
GL71	-	AY884633	Larson et al. 2005	N	-	-	-	-	-	-	-	ANC-Aside	EU	EU	-	-	-	-	-	-	-	-	-	-	-	-	-	-	-	EUW	Cote D'Or, Is-sur-Tille	France	-	-	-	-	Wild	-	Y
GL107	-	AY884664	Larson et al. 2005	N	-	-	-	-	-	-	-	ANC-Aside	EU	EU	-	-	-	-	-	-	-	-	-	-	-	-	-	-	-	EUW	Czech / German border	Germany	-	-	-	-	Wild	-	Y
GL222	-	AY884698	Larson et al. 2005	N	-	-	-	-	-	-	-	ANC-Cside	EU	EU	-	-	-	-	-	-	-	-	-	-	-	-	-	-	-	EUW	Estremadra	Portugal	-	-	-	-	Wild	-	Y
GL59	-	AY884622	Larson et al. 2005	N	-	-	-	-	-	-	-	ANC-Arm2T	ArmT	NE	-	-	-	-	-	-	-	-	-	-	-	-	-	-	-	NEW	Hamadan	Iran	-	-	-	-	Wild	-	Y
GL63	-	AY884626	Larson et al. 2005	N	-	-	-	-	-	-	-	ANC-Aside	EU	EU	-	-	-	-	-	-	-	-	-	-	-	-	-	-	-	EUW	Hartz Mts	Germany	-	-	-	-	Wild	-	Y
GL112	-	AY884669	Larson et al. 2005	N	-	-	-	-	-	-	-	ANC-Aside	EU	EU	-	-	-	-	-	-	-	-	-	-	-	-	-	-	-	EUW	Het Loo	Netherlands	-	-	-	-	Wild	-	Y
GL244	-	AY884716	Larson et al. 2005	N	-	-	-	-	-	-	-	ANC-Italy	IT	EU	-	-	-	-	-	-	-	-	-	-	-	-	-	-	-	EUW	Maremma Region	Italy	-	-	-	-	Wild	-	Y
GL245	-	AY884717	Larson et al. 2005	N	-	-	-	-	-	-	-	ANC-Italy	IT	EU	-	-	-	-	-	-	-	-	-	-	-	-	-	-	-	EUW	Maremma Region	Italy	-	-	-	-	Wild	-	Y
GL246	-	AY884718	Larson et al. 2005	N	-	-	-	-	-	-	-	ANC-Italy	IT	EU	-	-	-	-	-	-	-	-	-	-	-	-	-	-	-	EUW	Maremma Region	Italy	-	-	-	-	Wild	-	Y
GL247	-	AY884719	Larson et al. 2005	N	-	-	-	-	-	-	-	ANC-Italy	IT	EU	-	-	-	-	-	-	-	-	-	-	-	-	-	-	-	EUW	Maremma Region	Italy	-	-	-	-	Wild	-	Y
GL248	-	AY884720	Larson et al. 2005	N	-	-	-	-	-	-	-	ANC-Italy	IT	EU	-	-	-	-	-	-	-	-	-	-	-	-	-	-	-	EUW	Maremma Region	Italy	-	-	-	-	Wild	-	Y
GL249	-	AY884721	Larson et al. 2005	N	-	-	-	-	-	-	-	ANC-Italy	IT	EU	-	-	-	-	-	-	-	-	-	-	-	-	-	-	-	EUW	Maremma Region	Italy	-	-	-	-	Wild	-	Y
GL250	-	AY884722	Larson et al. 2005	N	-	-	-	-	-	-	-	ANC-Italy	IT	EU	-	-	-	-	-	-	-	-	-	-	-	-	-	-	-	EUW	Maremma Region	Italy	-	-	-	-	Wild	-	Y
GL251	-	AY884723	Larson et al. 2005	N	-	-	-	-	-	-	-	ANC-Italy	IT	EU	-	-	-	-	-	-	-	-	-	-	-	-	-	-	-	EUW	Maremma Region	Italy	-	-	-	-	Wild	-	Y
GL77	-	AY884638	Larson et al. 2005	N	-	-	-	-	-	-	-	As	AS	AS	-	-	-	-	-	-	Dried tissue	-	-	-	-	-	Modern	0	Modern	NEW	Mazanderon, 25km East of Gorgon	Iran	-	-	-	-	Wild	-	Y
GL252	-	AY884724	Larson et al. 2005	N	-	-	-	-	-	-	-	ANC-Aside	EU	EU	-	-	-	-	-	-	-	-	-	-	-	-	-	-	-	EUW	near Florence	Italy	-	-	-	-	Wild	-	Y
GL143	-	AY884681	Larson et al. 2005	N	-	-	-	-	-	-	-	ANC-Aside	EU	EU	-	-	-	-	-	-	-	-	-	-	-	-	-	-	-	EUD	Near Levie, Corsica	France	-	-	-	-	Feral	-	Y
GL287	-	AY884731	Larson et al. 2005	N	-	-	-	-	-	-	-	ANC-EU	EU	EU	-	-	-	-	-	-	-	-	-	-	-	-	-	-	-	EUD	Near Levie, Corsica	France	-	-	-	-	Feral	-	Y
GL144	-	AY884682	Larson et al. 2005	N	-	-	-	-	-	-	-	ANC-Aside	EU	EU	-	-	-	-	-	-	-	-	-	-	-	-	-	-	-	EUW	Near Tempio, Gallura, Sardinia	Italy	-	-	-	-	Wild	-	Y
GL286	-	AY884730	Larson et al. 2005	N	-	-	-	-	-	-	-	ANC-EU	EU	EU	-	-	-	-	-	-	-	-	-	-	-	-	-	-	-	EUD	Ota, Corsica	France	-	-	-	-	Feral	-	Y
GL73	-	AY884635	Larson et al. 2005	N	-	-	-	-	-	-	-	ANC-Cside	EU	EU	-	-	-	-	-	-	Mandible	-	-	-	-	-	Modern	0	-	NEW	Ougda, Taforalt	Morocco	-	-	-	-	Wild	-	Y
GL109	-	AY884666	Larson et al. 2005	N	-	-	-	-	-	-	-	ANC-Cside	EU	EU	-	-	-	-	-	-	-	-	-	-	-	-	-	-	-	EUW	Rathsdorf	Germany	-	-	-	-	Wild	-	Y
GL111	-	AY884668	Larson et al. 2005	N	-	-	-	-	-	-	-	ANC-Aside	EU	EU	-	-	-	-	-	-	-	-	-	-	-	-	-	-	-	EUD	Sardinia	Italy	-	-	-	-	Feral	-	Y
GL190	-	AY884690	Larson et al. 2005	N	-	-	-	-	-	-	-	ANC-Italy	IT	EU	-	-	-	-	-	-	-	-	-	-	-	-	-	-	-	EUD	Sardinia	Italy	-	-	-	-	Feral	-	Y
GL288	-	AY884732	Larson et al. 2005	N	-	-	-	-	-	-	-	ANC-Aside	EU	EU	-	-	-	-	-	-	-	-	-	-	-	-	-	-	-	EUD	Sardinia	Italy	-	-	-	-	Feral	-	Y
LNSardinia88	-	AY884795	Larson et al. 2005	N	-	-	-	-	-	-	-	ANC-Aside	EU	EU	-	-	-	-	-	-	-	-	-	-	-	-	Modern	0	Modern	EUD	Sardinia	Italy	-	-	-	-	Feral	-	Y
GL133	-	AY884672	Larson et al. 2005	N	-	-	-	-	-	-	-	ANC-Cside	EU	EU	-	-	-	-	-	-	-	-	-	-	-	-	-	-	-	EUD	Stene I Bo, lofoten Islands	Norway	-	-	-	-	Feral	-	Y
GL289	-	AY884733	Larson et al. 2005	N	-	-	-	-	-	-	-	ANC-Aside	EU	EU	-	-	-	-	-	-	-	-	-	-	-	-	-	-	-	EUD	Urzulei, Ogliastra, Sardinia	Italy	-	-	-	-	Feral	-	Y
GL142	-	AY884680	Larson et al. 2005	N	-	-	-	-	-	-	-	ANC-Arm2T	ArmT	NE	-	-	-	-	-	-	-	-	-	-	-	-	-	-	-	NEW	Vaik region	Armenia	-	-	-	-	Wild	-	Y
GL108	-	AY884665	Larson et al. 2005	N	-	-	-	-	-	-	-	ANC-Aside	EU	EU	-	-	-	-	-	-	-	-	-	-	-	-	-	-	-	EUW	WFG Wriesen	Germany	-	-	-	-	Wild	-	Y
PigBioDiv_BK01	-	AY884783	Larson et al. 2005	N	-	-	-	-	-	-	-	ANC-Aside	EU	EU	-	-	-	-	-	-	-	-	-	-	-	-	-	-	-	EUD	-	UK	-	-	-	-	Domestic	-	Y
GL1040	-	DQ872981	Larson et al. 2007	N	-	-	-	-	-	-	-	ANC-Aside	EU	EU	-	-	-	-	-	4086	-	-	-	-	-	-	-	-	-	NED	-	Cyprus	-	-	-	-	Domestic	-	Y
GL1041	-	DQ872982	Larson et al. 2007	N	-	-	-	-	-	-	-	ANC-Aside	EU	EU	-	-	-	-	-	10220	-	-	-	-	-	-	-	-	-	NED	-	Cyprus	-	-	-	-	Domestic	-	Y
GL159	-	DQ873024	Larson et al. 2007	N	-	-	-	-	-	-	-	ANC-Aside	EU	EU	-	-	-	-	-	4000N	-	-	-	-	-	-	-	-	-	EUD	-	Hungary	-	-	-	-	Domestic	-	Y
GL185	-	DQ873025	Larson et al. 2007	N	-	-	-	-	-	-	-	ANC-Aside	EU	EU	-	-	-	-	-	-	below 2nd chamber	-	-	-	-	-	AD 1578-1661	380	-	EUU-A	-	Hungary	-	-	-	-	Unknown	-	Y
GL186	-	DQ873026	Larson et al. 2007	N	-	-	-	-	-	-	-	ANC-Aside	EU	EU	-	-	-	-	-	-	below 3rd chamber	-	-	-	-	-	AD 1578-1667	380	-	EUU-A	-	Hungary	-	-	-	-	Unknown	-	Y
GL330	-	DQ873198	Larson et al. 2007	N	-	-	-	-	-	-	-	ANC-Aside	EU	EU	-	-	-	-	-	E9 dI 2	-	-	-	-	-	-	c.AD1100	900	-	EUD-A	-	Faroe Islands	-	-	-	-	Domestic	-	Y
GL343	-	DQ872983	Larson et al. 2007	N	-	-	-	-	-	-	-	ANC-Arm2T	ArmT	NE	-	-	-	-	-	-	Horizon M1	-	-	-	-	-	5th millennium BC uncal?	6500	-	NEW-A	-	Armenia	-	-	-	-	Wild	-	Y
GL361	-	DQ873176	Larson et al. 2007	N	-	-	-	-	-	-	-	ANC-Aside	EU	EU	-	-	-	-	-	-	level -1.05m	-	-	-	-	-	9th-12th cent. AD	1050	-	EUD-A	-	Iceland	-	-	-	-	Domestic	-	Y
GL366	-	DQ872995	Larson et al. 2007	N	-	-	-	-	-	-	-	ANC-Aside	EU	EU	-	-	-	-	-	-	level 4, area B	-	-	-	-	-	13th cent AD	800	-	NED-A	-	Armenia	-	-	-	-	Domestic	-	Y
GL392	-	DQ872932	Larson et al. 2007	N	-	-	-	-	-	-	-	ANC-Cside	EU	EU	-	-	-	-	-	-	pit	-	-	-	-	-	-	-	-	BLW	-	Romania	-	-	-	-	Wild	-	Y
GL529	-	DQ873143	Larson et al. 2007	N	-	-	-	-	-	-	-	ANC-Aside	EU	EU	-	-	-	-	-	Z885	-	-	-	-	-	-	6th-7th cent AD	1400	-	EUD-A	-	England	-	-	-	-	Domestic	-	Y
GL724	-	DQ872933	Larson et al. 2007	N	-	-	-	-	-	-	-	ANC-Cside	EU	EU	-	-	-	-	-	-	-	-	-	-	-	-	-	-	-	EUW	-	Estonia	-	-	-	-	Wild	-	Y
GL748	-	DQ872934	Larson et al. 2007	N	-	-	-	-	-	-	-	ANC-Arm1T	ArmT	NE	-	-	-	-	-	-	-	-	-	-	-	-	-	-	-	NEW	-	Syria	-	-	-	-	Wild	-	Y
GL767	-	DQ872942	Larson et al. 2007	N	-	-	-	-	-	-	-	NE1	NE1	NE	-	-	-	-	-	-	-	-	-	-	-	-	-	-	-	NEW	-	Iraq	-	-	-	-	Wild	-	Y
GL768	-	DQ872943	Larson et al. 2007	N	-	-	-	-	-	-	-	ANC-Arm1T	ArmT	NE	-	-	-	-	-	-	-	-	-	-	-	-	-	-	-	NEW	-	Syria	-	-	-	-	Wild	-	Y
GL769	-	DQ872944	Larson et al. 2007	N	-	-	-	-	-	-	-	ANC-Y1-6A	Y1	NE	-	-	-	-	-	-	-	-	-	-	-	-	-	-	-	NEW	-	Iran	-	-	-	-	Wild	-	Y
GL799	-	DQ872961	Larson et al. 2007	N	-	-	-	-	-	-	-	ANC-Cside	EU	EU	-	-	-	-	-	-	-	-	-	-	-	-	-	-	-	BLW	-	Romania	-	-	-	-	Wild	-	Y
GL812	-	DQ872994	Larson et al. 2007	N	-	-	-	-	-	-	-	ANC-Aside	EU	EU	-	-	-	-	-	-	-	-	-	-	-	-	1st half 1st mill. AD	1500	-	NEU-A	-	Armenia	-	-	-	-	Unknown	-	Y
GL861	-	DQ872992	Larson et al. 2007	N	-	-	-	-	-	-	-	ANC-Aside	EU	EU	-	-	-	-	-	-	-	-	-	-	-	-	6th-5th cent BC	2500	-	NEU-A	-	Armenia	-	-	-	-	Unknown	-	Y
GL864	-	DQ872996	Larson et al. 2007	N	-	-	-	-	-	-	-	ANC-Aside	EU	EU	-	-	-	-	-	-	-	-	-	-	-	-	13th cent AD	800	-	NEU-A	-	Armenia	-	-	-	-	Unknown	-	Y
GL876	-	DQ872990	Larson et al. 2007	N	-	-	-	-	-	-	-	ANC-Arm1T	ArmT	NE	-	-	-	-	-	-	-	-	-	-	-	-	13th-9th cent. BC	1250	-	NEU-A	-	Armenia	-	-	-	-	Unknown	-	Y
GL881	-	DQ872991	Larson et al. 2007	N	-	-	-	-	-	-	-	ANC-Aside	EU	EU	-	-	-	-	-	-	-	-	-	-	-	-	6th-5th cent BC	2500	-	NEU-A	-	Armenia	-	-	-	-	Unknown	-	Y
GL895	-	DQ872993	Larson et al. 2007	N	-	-	-	-	-	-	-	ANC-Aside	EU	EU	-	-	-	-	-	-	-	-	-	-	-	-	7th-5th cent BC	2500	-	NED-A	-	Armenia	-	-	-	-	Domestic	-	Y
GL945	-	DQ872970	Larson et al. 2007	N	86947	28.5116	0.00017006	M	127	0.00933004	-	ANC-Cside	EU	EU	-	0	2309	0	0	BMNH 1914.4.17.1 / LMNH.31	-	-	-	-	-	-	Modern	0	Modern	EUW	-	Slovakia	Wild	0	0	-	Wild	Wild	Y
GL950	-	DQ872974	Larson et al. 2007	N	2299273	77.4141	0.0218886	M	15345	9.40553	EU	ANC-Cside	EU	EU	0	0	328763	0	0	BMNH / LMNH.36	-	-	-	-	-	-	Modern	0	Modern	-	-	-	Domestic	0	0	-	Domestic	Domestic	Y
GL951	-	DQ872975	Larson et al. 2007	N	410152	61.3699	0.00401694	M	11118	2.5787	EU	ANC-Aside	EU	EU	0	0	61657	1	0	BMNH 58.5.4.36 / LMNH.37	-	-	-	-	-	-	Modern	0	Modern	BLW	-	Bulgaria	Wild	0	0	-	Wild	Wild	Y
GL952	-	DQ872976	Larson et al. 2007	N	-	-	-	-	-	-	-	ANC-Arm1T	ArmT	NE	-	-	-	-	-	BMNH 1934.6.28.1 / LMNH.38	-	-	-	-	-	-	-	-	-	NEU	-	Sudan	-	-	-	-	Unknown	-	Y
GL959	-	DQ872977	Larson et al. 2007	N	-	-	-	-	-	-	-	ANC-Cside	EU	EU	-	-	-	-	-	-	-	-	-	-	-	-	-	-	-	EUD	-	Sardinia	-	-	-	-	Domestic	-	Y
GL960	-	DQ872978	Larson et al. 2007	N	-	-	-	-	-	-	-	ANC-Cside	EU	EU	-	-	-	-	-	-	-	-	-	-	-	-	-	-	-	EUD	-	Sardinia	-	-	-	-	Domestic	-	Y
GL961	-	DQ872979	Larson et al. 2007	N	-	-	-	-	-	-	-	ANC-Cside	EU	EU	-	-	-	-	-	-	-	-	-	-	-	-	-	-	-	EUD	-	Sardinia	-	-	-	-	Domestic	-	Y
GL316	-	DQ873203	Larson et al. 2007	N	-	-	-	-	-	-	-	ANC-Aside	EU	EU	-	-	-	-	-	C2b	-	-	-	-	-	-	2800-2500 cal BC	4650	-	EUU-A	Ajvide	Sweden	-	-	-	-	Unknown	-	Y
GL453	-	DQ873199	Larson et al. 2007	N	-	-	-	-	-	-	-	ANC-Aside	EU	EU	-	-	-	-	-	QSLXII 09 C21	-	-	-	-	-	-	2800-2500 cal BC	4650	-	EUU-A	Ajvide	Sweden	-	-	-	-	Unknown	-	Y
GL459	-	DQ873202	Larson et al. 2007	N	-	-	-	-	-	-	-	ANC-Aside	EU	EU	-	-	-	-	-	QSMXVI 12 C2N2	-	-	-	-	-	-	2800-2500 cal BC	4650	-	EUU-A	Ajvide	Sweden	-	-	-	-	Unknown	-	Y
GL474	-	DQ873201	Larson et al. 2007	N	-	-	-	-	-	-	-	ANC-Aside	EU	EU	-	-	-	-	-	-	-	-	-	-	-	-	2800-2500 cal BC	4650	-	EUU-A	Ajvide	Sweden	-	-	-	-	Unknown	-	Y
GL488	-	DQ873200	Larson et al. 2007	N	-	-	-	-	-	-	-	ANC-Aside	EU	EU	-	-	-	-	-	-	-	-	-	-	-	-	2800-2500 cal BC	4650	-	EUU-A	Ajvide	Sweden	-	-	-	-	Unknown	-	Y
GL116	-	DQ873012	Larson et al. 2007	N	-	-	-	-	-	-	-	ANC-Cside	EU	EU	-	-	-	-	-	21227	-	-	-	-	-	-	12,000-10,000 BC	13000	-	EUW-A	Allendorf	Germany	-	-	-	-	Wild	-	Y
GL311	-	DQ873047	Larson et al. 2007	N	-	-	-	-	-	-	-	ANC-Aside	EU	EU	-	-	-	-	-	C A Reed	-	-	-	-	-	-	1st cent AD	1950	-	EUU-A	Arco di Costantino	Italy	-	-	-	-	Unknown	-	Y
GL336	-	DQ873037	Larson et al. 2007	N	-	-	-	-	-	-	-	ANC-Aside	EU	EU	-	-	-	-	-	GO97	Layer II	-	-	-	-	-	c.1400-1200 BC cal	3300	-	EUU-A	Arrubiu	Italy	-	-	-	-	Unknown	-	Y
GL885	-	DQ873040	Larson et al. 2007	N	-	-	-	-	-	-	-	ANC-Italy	IT	EU	-	-	-	-	-	-	-	-	-	-	-	-	c.1200-900 BC cal	1250	-	EUU-A	Arrubiu	Italy	-	-	-	-	Unknown	-	Y
GL892	-	DQ873039	Larson et al. 2007	N	-	-	-	-	-	-	-	ANC-Italy	IT	EU	-	-	-	-	-	-	-	-	-	-	-	-	c.1200-900 BC cal	1250	-	EUU-A	Arrubiu	Italy	-	-	-	-	Unknown	-	Y
GL751	-	DQ872937	Larson et al. 2007	N	-	-	-	-	-	-	-	NE1	NE1	NE	-	-	-	-	-	-	-	-	-	-	-	-	-	-	-	NEW	Baghdad	Iraq	-	-	-	-	Wild	-	Y
GL355	-	DQ873154	Larson et al. 2007	N	-	-	-	-	-	-	-	ANC-Y1-6A	Y1	NE	-	-	-	-	-	-	Layer III	-	-	-	-	-	early 4th Mil BC	6000	-	EUD-A	Bercy	France	-	-	-	-	Domestic	-	Y
GL571	-	DQ873148	Larson et al. 2007	N	-	-	-	-	-	-	-	ANC-Aside	EU	EU	-	-	-	-	-	-	-	-	-	-	-	-	early 4th Mil BC	6000	-	EUD-A	Bercy	France	-	-	-	-	Domestic	-	Y
GL572	-	DQ873149	Larson et al. 2007	N	-	-	-	-	-	-	-	ANC-Aside	EU	EU	-	-	-	-	-	-	-	-	-	-	-	-	early 4th Mil BC	6000	-	EUD-A	Bercy	France	-	-	-	-	Domestic	-	Y
GL573	-	DQ873151	Larson et al. 2007	N	-	-	-	-	-	-	-	ANC-Aside	EU	EU	-	-	-	-	-	-	-	-	-	-	-	-	early 4th Mil BC	6000	-	EUD-A	Bercy	France	-	-	-	-	Domestic	-	Y
GL574	-	DQ873153	Larson et al. 2007	N	-	-	-	-	-	-	-	ANC-Cside	EU	EU	-	-	-	-	-	-	-	-	-	-	-	-	early 4th Mil BC	6000	-	EUW-A	Bercy	France	-	-	-	-	Wild	-	Y
GL824	-	DQ873150	Larson et al. 2007	N	-	-	-	-	-	-	-	ANC-Aside	EU	EU	-	-	-	-	-	-	-	-	-	-	-	-	early 4th Mil BC	6000	-	EUD-A	Bercy	France	-	-	-	-	Domestic	-	Y
GL846	-	DQ873146	Larson et al. 2007	N	-	-	-	-	-	-	-	ANC-Y1-6A	Y1	NE	-	-	-	-	-	-	-	OxA-24752	5351	31	6271	6003	-	6137	-	EUD-A	Bercy	France	-	-	-	-	Domestic	-	Y
GL859	-	DQ873147	Larson et al. 2007	N	-	-	-	-	-	-	-	ANC-Aside	EU	EU	-	-	-	-	-	-	-	-	-	-	-	-	early 4th Mil BC	6000	-	EUD-A	Bercy	France	-	-	-	-	Domestic	-	Y
GL874	-	DQ873152	Larson et al. 2007	N	-	-	-	-	-	-	-	ANC-Aside	EU	EU	-	-	-	-	-	-	-	-	-	-	-	-	early 4th Mil BC	6000	-	EUD-A	Bercy	France	-	-	-	-	Domestic	-	Y
GL749	-	DQ872935	Larson et al. 2007	N	-	-	-	-	-	-	-	ANC-Cside	EU	EU	-	-	-	-	-	-	-	-	-	-	-	-	-	-	-	EUW	Bialystok Prov	Poland	-	-	-	-	Wild	-	Y
GL521	-	DQ873081	Larson et al. 2007	N	-	-	-	-	-	-	-	ANC-Y1-6A	Y1	NE	-	-	-	-	-	tg41	-	-	-	-	-	-	4500-3950 BC	6225	-	EUD-A	Bordusani	Romania	-	-	-	-	Domestic	-	Y
GL906	-	DQ873099	Larson et al. 2007	N	-	-	-	-	-	-	-	ANC-Aside	EU	EU	-	-	-	-	-	-	-	-	-	-	-	-	1000-800 BC	2900	-	EUU-A	Bucu 2004	Romania	-	-	-	-	Unknown	-	Y
GL1030	-	DQ873098	Larson et al. 2007	N	-	-	-	-	-	-	-	ANC-Aside	EU	EU	-	-	-	-	-	1986.9	-	-	-	-	-	-	3000-1600 BC	4300	-	EUD-A	Buzau County	Romania	-	-	-	-	Domestic	-	Y
A212	CPC-98-2330	DQ873125	Larson et al. 2007	N	-	-	-	-	-	-	-	ANC-Cside	EU	EU	-	-	-	-	-	-	below 2nd chamber, right mandible	UB-6912	5547	40	6406	6286	-	6346	-	EUW-A	Carsington Pasture Cave	England	-	-	-	-	Wild	-	Y
A213	CPC-98-2330	DQ873126	Larson et al. 2007	N	-	-	-	-	-	-	-	ANC-Cside	EU	EU	-	-	-	-	-	-	right tibia	UB-6913	6770	40	7675	7575	-	7625	-	EUW-A	Carsington Pasture Cave	England	-	-	-	-	Wild	-	Y
A214	CPC-98-1109	DQ873127	Larson et al. 2007	N	-	-	-	-	-	-	-	ANC-Aside	EU	EU	-	-	-	-	-	-	left humerus	UB-6914	2922	33	3165	2964	-	6129	-	EUD-A	Carsington Pasture Cave	England	-	-	-	-	Domestic	-	Y
A215	CPC-98-2280	DQ873128	Larson et al. 2007	N	-	-	-	-	-	-	-	ANC-Aside	EU	EU	-	-	-	-	-	-	left radius	UB-6915	2941	32	3207	2990	-	3099	-	EUD-A	Carsington Pasture Cave	England	-	-	-	-	Domestic	-	Y
A216	CPC-98-2325	DQ873129	Larson et al. 2007	N	-	-	-	-	-	-	-	ANC-Aside	EU	EU	-	-	-	-	-	-	right scapula	UB-6916	4675	38	5576	5314	-	5445	-	EUD-A	Carsington Pasture Cave	England	-	-	-	-	Domestic	-	Y
A217	CPC-98-?	DQ873130	Larson et al. 2007	N	-	-	-	-	-	-	-	ANC-Aside	EU	EU	-	-	-	-	-	-	-	UB-6917	3846	35	4407	4154	-	4281	-	EUU-A	Carsington Pasture Cave	England	-	-	-	-	Unknown	-	Y
GL987	-	DQ873094	Larson et al. 2007	N	-	-	-	-	-	-	-	ANC-Y1-6A	Y1	NE	-	-	-	-	-	-	-	-	-	-	-	-	mid 5th - mid 4th millennium BC	6000	-	EUU-A	Cascioarele	Romania	-	-	-	-	Unknown	-	Y
GL567	-	DQ873086	Larson et al. 2007	N	-	-	-	-	-	-	-	ANC-Cside	EU	EU	-	-	-	-	-	-	-	-	-	-	-	-	mid 5th - mid 4th millennium BC	6000	-	BLW-A	Cascioarele A	Romania	-	-	-	-	Wild	-	Y
GL568	-	DQ873088	Larson et al. 2007	N	-	-	-	-	-	-	-	ANC-Y1-6A	Y1	NE	-	-	-	-	-	-	-	-	-	-	-	-	mid 5th - mid 4th millennium BC	6000	-	EUD-A	Cascioarele A	Romania	-	-	-	-	Domestic	-	Y
GL868	-	DQ873090	Larson et al. 2007	N	-	-	-	-	-	-	-	ANC-Y1-6A	Y1	NE	-	-	-	-	-	-	-	-	-	-	-	-	mid 5th - mid 4th millennium BC	6000	-	EUD-A	Cascioarele A	Romania	-	-	-	-	Domestic	-	Y
GL566	-	DQ873085	Larson et al. 2007	N	462885	2.29776	8.47e-05	F	687	0.0645278	-	ANC-Cside	EU	EU	-	0	904	0	0	5041-05-01	-	-	-	-	-	-	mid 5th - mid 4th millennium BC	6000	Chalcolithic	BLW-A	Căscioarele A	Romania	Wild	0	0	-	Wild	Wild	Y
ASPig9	-	DQ873111	Larson et al. 2007	N	-	-	-	-	-	-	-	ANC-Aside	EU	EU	-	-	-	-	-	109	-	-	-	-	-	-	29th/28th century BC	4800	-	EUD-A	Cazis-Petrushugel	Switzerland	-	-	-	-	Domestic	-	Y
GL1022	-	DQ873110	Larson et al. 2007	N	-	-	-	-	-	-	-	ANC-Cside	EU	EU	-	-	-	-	-	731	-	-	-	-	-	-	29th/28th century BC	4800	-	EUD-A	Cazis-Petrushugel	Switzerland	-	-	-	-	Domestic	-	Y
GL326	-	DQ873070	Larson et al. 2007	N	-	-	-	-	-	-	-	ANC-Cside	EU	EU	-	-	-	-	-	D R Womochel or A F DeBlase	-	-	-	-	-	-	14th-15th cent. AD	650	-	EUU-A	Cencelle	Italy	-	-	-	-	Unknown	-	Y
GL345	-	DQ873071	Larson et al. 2007	N	-	-	-	-	-	-	-	ANC-Aside	EU	EU	-	-	-	-	-	-	Isle of Skye	-	-	-	-	-	14th-15th cent. AD	650	-	EUU-A	Cencelle	Italy	-	-	-	-	Unknown	-	Y
GL367	-	DQ873072	Larson et al. 2007	N	-	-	-	-	-	-	-	ANC-Aside	EU	EU	-	-	-	-	-	MO B006	-	-	-	-	-	-	14th-15th cent. AD	600	-	EUU-A	Cencelle	Italy	-	-	-	-	Unknown	-	Y
GL372	-	DQ873068	Larson et al. 2007	N	264091	8.46564	5.26e-05	F	474	0.0432192	-	ANC-Italy	IT	EU	-	-	317	0	0	MVII	Couche 3	-	-	-	-	-	14th-15th cent. AD	600	-	EUW-A	Cencelle	Italy	Wild	0	0	-	Wild	Wild	Y
GL438	-	DQ873073	Larson et al. 2007	N	295925	8.03751	7.28e-05	F	6689	0.899175	EU	ANC-Italy	IT	IT	1	0	660	0	0	3011	-	-	-	-	-	-	14th-15th cent. AD	600	-	EUW-A	Cencelle	Italy	Wild	0	0	-	Wild	Wild	Y
GL456	-	DQ873074	Larson et al. 2007	N	-	-	-	-	-	-	-	ANC-Aside	EU	EU	-	-	-	-	-	QSLXX 03 C21	-	-	-	-	-	-	14th-15th cent. AD	600	-	EUU-A	Cencelle	Italy	-	-	-	-	Unknown	-	Y
GL464	-	DQ873069	Larson et al. 2007	N	81689	26.3242	0.00014728	-	1112	0.0945645	ArmT	ANC-Italy	IT	IT	1	0	2043	0	0	95	-	-	-	-	-	-	14th-15th cent. AD	650	-	EUW-A	Cencelle	Italy	Wild	0	0	-	Wild	Wild	Y
GL527	-	DQ873134	Larson et al. 2007	N	142449	9.77613	6.36e-05	-	3496	0.361344	EU	ANC-Aside	EU	EU	0	0	712	0	0	17	-	-	-	-	-	-	1st-5th cent AD	1750	Roman	EUW-A	Chedworth Roman villa	England	Wild	0	0	-	Wild	Wild	Y
GL884	-	DQ873038	Larson et al. 2007	N	-	-	-	-	-	-	-	ANC-Cside	EU	EU	-	-	-	-	-	-	-	-	-	-	-	-	13th-9th cent. BC	1250	-	EUU-A	Concordia Sagittaria	Italy	-	-	-	-	Unknown	-	Y
GL1036	-	DQ873103	Larson et al. 2007	N	-	-	-	-	-	-	-	ANC-Aside	EU	EU	-	-	-	-	-	3216	-	-	-	-	-	-	300-400 AD	1650	-	EUD-A	Constanta County	Romania	-	-	-	-	Domestic	-	Y
GL1037	-	DQ873104	Larson et al. 2007	N	-	-	-	-	-	-	-	ANC-Aside	EU	EU	-	-	-	-	-	4014	-	-	-	-	-	-	300-400 AD	1650	-	EUD-A	Constanta County	Romania	-	-	-	-	Domestic	-	Y
GL530	-	DQ873135	Larson et al. 2007	N	-	-	-	-	-	-	-	ANC-Aside	EU	EU	-	-	-	-	-	Z994	-	-	-	-	-	-	1st-5th cent AD	1750	-	EUU-A	Coppergate	England	-	-	-	-	Unknown	-	Y
GL531	-	DQ873136	Larson et al. 2007	N	-	-	-	-	-	-	-	ANC-Aside	EU	EU	-	-	-	-	-	ZMK 119/1971	-	-	-	-	-	-	1st-5th cent AD	1750	-	EUU-A	Coppergate	England	-	-	-	-	Unknown	-	Y
GL325	-	DQ873062	Larson et al. 2007	N	-	-	-	-	-	-	-	ANC-Aside	EU	EU	-	-	-	-	-	-	cultural layer	-	-	-	-	-	10th cent. AD	1150	-	EUU-A	Crypta Balbi	Italy	-	-	-	-	Unknown	-	Y
GL439	-	DQ873067	Larson et al. 2007	N	-	-	-	-	-	-	-	ANC-Aside	EU	EU	-	-	-	-	-	-	pit 4	-	-	-	-	-	10th cent. AD	1100	-	EUD-A	Crypta Balbi	Italy	-	-	-	-	Domestic	-	Y
GL440	-	DQ873066	Larson et al. 2007	N	-	-	-	-	-	-	-	ANC-Aside	EU	EU	-	-	-	-	-	-	pit 55	-	-	-	-	-	10th cent. AD	1100	-	EUU-A	Crypta Balbi	Italy	-	-	-	-	Unknown	-	Y
GL455	-	DQ873065	Larson et al. 2007	N	-	-	-	-	-	-	-	ANC-Aside	EU	EU	-	-	-	-	-	QSLXIX 24 C21	-	-	-	-	-	-	10th cent. AD	1150	-	EUU-A	Crypta Balbi	Italy	-	-	-	-	Unknown	-	Y
GL460	-	DQ873064	Larson et al. 2007	N	-	-	-	-	-	-	-	ANC-Aside	EU	EU	-	-	-	-	-	QSXVI 13 C2	-	-	-	-	-	-	10th cent. AD	1100	-	EUU-A	Crypta Balbi	Italy	-	-	-	-	Unknown	-	Y
GL471	-	DQ873063	Larson et al. 2007	N	-	-	-	-	-	-	-	ANC-Aside	EU	EU	-	-	-	-	-	-	Sondage LXI and Caseta B	-	-	-	-	-	10th cent. AD	1100	-	EUU-A	Crypta Balbi	Italy	-	-	-	-	Unknown	-	Y
GL496	-	DQ873060	Larson et al. 2007	N	165931	19.989	0.00010967	F	804	0.0809005	Y1	ANC-Italy	IT	EU	1	0	1386	0	0	63	Mandible C, male	-	-	-	-	-	10th cent. AD	1150	-	EUW-A	Crypta Balbi	Italy	Wild	-	-	-	Wild	Wild	Y
GL501	-	DQ873061	Larson et al. 2007	N	-	-	-	-	-	-	-	ANC-Aside	EU	EU	-	-	-	-	-	-	-	-	-	-	-	-	10th cent. AD	1150	-	EUU-A	Crypta Balbi	Italy	-	-	-	-	Unknown	-	Y
GL705	-	DQ873050	Larson et al. 2007	N	-	-	-	-	-	-	-	ANC-Cside	EU	EU	-	-	-	-	-	-	-	-	-	-	-	-	8th cent AD	1300	-	EUU-A	Crypta Balbi	Italy	-	-	-	-	Unknown	-	Y
GL706	-	DQ873049	Larson et al. 2007	N	-	-	-	-	-	-	-	ANC-Cside	EU	EU	-	-	-	-	-	-	-	-	-	-	-	-	7th cent AD	1400	-	EUU-A	Crypta Balbi	Italy	-	-	-	-	Unknown	-	Y
GL708	-	DQ873052	Larson et al. 2007	N	-	-	-	-	-	-	-	ANC-Italy	IT	EU	-	-	-	-	-	-	-	-	-	-	-	-	8th cent AD	1300	-	EUU-A	Crypta Balbi	Italy	-	-	-	-	Unknown	-	Y
GL709	-	DQ873053	Larson et al. 2007	N	-	-	-	-	-	-	-	ANC-Aside	EU	EU	-	-	-	-	-	-	-	-	-	-	-	-	8th cent AD	1300	-	EUU-A	Crypta Balbi	Italy	-	-	-	-	Unknown	-	Y
GL720	-	DQ873054	Larson et al. 2007	N	-	-	-	-	-	-	-	ANC-Cside	EU	EU	-	-	-	-	-	-	-	-	-	-	-	-	8th cent AD	1300	-	EUU-A	Crypta Balbi	Italy	-	-	-	-	Unknown	-	Y
GL721	-	DQ873055	Larson et al. 2007	N	-	-	-	-	-	-	-	ANC-Aside	EU	EU	-	-	-	-	-	-	-	-	-	-	-	-	8th cent AD	1300	-	EUU-A	Crypta Balbi	Italy	-	-	-	-	Unknown	-	Y
GL722	-	DQ873048	Larson et al. 2007	N	-	-	-	-	-	-	-	ANC-Italy	IT	EU	-	-	-	-	-	-	-	-	-	-	-	-	7th cent AD	1400	-	EUU-A	Crypta Balbi	Italy	-	-	-	-	Unknown	-	Y
GL731	-	DQ873057	Larson et al. 2007	N	-	-	-	-	-	-	-	ANC-Aside	EU	EU	-	-	-	-	-	-	-	-	-	-	-	-	9th cent AD	1200	-	EUU-A	Crypta Balbi	Italy	-	-	-	-	Unknown	-	Y
GL732	-	DQ873058	Larson et al. 2007	N	-	-	-	-	-	-	-	ANC-Aside	EU	EU	-	-	-	-	-	-	-	-	-	-	-	-	9th cent AD	1200	-	EUU-A	Crypta Balbi	Italy	-	-	-	-	Unknown	-	Y
GL733	-	DQ873059	Larson et al. 2007	N	-	-	-	-	-	-	-	ANC-Cside	EU	EU	-	-	-	-	-	-	-	-	-	-	-	-	9th cent AD	1200	-	EUU-A	Crypta Balbi	Italy	-	-	-	-	Unknown	-	Y
GL374	-	DQ872931	Larson et al. 2007	N	-	-	-	-	-	-	-	ANC-Aside	EU	EU	-	-	-	-	-	N	-	-	-	-	-	-	-	-	-	BLW	Dubova, Iron Gates	Romania	-	-	-	-	Wild	-	Y
GL524	-	DQ873131	Larson et al. 2007	N	-	-	-	-	-	-	-	ANC-Aside	EU	EU	-	-	-	-	-	unitG,ctx004	-	-	-	-	-	-	2800-2400 BC cal	4600	-	EUD-A	Durrington Walls 04	England	-	-	-	-	Domestic	-	Y
GL525	-	DQ873132	Larson et al. 2007	N	-	-	-	-	-	-	-	ANC-Aside	EU	EU	-	-	-	-	-	Z.M.K. 119/1971	-	-	-	-	-	-	2800-2400 BC cal	4600	-	EUD-A	Durrington Walls 04	England	-	-	-	-	Domestic	-	Y
GL526	-	DQ873133	Larson et al. 2007	N	-	-	-	-	-	-	-	ANC-Aside	EU	EU	-	-	-	-	-	Z1185	-	-	-	-	-	-	2800-2400 BC cal	4600	-	EUD-A	Durrington Walls 04	England	-	-	-	-	Domestic	-	Y
GL541	-	DQ873019	Larson et al. 2007	N	-	-	-	-	-	-	-	ANC-Cside	EU	EU	-	-	-	-	-	-	-	-	-	-	-	-	5,500-5,000 BC cal	7250	-	EUU-A	Eilsleben	Germany	-	-	-	-	Unknown	-	Y
GL973	-	DQ873022	Larson et al. 2007	N	-	-	-	-	-	-	-	ANC-Y1-6A	Y1	NE	-	-	-	-	-	-	-	-	-	-	-	-	5,500-5,000 BC cal	7250	-	EUU-A	Eilsleben	Germany	-	-	-	-	Unknown	-	Y
GL976	-	DQ873023	Larson et al. 2007	N	-	-	-	-	-	-	-	ANC-Y1-6A	Y1	NE	-	-	-	-	-	-	-	-	-	-	-	-	5,500-5,000 BC cal	7250	-	EUU-A	Eilsleben	Germany	-	-	-	-	Unknown	-	Y
GL707	-	DQ873051	Larson et al. 2007	N	164873	1.64005	1.89e-05	-	3480	0.388852	EU	ANC-Italy	IT	IT	1	0	238	0	0	3991	-	-	-	-	-	-	8th cent AD	1300	-	EUW-A	Exedra of Crypta Balbi	Italy	Wild	0	0	-	Wild	Wild	Y
GL723	-	DQ873056	Larson et al. 2007	N	87738	9.25369	7.34e-05	-	150	0.0107145	-	ANC-Cside	EU	EU	-	0	909	0	0	7248	-	-	-	-	-	-	9th cent AD	1200	-	EUW-A	Exedra of Crypta Balbi	Italy	Wild	0	0	-	Wild	Wild	Y
GL752	-	DQ872938	Larson et al. 2007	N	-	-	-	-	-	-	-	ANC-Y1-6A	Y1	NE	-	-	-	-	-	-	-	-	-	-	-	-	-	-	-	NEW	Fars	Iran	-	-	-	-	Wild	-	Y
GL771	-	DQ872945	Larson et al. 2007	N	-	-	-	-	-	-	-	NE1	NE1	NE	-	-	-	-	-	-	-	-	-	-	-	-	-	-	-	NEW	Fars	Iran	-	-	-	-	Wild	-	Y
GL157	-	DQ873140	Larson et al. 2007	N	-	-	-	-	-	-	-	ANC-Aside	EU	EU	-	-	-	-	-	2000D	-	-	-	-	-	-	1st-5th cent. AD	1800	-	EUU-A	Fishergate	England	-	-	-	-	Unknown	-	Y
GL327	-	DQ873139	Larson et al. 2007	N	-	-	-	-	-	-	-	ANC-Aside	EU	EU	-	-	-	-	-	D R Womochel or A F DeBlase	-	-	-	-	-	-	1st-5th cent. AD	1800	-	EUU-A	Fishergate	England	-	-	-	-	Unknown	-	Y
GL429	-	DQ873122	Larson et al. 2007	N	190163	9.88888	5.13e-05	F	6252	0.907783	Y1	ANC-Cside	EU	EU	1	0	432	0	0	ZMK 119/1971	-	-	-	-	-	-	4500-3900 BC	6200	Late Mesolithic	EUW-A	Flynderhage	Denmark	Wild	0	0	-	Wild	Wild	Y
GL907	-	DQ873124	Larson et al. 2007	N	172474	0.51602	2.06e-06	M	19	0.00168543	-	ANC-Cside	EU	EU	-	0	4	0	0	-	-	-	-	-	-	-	4500-3900 BC	6200	Late Mesolithic	EUW-A	Flynderhage	Denmark	Wild	0	0	-	Wild	Wild	Y
GL119	-	DQ873013	Larson et al. 2007	N	-	-	-	-	-	-	-	ANC-Cside	EU	EU	-	-	-	-	-	21292	-	-	-	-	-	-	8,500-7,500 BC cal	10000	-	EUW-A	Friesack	Germany	-	-	-	-	Wild	-	Y
GL120	-	DQ873015	Larson et al. 2007	N	-	-	-	-	-	-	-	ANC-Cside	EU	EU	-	-	-	-	-	-	-	-	-	-	-	-	8,500-7,500 BC cal	10000	-	EUW-A	Friesack	Germany	-	-	-	-	Wild	-	Y
GL121	-	DQ873016	Larson et al. 2007	N	-	-	-	-	-	-	-	ANC-Cside	EU	EU	-	-	-	-	-	019 (1463)	-	-	-	-	-	-	8,500-7,500 BC cal	10000	-	EUW-A	Friesack	Germany	-	-	-	-	Wild	-	Y
GL538	-	DQ873014	Larson et al. 2007	N	92232	5.78216	1.91e-05	M	1307	0.120749	EU	ANC-Aside	EU	EU	0	0	192	0	0	9	-	-	-	-	-	-	8,500-7,500 cal. BC	9000	Mesolithic II/III	EUW-A	Friesack	Germany	Wild	0	0	-	Wild	Wild	Y
GL738	-	DQ873030	Larson et al. 2007	N	-	-	-	-	-	-	-	ANC-Aside	EU	EU	-	-	-	-	-	-	-	-	-	-	-	-	c,1,500 BC cal	3500	-	EUU-A	Grotta Madonna	Italy	-	-	-	-	Unknown	-	Y
GL848	-	DQ873029	Larson et al. 2007	N	-	-	-	-	-	-	-	ANC-Italy	IT	EU	-	-	-	-	-	-	-	-	-	-	-	-	5.500-4,500 BC cal	7000	-	EUU-A	Grotta Madonna	Italy	-	-	-	-	Unknown	-	Y
GL882	-	DQ873028	Larson et al. 2007	N	-	-	-	-	-	-	-	ANC-Italy	IT	EU	-	-	-	-	-	-	-	-	-	-	-	-	6,500-5,500 BC cal	8000	-	EUU-A	Grotta Madonna	Italy	-	-	-	-	Unknown	-	Y
GL507	-	DQ873107	Larson et al. 2007	N	-	-	-	-	-	-	-	ANC-Aside	EU	EU	-	-	-	-	-	-	-	-	-	-	-	-	late 2nd - early 1st century BC	2000	-	EUD-A	Grube84	Switzerland	-	-	-	-	Domestic	-	Y
GL509	-	DQ873108	Larson et al. 2007	N	-	-	-	-	-	-	-	ANC-Aside	EU	EU	-	-	-	-	-	-	-	-	-	-	-	-	late 2nd - early 1st century BC	2000	-	EUD-A	Grube86	Switzerland	-	-	-	-	Domestic	-	Y
GL457	-	DQ873197	Larson et al. 2007	N	-	-	-	-	-	-	-	ANC-Aside	EU	EU	-	-	-	-	-	QSMXV19 C2 N5	-	-	-	-	-	-	350-100BC	2225	-	EUD-A	High Pasture Cave	Scotland	-	-	-	-	Domestic	-	Y
GL341	-	DQ873175	Larson et al. 2007	N	-	-	-	-	-	-	-	ANC-Aside	EU	EU	-	-	-	-	-	-	Horizon G	-	-	-	-	-	10th cent AD	1100	-	EUD-A	Hofstadir	Iceland	-	-	-	-	Domestic	-	Y
GL30	-	DQ873004	Larson et al. 2007	N	-	-	-	-	-	-	-	ANC-Cside	EU	EU	-	-	-	-	-	C A Reed	-	-	-	-	-	-	c. 2700-2300 BC	7000	-	EUU-A	Homolka	Czech Rep.	-	-	-	-	Unknown	-	Y
GL33	-	DQ873005	Larson et al. 2007	N	-	-	-	-	-	-	-	ANC-Aside	EU	EU	-	-	-	-	-	E9 cI dI 2	-	-	-	-	-	-	c. 2700-2300 BC	7000	-	EUU-A	Homolka	Czech Rep.	-	-	-	-	Unknown	-	Y
GL34	-	DQ873006	Larson et al. 2007	N	-	-	-	-	-	-	-	ANC-Aside	EU	EU	-	-	-	-	-	-	Horizon F	-	-	-	-	-	c. 2700-2300 BC	4500	-	EUU-A	Homolka	Czech Rep.	-	-	-	-	Unknown	-	Y
GL36	-	DQ873007	Larson et al. 2007	N	-	-	-	-	-	-	-	ANC-Cside	EU	EU	-	-	-	-	-	-	level -1.05m	-	-	-	-	-	c. 2700-2300 BC	7000	-	EUU-A	Homolka	Czech Rep.	-	-	-	-	Unknown	-	Y
GL37	-	DQ873008	Larson et al. 2007	N	236221	9.54064	4.19e-05	-	187	0.029495	-	ANC-Cside	EU	EU	-	0	427	0	0	8	-	-	-	-	-	-	c. 2700-2300 BC	4500	Eneolithic	EUW-A	Homolka	Czech Rep.	Wild	0	0	-	Wild	Wild	Y
GL38	-	DQ873009	Larson et al. 2007	N	77726	12.8168	2.04e-05	F	465	0.0454463	-	ANC-Cside	EU	EU	-	0	151	0	0	9	-	-	-	-	-	-	c. 2700-2300 BC	4500	Eneolithic	EUW-A	Homolka	Czech Rep.	Wild	0	0	-	Wild	Wild	Y
GL41	-	DQ873010	Larson et al. 2007	N	-	-	-	-	-	-	-	ANC-Cside	EU	EU	-	-	-	-	-	-	pit	-	-	-	-	-	c. 2700-2300 BC	4500	-	EUU-A	Homolka	Czech Rep.	-	-	-	-	Unknown	-	Y
GL1032	-	DQ873097	Larson et al. 2007	N	-	-	-	-	-	-	-	ANC-Aside	EU	EU	-	-	-	-	-	2030	-	-	-	-	-	-	3000-1600 BC?	4300	-	EUD-A	Ilfov County	Romania	-	-	-	-	Domestic	-	Y
GL1034	-	DQ873101	Larson et al. 2007	N	-	-	-	-	-	-	-	ANC-Aside	EU	EU	-	-	-	-	-	2030	-	-	-	-	-	-	900 - 150 BC?	2525	-	EUD-A	Ilfov County	Romania	-	-	-	-	Domestic	-	Y
GL1035	-	DQ873102	Larson et al. 2007	N	-	-	-	-	-	-	-	ANC-Aside	EU	EU	-	-	-	-	-	2030	-	-	-	-	-	-	900 - 150 BC?	2525	-	EUD-A	Ilfov County	Romania	-	-	-	-	Domestic	-	Y
GL750	-	DQ872936	Larson et al. 2007	N	-	-	-	-	-	-	-	ANC-Arm2T	ArmT	NE	-	-	-	-	-	-	-	-	-	-	-	-	-	-	-	NEW	Irbil	Iraq	-	-	-	-	Wild	-	Y
GL944	-	DQ872969	Larson et al. 2007	N	621800	52.1272	0.00277111	M	864	0.0849335	NE1	NE1	NE1	NE	0	0	38817	1	0	-	-	-	-	-	-	-	Modern	0	Modern	NEW	Karafasi, Tiflis (Tbilisi)	Georgia	Wild	0	0	-	Wild	Wild	Y
GL510	-	DQ873105	Larson et al. 2007	N	-	-	-	-	-	-	-	ANC-Cside	EU	EU	-	-	-	-	-	-	surface of 2nd chamber	-	-	-	-	-	1st-3rd century AD	1850	-	EUU-A	Kastelen	Switzerland	-	-	-	-	Unknown	-	Y
GL814	-	DQ873106	Larson et al. 2007	N	-	-	-	-	-	-	-	ANC-Aside	EU	EU	-	-	-	-	-	-	-	-	-	-	-	-	1st-3rd century AD	1800	-	EUD-A	Kastelen	Switzerland	-	-	-	-	Domestic	-	Y
GL781	-	DQ872947	Larson et al. 2007	N	-	-	-	-	-	-	-	NE1	NE1	NE	-	-	-	-	-	-	-	-	-	-	-	-	-	-	-	NEW	Kermanshahan	Iran	-	-	-	-	Wild	-	Y
GL786	-	DQ872951	Larson et al. 2007	N	-	-	-	-	-	-	-	As	AS	AS	-	-	-	-	-	-	Kermanshah, E of	-	-	-	-	-	Modern	0	-	NEW	Kermanshahan	Iran	-	-	-	-	Wild	-	Y
GL782	-	DQ872948	Larson et al. 2007	N	-	-	-	-	-	-	-	NE1	NE1	NE	-	-	-	-	-	-	-	-	-	-	-	-	-	-	-	NEW	Khuzistan	Iran	-	-	-	-	Wild	-	Y
GL783	-	DQ872949	Larson et al. 2007	N	-	-	-	-	-	-	-	NE1	NE1	NE	-	-	-	-	-	-	-	-	-	-	-	-	-	-	-	NEW	Khuzistan	Iran	-	-	-	-	Wild	-	Y
GL784	-	DQ872950	Larson et al. 2007	N	-	-	-	-	-	-	-	NE1	NE1	NE	-	-	-	-	-	-	-	-	-	-	-	-	-	-	-	NEW	Khuzistan	Iran	-	-	-	-	Wild	-	Y
A352	-	DQ873178	Larson et al. 2007	N	-	-	-	-	-	-	-	ANC-Cside	EU	EU	-	-	-	-	-	NMING: F21156; reference LNG/169	Bone element metapodial	OxA-4242	8340	110	9529	9033	-	9358	-	EUW-A	Kilgreany	Ireland	-	-	-	-	Wild	-	Y
GL948	-	DQ872972	Larson et al. 2007	N	54546	38.1458	0.0003095	F	159	0.0164329	-	ANC-Aside	EU	EU	-	0	4561	0	0	BMNH 14.3.19.1 / LMNH.33	-	-	-	-	-	-	Modern	0	Modern	EUU	Kos	Greece	Unknown	0	0	-	Unknown	Unknown	Y
GL949	-	DQ872973	Larson et al. 2007	N	124249	33.3186	0.00047672	F	402	0.0346716	-	ANC-Aside	EU	EU	-	0	7139	1	0	BMNH / LMNH.35	-	-	-	-	-	-	Modern	0	Modern	EUU	Kos	Greece	Unknown	0	0	-	Unknown	Unknown	Y
GL187	-	DQ872987	Larson et al. 2007	N	-	-	-	-	-	-	-	ANC-Arm1T	ArmT	NE	-	-	-	-	-	-	below 3rd chamber	-	-	-	-	-	13th-9th cent. BC	3100	-	NEU-A	Lchashen	Armenia	-	-	-	-	Unknown	-	Y
GL188	-	DQ872988	Larson et al. 2007	N	-	-	-	-	-	-	-	ANC-Arm1T	ArmT	NE	-	-	-	-	-	Bone 90168	-	-	-	-	-	-	13th-9th cent. BC	3100	-	NEU-A	Lchashen	Armenia	-	-	-	-	Unknown	-	Y
GL891	-	DQ872989	Larson et al. 2007	N	-	-	-	-	-	-	-	ANC-Arm1T	ArmT	NE	-	-	-	-	-	-	-	-	-	-	-	-	13th-9th cent. BC	1250	-	NEU-A	Lchashen	Armenia	-	-	-	-	Unknown	-	Y
GL896	-	DQ872986	Larson et al. 2007	N	-	-	-	-	-	-	-	ANC-Arm1T	ArmT	NE	-	-	-	-	-	-	-	-	-	-	-	-	13th-9th cent. BC	1250	-	NEU-A	Lchashen	Armenia	-	-	-	-	Unknown	-	Y
GL900	-	DQ873078	Larson et al. 2007	N	-	-	-	-	-	-	-	ANC-Y1-6A	Y1	NE	-	-	-	-	-	-	-	-	-	-	-	-	5500 BC	7500	-	EUD-A	Magura	Romania	-	-	-	-	Domestic	-	Y
GL903	-	DQ873079	Larson et al. 2007	N	-	-	-	-	-	-	-	ANC-Y1-6A	Y1	NE	-	-	-	-	-	-	-	-	-	-	-	-	5500 BC	7500	-	EUD-A	Magura	Romania	-	-	-	-	Domestic	-	Y
GL788	-	DQ872953	Larson et al. 2007	N	-	-	-	-	-	-	-	As	AS	AS	-	-	-	-	-	-	Dried tissue	-	-	-	-	-	Modern	0	Modern	NEW	Maku, 3 mi NE	Iran	-	-	-	-	Wild	-	Y
GL787	-	DQ872952	Larson et al. 2007	N	-	-	-	-	-	-	-	ANC-Arm2T	AS	AS	-	-	-	-	-	-	Sama, 5 km E	-	-	-	-	-	Modern	0	-	NEW	Mazandaran	Iran	-	-	-	-	Wild	-	Y
GL789	-	DQ872954	Larson et al. 2007	N	-	-	-	-	-	-	-	As	AS	AS	-	-	-	-	-	-	Dried tissue	-	-	-	-	-	Modern	0	Modern	NEW	Mazandaran	Iran	-	-	-	-	Wild	-	Y
GL790	-	DQ872955	Larson et al. 2007	N	-	-	-	-	-	-	-	As	AS	AS	-	-	-	-	-	-	Dried tissue	-	-	-	-	-	Modern	0	Modern	NEW	Mazandaran	Iran	-	-	-	-	Wild	-	Y
GL791	-	DQ872956	Larson et al. 2007	N	-	-	-	-	-	-	-	As	AS	AS	-	-	-	-	-	-	Gorgan, 16 km ESE	-	-	-	-	-	Modern	0	-	NEW	Mazandaran	Iran	-	-	-	-	Wild	-	Y
GL158	-	DQ873119	Larson et al. 2007	N	-	-	-	-	-	-	-	ANC-Aside	EU	EU	-	-	-	-	-	218-65-25	-	-	-	-	-	-	Late 2nd - 5th Century AD	1750	-	EUD-A	Montaigle	Belgium	-	-	-	-	Domestic	-	Y
A244	MC98, F1604	DQ873177	Larson et al. 2007	N	-	-	-	-	-	-	-	ANC-Aside	EU	EU	-	-	-	-	-	-	patella	UB-6918	5054	37	5909	5715	-	5812	-	EUU-A	Moynagh Crannog	Ireland	-	-	-	-	Unknown	-	Y
GL442	-	DQ873179	Larson et al. 2007	N	-	-	-	-	-	-	-	ANC-Aside	EU	EU	-	-	-	-	-	-	pit 56	-	-	-	-	-	3000 BC?	5000	-	EUU-A	Newgrange	Ireland	-	-	-	-	Unknown	-	Y
GL160	-	DQ873182	Larson et al. 2007	N	-	-	-	-	-	-	-	ANC-Aside	EU	EU	-	-	-	-	-	B3047	-	-	-	-	-	-	0-70 AD	2000	-	EUU-A	Nijmegen	Netherlands	-	-	-	-	Unknown	-	Y
GL806	-	DQ873183	Larson et al. 2007	N	-	-	-	-	-	-	-	ANC-Cside	EU	EU	-	-	-	-	-	-	-	-	-	-	-	-	0-70 AD	1975	-	EUU-A	Nijmegen	Netherlands	-	-	-	-	Unknown	-	Y
GL371	-	DQ873181	Larson et al. 2007	N	-	-	-	-	-	-	-	ANC-Aside	EU	EU	-	-	-	-	-	MVII	-	-	-	-	-	-	70-120 AD	1905	-	EUU-A	Nijmegen Canabae	Netherlands	-	-	-	-	Unknown	-	Y
GL208	-	DQ873184	Larson et al. 2007	N	-	-	-	-	-	-	-	ANC-Cside	EU	EU	-	-	-	-	-	Bouquette W Couche 2	-	-	-	-	-	-	-	-	-	EUU	North Sea	Netherlands	-	-	-	-	Unknown	-	Y
GL209	-	DQ873185	Larson et al. 2007	N	-	-	-	-	-	-	-	ANC-Cside	EU	EU	-	-	-	-	-	Bouquette W Couche 2	-	-	-	-	-	-	-	-	-	EUU	North Sea	Netherlands	-	-	-	-	Unknown	-	Y
GL210	-	DQ873186	Larson et al. 2007	N	212642	3.3413	4.22e-05	-	6992	1.0502	EU	ANC-Cside	EU	EU	0	0	423	0	0	JG202	-	-	-	-	-	-	8435-8645 cal. BC	10540	-	EUW-A	North Sea	Netherlands	Wild	0	0	-	Wild	Wild	Y
GL211	-	DQ873187	Larson et al. 2007	N	-	-	-	-	-	-	-	ANC-Cside	EU	EU	-	-	-	-	-	C A Reed	-	-	-	-	-	-	8415-8617 cal BC	10516	-	EUU-A	North Sea	Netherlands	-	-	-	-	Unknown	-	Y
GL212	-	DQ873188	Larson et al. 2007	N	-	-	-	-	-	-	-	ANC-Cside	EU	EU	-	-	-	-	-	C A Reed	-	-	-	-	-	-	4262-4349 cal BC	6306	-	EUU-A	North Sea	Netherlands	-	-	-	-	Unknown	-	Y
GL515	-	DQ873189	Larson et al. 2007	N	-	-	-	-	-	-	-	ANC-Cside	EU	EU	-	-	-	-	-	-	surface of 3rd chamber	-	-	-	-	-	-	-	-	EUU	North Sea	Netherlands	-	-	-	-	Unknown	-	Y
GL516	-	DQ873190	Larson et al. 2007	N	-	-	-	-	-	-	-	ANC-Cside	EU	EU	-	-	-	-	-	tg11	-	-	-	-	-	-	-	-	-	EUU	North Sea	Netherlands	-	-	-	-	Unknown	-	Y
GL431	-	DQ873145	Larson et al. 2007	N	-	-	-	-	-	-	-	ANC-Cside	EU	EU	-	-	-	-	-	-	pit 33	-	-	-	-	-	9th millennium cal BC	10500	-	EUW-A	Noyen - Sur Seine	France	-	-	-	-	Wild	-	Y
GL308	-	DQ873162	Larson et al. 2007	N	-	-	-	-	-	-	-	ANC-Aside	EU	EU	-	-	-	-	-	C A Reed	-	-	-	-	-	-	15th cent. AD	550	-	EUU-A	Ota	France	-	-	-	-	Unknown	-	Y
GL313	-	DQ873163	Larson et al. 2007	N	-	-	-	-	-	-	-	ANC-Aside	EU	EU	-	-	-	-	-	C W McEwan	-	-	-	-	-	-	15th cent. AD	550	-	EUU-A	Ota	France	-	-	-	-	Unknown	-	Y
GL822	-	DQ873165	Larson et al. 2007	N	-	-	-	-	-	-	-	ANC-Aside	EU	EU	-	-	-	-	-	-	-	-	-	-	-	-	15th cent. AD	600	-	EUU-A	Ota	France	-	-	-	-	Unknown	-	Y
GL869	-	DQ873164	Larson et al. 2007	N	-	-	-	-	-	-	-	ANC-Cside	EU	EU	-	-	-	-	-	-	-	-	-	-	-	-	15th cent. AD	600	-	EUU-A	Ota	France	-	-	-	-	Unknown	-	Y
GL314	-	DQ873120	Larson et al. 2007	N	-	-	-	-	-	-	-	ANC-Aside	EU	EU	-	-	-	-	-	C2a	-	-	-	-	-	-	-	-	-	EUD	Oudenburg	Belgium	-	-	-	-	Domestic	-	Y
GL825	-	DQ873121	Larson et al. 2007	N	-	-	-	-	-	-	-	ANC-Aside	EU	EU	-	-	-	-	-	-	-	-	-	-	-	-	-	-	-	EUD	Oudenburg	Belgium	-	-	-	-	Domestic	-	Y
GL522	-	DQ873082	Larson et al. 2007	N	-	-	-	-	-	-	-	ANC-Y1-6A	Y1	NE	-	-	-	-	-	tg44	-	-	-	-	-	-	4500-4250 BC cal	6375	-	EUD-A	Poduri	Romania	-	-	-	-	Domestic	-	Y
GL523	-	DQ873083	Larson et al. 2007	N	-	-	-	-	-	-	-	ANC-Y1-6A	Y1	NE	-	-	-	-	-	tg47	-	-	-	-	-	-	4500-4250 BC	6375	-	EUD-A	Poduri	Romania	-	-	-	-	Domestic	-	Y
GL688	-	DQ873084	Larson et al. 2007	N	-	-	-	-	-	-	-	ANC-Cside	EU	EU	-	-	-	-	-	-	-	-	-	-	-	-	4500-4250 BC	6375	-	BLW-A	Poduri 2001	Romania	-	-	-	-	Wild	-	Y
GL150	-	DQ873100	Larson et al. 2007	N	-	-	-	-	-	-	-	ANC-Cside	EU	EU	-	-	-	-	-	161-22-27	-	-	-	-	-	-	10th century BC	2900	-	EUD-A	Popesti	Romania	-	-	-	-	Domestic	-	Y
GL726	-	DQ873001	Larson et al. 2007	N	131981	1.41914	5.39e-06	-	403	0.0397279	-	ANC-Italy	IT	EU	-	0	5	0	0	Pup97 771C.24	-	-	-	-	-	-	8500 cal. BC	10500	Mesolithic	EUW-A	Pupicina	Croatia	Wild	0	0	-	Wild	Wild	Y
GL728	-	DQ873002	Larson et al. 2007	N	-	-	-	-	-	-	-	ANC-Y2-5A	Y2	EU	-	-	-	-	-	-	-	-	-	-	-	-	4300 cal BC	6300	-	EUU-A	Pupicina	Croatia	-	-	-	-	Unknown	-	Y
GL729	-	DQ873003	Larson et al. 2007	N	-	-	-	-	-	-	-	ANC-Cside	EU	EU	-	-	-	-	-	-	-	-	-	-	-	-	1500 cal BC	3500	-	EUU-A	Pupicina	Croatia	-	-	-	-	Unknown	-	Y
GL730	-	DQ872998	Larson et al. 2007	N	-	-	-	-	-	-	-	ANC-Italy	IT	EU	-	-	-	-	-	-	-	-	-	-	-	-	~9500 Cal BC	11500	-	EUW-A	Pupicina	Croatia	-	-	-	-	Wild	-	Y
GL980	-	DQ873000	Larson et al. 2007	N	7784384	3.97374	0.00144	F	15167	30.779	EU	ANC-Italy	IT	IT	1	0	11227	1	0	Pup96 229.11	-	-	-	-	-	-	8740-9220 cal. BC	10980	Mesolithic	EUW-A	Pupicina	Croatia	Wild	0	0	-	Wild	Wild	Y
GL329	-	DQ873045	Larson et al. 2007	N	-	-	-	-	-	-	-	ANC-Aside	EU	EU	-	-	-	-	-	E11 aIV 3I	-	-	-	-	-	-	1st cent. AD	2000	-	EUU-A	Quirinale	Italy	-	-	-	-	Unknown	-	Y
GL867	-	DQ873046	Larson et al. 2007	N	-	-	-	-	-	-	-	ANC-Cside	EU	EU	-	-	-	-	-	-	-	-	-	-	-	-	1st cent. AD	1900	-	EUU-A	Quirinale	Italy	-	-	-	-	Unknown	-	Y
GL317	-	DQ873172	Larson et al. 2007	N	-	-	-	-	-	-	-	ANC-Aside	EU	EU	-	-	-	-	-	C2b	-	-	-	-	-	-	13th cent. AD	750	-	EUU-A	Rostino	France	-	-	-	-	Unknown	-	Y
GL324	-	DQ873173	Larson et al. 2007	N	-	-	-	-	-	-	-	ANC-Aside	EU	EU	-	-	-	-	-	-	cultural layer	-	-	-	-	-	13th cent. AD	750	-	EUU-A	Rostino	France	-	-	-	-	Unknown	-	Y
GL837	-	DQ873174	Larson et al. 2007	N	-	-	-	-	-	-	-	ANC-Aside	EU	EU	-	-	-	-	-	-	-	-	-	-	-	-	13th cent. AD	800	-	EUU-A	Rostino	France	-	-	-	-	Unknown	-	Y
GL849	-	DQ873171	Larson et al. 2007	N	-	-	-	-	-	-	-	ANC-Aside	EU	EU	-	-	-	-	-	-	-	-	-	-	-	-	14th cent. AD	700	-	EUU-A	Rostino	France	-	-	-	-	Unknown	-	Y
GL321	-	DQ873155	Larson et al. 2007	N	138815	10.5723	3.11e-05	F	975	0.082285	Y1	ANC-Aside	Y1	NE	1	0	316	0	0	-	Chasséen	-	-	-	-	-	c.4,200-3,500 cal. BC	5850	Middle Neolithic	EUW-A	Roucadour	France	Wild	0	0	-	Wild	Wild	Y
GL470	-	DQ873156	Larson et al. 2007	N	127731	20.562	5.26e-05	-	450	0.0364173	-	ANC-Aside	EU	EU	-	0	581	0	0	8	Chasséen	-	-	-	-	-	c.4,200-3,500 cal. BC	5850	Middle Neolithic	EUW-A	Roucadour	France	Wild	0	0	-	Wild	Wild	Y
GL485	-	DQ873157	Larson et al. 2007	N	-	-	-	-	-	-	-	ANC-Aside	EU	EU	-	-	-	-	-	-	-	-	-	-	-	-	c.4,200-3,500 BC cal?	5850	-	EUW-A	Roucadour	France	-	-	-	-	Wild	-	Y
GL334	-	DQ873043	Larson et al. 2007	N	-	-	-	-	-	-	-	ANC-Aside	EU	EU	-	-	-	-	-	GO97	-	-	-	-	-	-	c.900-600 BC	2750	-	EUU-A	Sant'Imbenia	Italy	-	-	-	-	Unknown	-	Y
GL346	-	DQ873042	Larson et al. 2007	N	-	-	-	-	-	-	-	ANC-Cside	EU	EU	-	-	-	-	-	-	kolossy sq.	-	-	-	-	-	c.900-600 BC	2750	-	EUU-A	Sant'Imbenia	Italy	-	-	-	-	Unknown	-	Y
GL811	-	DQ873044	Larson et al. 2007	N	-	-	-	-	-	-	-	ANC-Aside	EU	EU	-	-	-	-	-	-	-	-	-	-	-	-	c.900-600 BC	2750	-	EUU-A	Sant'Imbenia	Italy	-	-	-	-	Unknown	-	Y
GL871	-	DQ873041	Larson et al. 2007	N	-	-	-	-	-	-	-	ANC-Cside	EU	EU	-	-	-	-	-	-	-	-	-	-	-	-	c.900-600 BC	2750	-	EUU-A	Sant'Imbenia	Italy	-	-	-	-	Unknown	-	Y
GL338	-	DQ873036	Larson et al. 2007	N	-	-	-	-	-	-	-	ANC-Aside	EU	EU	-	-	-	-	-	GO97	Layer III	-	-	-	-	-	c.1400-1200 BC cal	3300	-	EUU-A	Santu Antine	Italy	-	-	-	-	Unknown	-	Y
GL344	-	DQ873035	Larson et al. 2007	N	-	-	-	-	-	-	-	ANC-Aside	EU	EU	-	-	-	-	-	-	Horizon O3	-	-	-	-	-	c.1400-1200 BC cal	3300	-	EUU-A	Santu Antine	Italy	-	-	-	-	Unknown	-	Y
GL857	-	DQ873034	Larson et al. 2007	N	-	-	-	-	-	-	-	ANC-Cside	EU	EU	-	-	-	-	-	-	-	-	-	-	-	-	c.1400-1200 BC cal	3300	-	EUU-A	Santu Antine	Italy	-	-	-	-	Unknown	-	Y
GL1027	-	DQ873160	Larson et al. 2007	N	-	-	-	-	-	-	-	ANC-Aside	EU	EU	-	-	-	-	-	1044	-	-	-	-	-	-	ca. 900-700 cal. BC	2800	-	EUD-A	Seine-et-Marne, Yonne Valley	France	-	-	-	-	Domestic	-	Y
GL1028	-	DQ873161	Larson et al. 2007	N	-	-	-	-	-	-	-	ANC-Aside	EU	EU	-	-	-	-	-	1986.9	-	-	-	-	-	-	ca. 900-700 cal. BC	2800	-	EUD-A	Seine-et-Marne, Yonne Valley	France	-	-	-	-	Domestic	-	Y
GL992	-	DQ872985	Larson et al. 2007	N	-	-	-	-	-	-	-	ANC-Arm1T	ArmT	NE	-	-	-	-	-	-	-	-	-	-	-	-	2nd millennium BC uncal?	3500	-	NEU-A	Sevan	Armenia	-	-	-	-	Unknown	-	Y
GL376	-	DQ872984	Larson et al. 2007	N	-	-	-	-	-	-	-	ANC-Arm2T	ArmT	NE	-	-	-	-	-	P Dinkha	-	-	-	-	-	-	late 4th-early 3rd mill BC uncal?	5000	-	NEU-A	Shengevit	Armenia	-	-	-	-	Unknown	-	Y
GL792	-	DQ872957	Larson et al. 2007	N	-	-	-	-	-	-	-	As	AS	AS	-	-	-	-	-	-	Zabol, 24 km SW	-	-	-	-	-	Modern	0	-	NEW	Sistan and Baluchistan	Iran	-	-	-	-	Wild	-	Y
GL793	-	DQ872958	Larson et al. 2007	N	-	-	-	-	-	-	-	ANC-Arm1T	AS	AS	-	-	-	-	-	-	Zabol, 32 km SW	-	-	-	-	-	Modern	0	-	NEW	Sistan and Baluchistan	Iran	-	-	-	-	Wild	-	Y
GL794	-	DQ872959	Larson et al. 2007	N	-	-	-	-	-	-	-	As	AS	AS	-	-	-	-	-	-	Zabol, 32 km SW	-	-	-	-	-	Modern	0	-	NEW	Sistan and Baluchistan	Iran	-	-	-	-	Wild	-	Y
GL795	-	DQ872960	Larson et al. 2007	N	-	-	-	-	-	-	-	As	AS	AS	-	-	-	-	-	-	Zabol, 24 km SW	-	-	-	-	-	Modern	0	-	NEW	Sistan and Baluchistan	Iran	-	-	-	-	Wild	-	Y
GL940	-	DQ872966	Larson et al. 2007	N	-	-	-	-	-	-	-	ANC-Y2-5A	Y2	EU	-	-	-	-	-	-	-	-	-	-	-	-	-	-	-	NEW	Smyrna	Turkey	-	-	-	-	Wild	-	Y
GL946	-	DQ872971	Larson et al. 2007	N	741230	60.4575	0.0047	M	11097	2.33058	EU	ANC-Cside	EU	EU	0	0	66344	1	0	BMNH 24.11.2.1 / LMNH.32	-	-	-	-	-	-	Modern	0	Modern	BLW	Soborin, Comitat, Arad	Romania	Wild	0	0	-	Wild	Wild	Y
GL544	-	DQ873191	Larson et al. 2007	N	-	-	-	-	-	-	-	ANC-Cside	EU	EU	-	-	-	-	-	-	-	-	-	-	-	-	-	-	-	EUU	Southern Bight	Netherlands	-	-	-	-	Unknown	-	Y
GL810	-	DQ873144	Larson et al. 2007	N	-	-	-	-	-	-	-	ANC-Aside	EU	EU	-	-	-	-	-	-	-	-	-	-	-	-	-	-	-	EUU	Southings Lane	England	-	-	-	-	Unknown	-	Y
GL536	-	DQ873118	Larson et al. 2007	N	84499	2.9669	1.08e-05	-	319	0.0299163	-	ANC-Y2-5A	Y2	EU	-	0	45	0	0	5	-	-	-	-	-	-	7th mill BC ca	8000	Mesolithic	EUW-A	Špan-Koba near Lesnoe Kipčak (Crimea)	Ukraine	Wild	0	0	-	Wild	Wild	Y
GL877	-	DQ873180	Larson et al. 2007	N	-	-	-	-	-	-	-	ANC-Aside	EU	EU	-	-	-	-	-	-	-	-	-	-	-	-	4100-3400 BC cal	5750	-	EUU-A	Swifterbant - S3	Netherlands	-	-	-	-	Unknown	-	Y
GL912	-	DQ872962	Larson et al. 2007	N	528734	60.8077	0.003937	M	6757	0.758201	ArmT	ANC-Arm2T	ArmT	NE	0	0	53661	1	0	ZMK 119/1971	-	-	-	-	-	-	Modern	0	Modern	NEW	Talysh, Gilan, West Caspian Sea	Iran	Wild	0	0	-	Wild	Wild	Y
GL754	-	DQ872940	Larson et al. 2007	N	-	-	-	-	-	-	-	ANC-Y2-5A	Y2	EU	-	-	-	-	-	-	-	-	-	-	-	-	-	-	-	NEW	Tarsus Forest	Turkey	-	-	-	-	Wild	-	Y
GL184	-	DQ873033	Larson et al. 2007	N	-	-	-	-	-	-	-	ANC-Cside	EU	EU	-	-	-	-	-	B4866	-	-	-	-	-	-	Late 2nd - early 1st mil. BC	3000	-	EUU-A	Torre Mordillo 87	Italy	-	-	-	-	Unknown	-	Y
GL183	-	DQ873032	Larson et al. 2007	N	-	-	-	-	-	-	-	ANC-Aside	EU	EU	-	-	-	-	-	B4495	-	-	-	-	-	-	Late 2nd - early 1st mil. BC	3000	-	EUU-A	Torre Mordillo 89	Italy	-	-	-	-	Unknown	-	Y
GL467	-	DQ873031	Larson et al. 2007	N	-	-	-	-	-	-	-	ANC-Aside	EU	EU	-	-	-	-	-	-	Sondage 19,Complex 37,unit 1764	-	-	-	-	-	Late 2nd - early 1st mil. BC	3000	-	EUU-A	Torre Mordillo 89	Italy	-	-	-	-	Unknown	-	Y
GL306	-	DQ873123	Larson et al. 2007	N	-	-	-	-	-	-	-	ANC-Aside	EU	EU	-	-	-	-	-	C A Reed	-	-	-	-	-	-	c. AD 1000	1000	-	EUD-A	Trelleborg	Denmark	-	-	-	-	Domestic	-	Y
ASPig4	-	DQ873109	Larson et al. 2007	N	-	-	-	-	-	-	-	ANC-Cside	EU	EU	-	-	-	-	-	109, site code 2001	mandibula, cultural layer context	-	-	-	-	-	2610+/-50BC, 2630+/-50BC indirect 14C dates/stratigraphic	4620	-	EUD-A	Untervaz-Haselboden	Switzerland	-	-	-	-	Domestic	-	Y
ASPig15	-	DQ873116	Larson et al. 2007	N	-	-	-	-	-	-	-	ANC-Cside	EU	EU	-	-	-	-	-	104	-	-	-	-	-	-	38th - 36th century BC	5700	-	EUW-A	Untervaz-Haselbodensenke	Switzerland	-	-	-	-	Wild	-	Y
GL318	-	DQ873167	Larson et al. 2007	N	-	-	-	-	-	-	-	ANC-Aside	EU	EU	-	-	-	-	-	-	Cucuteni A2	-	-	-	-	-	15th cent. AD	550	-	EUU-A	Urtolo	France	-	-	-	-	Unknown	-	Y
GL319	-	DQ873166	Larson et al. 2007	N	-	-	-	-	-	-	-	ANC-Aside	EU	EU	-	-	-	-	-	-	cultural layer	-	-	-	-	-	15th cent. AD	550	-	EUU-A	Urtolo	France	-	-	-	-	Unknown	-	Y
GL858	-	DQ873168	Larson et al. 2007	N	-	-	-	-	-	-	-	ANC-Aside	EU	EU	-	-	-	-	-	-	-	-	-	-	-	-	15th cent. AD	600	-	EUU-A	Urtolo	France	-	-	-	-	Unknown	-	Y
GL996	-	DQ873169	Larson et al. 2007	N	-	-	-	-	-	-	-	ANC-Y2-5A	Y2	EU	-	-	-	-	-	-	-	-	-	-	-	-	15th cent. AD	600	-	EUU-A	Urtolo	France	-	-	-	-	Unknown	-	Y
GL997	-	DQ873170	Larson et al. 2007	N	-	-	-	-	-	-	-	ANC-Aside	EU	EU	-	-	-	-	-	-	-	-	-	-	-	-	15th cent. AD	600	-	EUU-A	Urtolo	France	-	-	-	-	Unknown	-	Y
GL447	-	DQ873095	Larson et al. 2007	N	-	-	-	-	-	-	-	ANC-Cside	EU	EU	-	-	-	-	-	QSKXV 25 C21	-	-	-	-	-	-	5th Millennium BC?	6500	-	EUU-A	Varasti	Romania	-	-	-	-	Unknown	-	Y
GL375	-	DQ873080	Larson et al. 2007	N	-	-	-	-	-	-	-	ANC-Aside	EU	EU	-	-	-	-	-	O2	-	-	-	-	-	-	5300 - 5000 BC?	7150	-	EUU-A	Veterani cave	Romania	-	-	-	-	Unknown	-	Y
GL918	-	DQ872963	Larson et al. 2007	N	-	-	-	-	-	-	-	ANC-Cside	EU	EU	-	-	-	-	-	BMNH 20.2.25.7 / LMNH.01	-	-	-	-	-	-	-	-	-	EUW	Volga Delta	Russia	-	-	-	-	Wild	-	Y
GL919	-	DQ872964	Larson et al. 2007	N	-	-	-	-	-	-	-	ANC-Cside	EU	EU	-	-	-	-	-	-	-	-	-	-	-	-	-	-	-	EUW	Volga Delta	Russia	-	-	-	-	Wild	-	Y
GL935	-	DQ872965	Larson et al. 2007	N	-	-	-	-	-	-	-	ANC-Cside	EU	EU	-	-	-	-	-	-	-	-	-	-	-	-	-	-	-	NEW	West Caucasus, north slope	-	-	-	-	-	Wild	-	Y
GL528	-	DQ873141	Larson et al. 2007	N	126544	7.22911	2.84e-05	-	0	0	-	ANC-Cside	EU	EU	-	0	16	0	0	22780	-	-	-	-	-	-	6th-7th cent AD	1400	Roman	EUW-A	Wroxeter	England	Wild	0	0	-	Wild	Wild	Y
GL804	-	DQ873142	Larson et al. 2007	N	145747	2.64568	2.15e-05	M	0	0	-	ANC-Aside	EU	EU	-	0	155	0	0	12830	-	-	-	-	-	-	6th-7th cent AD	1350	Roman	EUW-A	Wroxeter	England	Wild	0	0	-	Wild	Wild	Y
GL333	-	DQ873194	Larson et al. 2007	N	166736	16.0031	6.17e-05	F	430	0.046891	-	ANC-Cside	EU	EU	-	0	657	0	0	Z885	-	-	-	-	-	-	2,600-1,800 cal. BC?	4200	Chalcolithic/Early Bronze	EUW-A	Zambujal	Portugal	Wild	0	0	-	Wild	Wild	Y
GL454	-	DQ873192	Larson et al. 2007	N	77587	32.6601	6.91e-05	F	837	0.078252	EU	ANC-Cside	EU	EU	0	0	846	0	0	1 / Estremadura Z274	-	-	-	-	-	-	2,600-1,800 cal. BC?	4200	Chalcolithic/Early Bronze	EUU-A	Zambujal	Portugal	Unknown	0	0	-	Unknown	Unknown	Y
GL465	-	DQ873195	Larson et al. 2007	N	-	-	-	-	-	-	-	ANC-Cside	EU	EU	-	-	-	-	-	-	S III, -3.05m	-	-	-	-	-	2,600-1,800 BC cal?	4200	-	EUU-A	Zambujal	Portugal	-	-	-	-	Unknown	-	Y
GL805	-	DQ873196	Larson et al. 2007	N	-	-	-	-	-	-	-	ANC-Cside	EU	EU	-	-	-	-	-	-	-	-	-	-	-	-	2,600-1,800 BC cal?	4200	-	EUU-A	Zambujal	Portugal	-	-	-	-	Unknown	-	Y
GL840	-	DQ873193	Larson et al. 2007	N	-	-	-	-	-	-	-	ANC-Cside	EU	EU	-	-	-	-	-	-	-	-	-	-	-	-	2,600-1,800 BC cal?	4200	-	EUU-A	Zambujal	Portugal	-	-	-	-	Unknown	-	Y
BLT011	LG477	-	László Bartosiewicz	Y	5384565	1.9685	0.00048428	-	359	0.0411124	-	ANC-Y1-6A	Y1	NE	-	0	679	0	0	-	-	-	-	-	-	-	?	-	Late Chalcolithic	NED-A	Çamlibel Tarlasi	Turkey	Domestic	0	0	-	Domestic	Domestic	N
BLT012	LG492	JX894040	László Bartosiewicz	Y	5064293	2.63833	0.00063089	-	699	0.0770481	-	ANC-Arm1T	ArmT	NE	-	0	1704	0	0	-	-	-	-	-	-	-	?	-	Late Chalcolithic	NED-A	Çamlibel Tarlasi	Turkey	Domestic	0	0	-	Domestic	Domestic	Y
BLT015	LG491	JX894039	László Bartosiewicz	Y	5545939	1.85229	0.000649	F	4547	0.50009	ArmT	ANC-Arm1T	ArmT	NE	0	0	5226	1	0	Boğazköy Museum, Tr	-	-	-	-	-	-	3590–3470 cal. BC, 1s	5330	Late Chalcolithic	NED-A	Çamlibel Tarlasi	Turkey	Domestic	0	0	-	Domestic	Domestic	Y
BLT016	LG488	JX894037	László Bartosiewicz	Y	3711133	3.2395	0.00059267	-	1289	0.123458	ArmT	ANC-Arm1T	ArmT	NE	0	0	1743	0	0	Boğazköy Museum, Tr	-	-	-	-	-	-	3590–3470 cal. BC, 1s	5330	Late Chalcolithic	NED-A	Çamlibel Tarlasi	Turkey	Domestic	0	0	-	Domestic	Domestic	Y
BLT017	LG479	-	László Bartosiewicz	Y	3652609	3.48231	0.00062244	-	848	0.0793355	Y1	ANC-Y1-6A	Y1	NE	0	0	1968	0	0	Boğazköy Museum, Tr	-	-	-	-	-	-	3590–3470 cal. BC, 1s	5330	Late Chalcolithic	NED-A	Çamlibel Tarlasi	Turkey	Domestic	0	0	-	Domestic	Domestic	N
BLT018	LG476	JX894031	László Bartosiewicz	Y	4260934	3.93346	0.00127717	M	6991	0.927828	ArmT	ANC-Arm1T	ArmT	NE	0	0	13265	1	0	Boğazköy Museum, Tr	-	-	-	-	-	-	3590–3470 cal. BC, 1s	5330	Late Chalcolithic	NED-A	Çamlibel Tarlasi	Turkey	Domestic	0	0	-	Domestic	Domestic	Y
BLT019	LG475	JX894030	László Bartosiewicz	Y	6399039	2.13791	0.00076328	-	5603	0.658761	ArmT	ANC-Arm1T	ArmT	NE	0	0	4343	0	0	Boğazköy Museum, Tr	-	-	-	-	-	-	3590–3470 cal. BC, 1s	5330	Late Chalcolithic	NED-A	Çamlibel Tarlasi	Turkey	Domestic	0	0	-	Domestic	Domestic	Y
BLT020	LG493	JX894041	László Bartosiewicz	Y	6343798	2.14326	0.00063483	-	278	0.0268465	-	ANC-Arm1T	ArmT	NE	-	0	727	0	0	Boğazköy Museum, Tr	-	-	-	-	-	-	3590–3470 cal. BC, 1s	5330	Late Chalcolithic	NED-A	Çamlibel Tarlasi	Turkey	Domestic	0	0	-	Domestic	Domestic	Y
AA407	GL159	KR075788	László Bartosiewicz	N	386799	3.85523	0.00010794	M	240	0.025462	-	ANC-Aside	EU	EU	-	0	851	0	0	-	Kolossy Sq., Rm per. Celtic floor	-	-	-	-	-	2/3rd cent AD	1800	Roman	EUD-A	Kolosy tér 6, (Aquincum / Budapest)	Hungary	Domestic	0	0	-	Domestic	Domestic	Y
AA410	GL159	KR075788	László Bartosiewicz	N	904691	0.869358	4.88e-05	F	260	0.027629	-	ANC-Aside	EU	EU	-	0	352	0	0	-	Kolossy Sq., Rm per. Celtic floor	-	-	-	-	-	2/3rd cent AD	1800	Roman	EUD-A	Kolosy tér 6, (Aquincum / Budapest)	Hungary	Domestic	0	0	-	Domestic	Domestic	Y
BLT004	-	-	László Bartosiewicz	Y	7572778	10.2995	0.00268344	-	16	0.00282911	-	-	-	-	-	0	277	0	0	-	mandibula fragment	AA-30498	-	-	-	-	7,579–7,350 BP, Aqab 212 - not 14C date; AA-30498	7465	Middle Halaf Period	NEU-A	Tell Aqab	Syria	Unknown	0	0	-	Unknown	Unknown	N
BLT005	-	-	László Bartosiewicz	Y	6028169	3.01133	0.00072039	-	142	0.0162523	-	-	-	-	-	0	193	0	0	-	proximal radius fragment	AA-30498	-	-	-	-	7,579–7,350 BP, Aqab 212 - not 14C date; AA-30498	7465	Middle Halaf Period	NEU-A	Tell Aqab	Syria	Unknown	0	0	-	Unknown	Unknown	N
AFR01	-	KT321849	Lega et al. 2017	N	-	-	-	-	-	-	-	ANC-Aside	EU	EU	-	-	-	-	-	-	-	-	-	-	-	-	1,700 BC	3700	-	EUU-A	Afragola	Italy	-	-	-	-	Unknown	-	Y
AFR02	-	KT321849	Lega et al. 2017	N	-	-	-	-	-	-	-	ANC-Aside	EU	EU	-	-	-	-	-	-	-	-	-	-	-	-	1,700 BC	3700	-	EUU-A	Afragola	Italy	-	-	-	-	Unknown	-	Y
SB1	-	KT321849	Lega et al. 2017	N	-	-	-	-	-	-	-	ANC-Aside	EU	EU	-	-	-	-	-	-	-	-	-	-	-	-	79 AD	1921	Roman	EUD-A	Boscoreale	Italy	-	-	-	-	Domestic	-	Y
SA8	-	KT321849	Lega et al. 2017	N	-	-	-	-	-	-	-	ANC-Aside	EU	EU	-	-	-	-	-	-	-	-	-	-	-	-	600 BC	2600	-	EUD-A	Cisterna Mangusta	Italy	-	-	-	-	Feral	-	Y
PT1	-	KT321849	Lega et al. 2017	N	-	-	-	-	-	-	-	ANC-Aside	EU	EU	-	-	-	-	-	-	-	-	-	-	-	-	10,000-8,000 BC	11000	-	EUU-A	Grotta 3	Italy	-	-	-	-	Unknown	-	Y
PT2	-	KT321849	Lega et al. 2017	N	-	-	-	-	-	-	-	ANC-Aside	EU	EU	-	-	-	-	-	-	-	-	-	-	-	-	10,000-8,000 BC	11000	-	EUU-A	Grotta 3	Italy	-	-	-	-	Unknown	-	Y
AUS1	-	KT321850	Lega et al. 2017	N	-	-	-	-	-	-	-	ANC-Cside	EU	EU	-	-	-	-	-	-	-	-	-	-	-	-	10,000-8,000 BC	11000	-	EUW-A	Grotta Ausino	Italy	-	-	-	-	Wild	-	Y
AUS2	-	KT321849	Lega et al. 2017	N	-	-	-	-	-	-	-	ANC-Aside	EU	EU	-	-	-	-	-	-	-	-	-	-	-	-	10,000-8,000 BC	11000	-	EUW-A	Grotta Ausino	Italy	-	-	-	-	Wild	-	Y
AUS3	-	KT321849	Lega et al. 2017	N	-	-	-	-	-	-	-	ANC-Aside	EU	EU	-	-	-	-	-	-	-	-	-	-	-	-	10,000-8,000 BC	11000	-	EUW-A	Grotta Ausino	Italy	-	-	-	-	Wild	-	Y
TP1	-	KT321853	Lega et al. 2017	N	-	-	-	-	-	-	-	ANC-Y1-6A	Y1	NE	-	-	-	-	-	-	-	-	-	-	-	-	1,600-1,300BC	3450	-	EUD-A	Grotta rumena	Italy	-	-	-	-	Domestic	-	Y
TP2	-	KT321853	Lega et al. 2017	N	-	-	-	-	-	-	-	ANC-Y1-6A	Y1	NE	-	-	-	-	-	-	-	-	-	-	-	-	1,600-1,300BC	3450	-	EUD-A	Grotta rumena	Italy	-	-	-	-	Domestic	-	Y
TEO1	-	KT321849	Lega et al. 2017	N	-	-	-	-	-	-	-	ANC-Aside	EU	EU	-	-	-	-	-	-	-	-	-	-	-	-	10,000-8,000 BC	11000	-	EUW-A	Grotta S. Teodoro	Italy	-	-	-	-	Wild	-	Y
TEO2	-	KT321849	Lega et al. 2017	N	-	-	-	-	-	-	-	ANC-Aside	EU	EU	-	-	-	-	-	-	-	-	-	-	-	-	10,000-8,000 BC	11000	-	EUW-A	Grotta S. Teodoro	Italy	-	-	-	-	Wild	-	Y
TEO3	-	KT321849	Lega et al. 2017	N	-	-	-	-	-	-	-	ANC-Aside	EU	EU	-	-	-	-	-	-	-	-	-	-	-	-	10,000-8,000 BC	11000	-	EUW-A	Grotta S. Teodoro	Italy	-	-	-	-	Wild	-	Y
TEO4	-	KT321849	Lega et al. 2017	N	-	-	-	-	-	-	-	ANC-Aside	EU	EU	-	-	-	-	-	-	-	-	-	-	-	-	10,000-8,000 BC	11000	-	EUW-A	Grotta S. Teodoro	Italy	-	-	-	-	Wild	-	Y
SA3	-	KT321850	Lega et al. 2017	N	-	-	-	-	-	-	-	ANC-Cside	EU	EU	-	-	-	-	-	-	-	-	-	-	-	-	3,500-2,700 BC	5100	-	EUD-A	Grotta verde	Italy	-	-	-	-	Feral	-	Y
SA9	-	KT321849	Lega et al. 2017	N	-	-	-	-	-	-	-	ANC-Aside	EU	EU	-	-	-	-	-	-	-	-	-	-	-	-	27BC-476 AD	1800	-	EUD-A	La Purissima	Italy	-	-	-	-	Feral	-	Y
PM01	-	KT321849	Lega et al. 2017	N	-	-	-	-	-	-	-	ANC-Aside	EU	EU	-	-	-	-	-	-	-	-	-	-	-	-	1,600-700 BC	3150	-	EUD-A	Longola	Italy	-	-	-	-	Domestic	-	Y
PM02	-	KT321849	Lega et al. 2017	N	-	-	-	-	-	-	-	ANC-Aside	EU	EU	-	-	-	-	-	-	-	-	-	-	-	-	1,600-700 BC	3150	-	EUD-A	Longola	Italy	-	-	-	-	Domestic	-	Y
PM03	-	KT321851	Lega et al. 2017	N	-	-	-	-	-	-	-	ANC-Italy	IT	EU	-	-	-	-	-	-	-	-	-	-	-	-	1,600-700 BC	3150	-	EUD-A	Longola	Italy	-	-	-	-	Domestic	-	Y
SA4	-	KT321849	Lega et al. 2017	N	-	-	-	-	-	-	-	ANC-Aside	EU	EU	-	-	-	-	-	-	-	-	-	-	-	-	2,700-1,800 BC	4250	-	EUD-A	Monte di Accoddi	Italy	-	-	-	-	Feral	-	Y
SA6	-	KT321850	Lega et al. 2017	N	-	-	-	-	-	-	-	ANC-Cside	EU	EU	-	-	-	-	-	-	-	-	-	-	-	-	700- 600 BC	2650	-	EUD-A	Monte Sirai	Italy	-	-	-	-	Feral	-	Y
SA5	-	KT321853	Lega et al. 2017	N	-	-	-	-	-	-	-	ANC-Y1-6A	Y1	NE	-	-	-	-	-	-	-	-	-	-	-	-	1,300-900 BC	1100	-	EUD-A	Nuraghe Palmavera	Italy	-	-	-	-	Feral	-	Y
SA7	-	KT321850	Lega et al. 2017	N	-	-	-	-	-	-	-	ANC-Cside	EU	EU	-	-	-	-	-	-	-	-	-	-	-	-	700- 600 BC	2650	-	EUD-A	Nuraghe Sirai	Italy	-	-	-	-	Feral	-	Y
P006	-	KT321849	Lega et al. 2017	N	-	-	-	-	-	-	-	ANC-Aside	EU	EU	-	-	-	-	-	-	-	-	-	-	-	-	79 AD	1921	Roman	EUD-A	Pompei	Italy	-	-	-	-	Domestic	-	N
PR01	-	KT321849	Lega et al. 2017	N	-	-	-	-	-	-	-	ANC-Aside	EU	EU	-	-	-	-	-	-	-	-	-	-	-	-	79 AD	1921	Roman	EUD-A	Pompei	Italy	-	-	-	-	Domestic	-	Y
PR02	-	KT321849	Lega et al. 2017	N	-	-	-	-	-	-	-	ANC-Aside	EU	EU	-	-	-	-	-	-	-	-	-	-	-	-	79 AD	1921	Roman	EUD-A	Pompei	Italy	-	-	-	-	Domestic	-	Y
LG188	-	-	Lionel Gourichon	N	-	-	-	-	-	-	-	ANC-Y2-5A	Y2	EU	-	-	-	-	-	Cepam_01	Cardial	OxA-24703	6212	35	7245	7006	-	7126	Early Neolithic	EUU-A	Fontbrégoua	France	Unknown	-	-	-	Unknown	Unknown	N
LG191	-	-	Lionel Gourichon	N	-	-	-	-	-	-	-	ANC-Y2-5A	Y2	EU	-	-	-	-	-	Cepam_04	Cardial	-	-	-	-	-	ca. 5400-4700 cal. BC	7050	Early Neolithic	EUU-A	Fontbrégoua	France	Unknown	-	-	-	Unknown	Unknown	N
LG194	-	-	Lionel Gourichon	N	-	-	-	-	-	-	-	ANC-Y2-5A	Y2	EU	-	-	-	-	-	Cepam_07	Cardial	OxA-24704	6237	33	7255	7020	-	7138	Early Neolithic	EUU-A	Fontbrégoua	France	Unknown	-	-	-	Unknown	Unknown	N
LG195	-	-	Lionel Gourichon	N	-	-	-	-	-	-	-	ANC-Y2-5A	Y2	EU	-	-	-	-	-	Cepam_08	-	-	-	-	-	-	ca. 5400-4200 cal. BC	6800	Early/Middle Neolithic	EUU-A	Fontbrégoua	France	Unknown	-	-	-	Unknown	Unknown	N
LG197	-	-	Lionel Gourichon	N	-	-	-	-	-	-	-	ANC-Aside	EU	EU	-	-	-	-	-	Cepam_10	Cardial	OxA-24705	5862	34	6776	6567	-	6672	Early Neolithic	EUU-A	Fontbrégoua	France	Unknown	-	-	-	Unknown	Unknown	N
LG198	-	-	Lionel Gourichon	N	-	-	-	-	-	-	-	ANC-Y2-5A	Y2	EU	-	-	-	-	-	Cepam_11	-	-	-	-	-	-	ca. 5400-4200 cal. BC	6800	Early/Middle Neolithic	EUU-A	Fontbrégoua	France	Unknown	-	-	-	Unknown	Unknown	N
LG200	-	-	Lionel Gourichon	N	-	-	-	-	-	-	-	ANC-Aside	EU	EU	-	-	-	-	-	Cepam_13	Cardial	-	-	-	-	-	ca. 5400-4700 cal. BC	7050	Early Neolithic	EUU-A	Fontbrégoua	France	Unknown	-	-	-	Unknown	Unknown	N
LG204	-	-	Lionel Gourichon	N	-	-	-	-	-	-	-	ANC-Aside	EU	EU	-	-	-	-	-	Cepam_17	Protochassén	OxA-24708	5425	33	6293	6185	-	6239	Middle Neolithic	EUU-A	Fontbrégoua	France	Unknown	-	-	-	Unknown	Unknown	N
LG208	-	-	Lionel Gourichon	N	-	-	-	-	-	-	-	ANC-Y2-5A	Y2	EU	-	-	-	-	-	Cepam_21	-	-	-	-	-	-	ca. 5400-4200 cal. BC	6800	Early/Middle Neolithic	EUU-A	Fontbrégoua	France	Unknown	-	-	-	Unknown	Unknown	N
LG210	-	-	Lionel Gourichon	N	-	-	-	-	-	-	-	ANC-Aside	EU	EU	-	-	-	-	-	Cepam_23	Cardial	-	-	-	-	-	ca. 5400-4700 cal. BC	7050	Early Neolithic	EUU-A	Fontbrégoua	France	Unknown	-	-	-	Unknown	Unknown	N
LG211	-	-	Lionel Gourichon	N	-	-	-	-	-	-	-	ANC-Y2-5A	Y2	EU	-	-	-	-	-	Cepam_24	Protochassén	-	-	-	-	-	ca. 4800-4500 cal. BC	6650	Early Neolithic	EUU-A	Fontbrégoua	France	Unknown	-	-	-	Unknown	Unknown	N
LG360	-	-	Lionel Gourichon	N	-	-	-	-	-	-	-	ANC-Aside	EU	EU	-	-	-	-	-	Cepam_39	-	-	-	-	-	-	ca. 5400-4700 cal. BC	7050	Early Neolithic	EUU-A	Fontbrégoua	France	Unknown	-	-	-	Unknown	Unknown	N
LG361	-	-	Lionel Gourichon	N	-	-	-	-	-	-	-	ANC-Aside	EU	EU	-	-	-	-	-	Cepam_40	-	OxA-24707	6271	34	7273	7030	-	7152	Early Neolithic	EUU-A	Fontbrégoua	France	Unknown	-	-	-	Unknown	Unknown	N
LG362	-	-	Lionel Gourichon	N	-	-	-	-	-	-	-	ANC-Y2-5A	Y2	EU	-	-	-	-	-	Cepam_41	-	OxA-24706	6011	35	6946	6751	-	6849	Early/Middle Neolithic	EUU-A	Fontbrégoua	France	Unknown	-	-	-	Unknown	Unknown	N
LG363	-	-	Lionel Gourichon	N	-	-	-	-	-	-	-	ANC-Y2-5A	Y2	EU	-	-	-	-	-	Cepam_42	-	-	-	-	-	-	4998-4800 cal. BC	6899	Early Neolithic	EUU-A	Fontbrégoua	France	Unknown	-	-	-	Unknown	Unknown	N
LG367	-	-	Lionel Gourichon	N	-	-	-	-	-	-	-	ANC-Y2-5A	Y2	EU	-	-	-	-	-	Cepam_45	-	-	-	-	-	-	ca. 5400-4200 cal. BC	6800	Early/Middle Neolithic	EUU-A	Fontbrégoua	France	Unknown	-	-	-	Unknown	Unknown	N
LG369	-	-	Lionel Gourichon	N	218418	0.469742	9e-06	M	81	0.00595919	-	ANC-Aside	EU	EU	-	0	91	0	0	Cepam_46 / Level 18' (locus S5)	-	-	-	-	-	-	ca. 5400-4800 cal. BC	7100	Early Neolithic	EUW-A	Fontbrégoua	France	Wild	0	0	-	Wild	Wild	N
LG370	-	-	Lionel Gourichon	N	-	-	-	-	-	-	-	ANC-Cside	EU	EU	-	-	-	-	-	Cepam_47	-	-	-	-	-	-	ca. 5400-4200 cal. BC	6800	Early/Middle Neolithic	EUU-A	Fontbrégoua	France	Unknown	-	-	-	Unknown	Unknown	N
BLT022	LG770	-	Lionel Gourichon	Y	5747096	2.0495	0.00057606	-	1165	0.102751	Y1	ANC-Y1-6A	Y1	NE	0	0	1114	0	0	MDI04-4074	Level 4A	-	-	-	-	-	ca. 5800-5500 cal. BC	7650	Middle Neolithic	EUD-A	Madzhari	Macedonia (FYROM)	Domestic	0	0	-	Domestic	Domestic	N
BLT023	LG771	-	Lionel Gourichon	Y	5243067	1.65197	0.00067711	M	2326	0.193824	Y1	ANC-Y1-6A	Y1	NE	0	0	6884	1	0	MDI04-4366	Level 3B/4A	-	-	-	-	-	ca. 5800-5500 cal. BC	7650	Middle Neolithic	EUD-A	Madzhari	Macedonia (FYROM)	Domestic	0	0	-	Domestic	Domestic	N
AA355	LG371	-	Lionel Gourichon	N	306427	4.18534	4.69e-05	-	2282	0.77963	EU	-	EU	EU	-	1	293	0	0	330	-	-	-	-	-	-	10000-8800 cal. BC	11400	Pre-Pottery Neolithic A	NEU-A	Mureybet	Syria	Unknown	0	0	-	Unknown	Unknown	N
AA356	LG372	-	Lionel Gourichon	N	199398	3.91378	3.21e-05	-	4220	0.498044	EU	-	EU	EU	-	1	225	0	0	441	-	-	-	-	-	-	10000-8800 cal. BC	11400	Pre-Pottery Neolithic A	NEU-A	Mureybet	Syria	Unknown	0	0	-	Unknown	Unknown	N
LG215	-	-	Lionel Gourichon	N	-	-	-	-	-	-	-	IT	IT	EU	-	-	-	-	-	Cepam_34	VBQ1	-	-	-	-	-	5208-4947 cal. BC	7078	Early Neolithic	EUU-A	Pendimoun	France	Unknown	-	-	-	Unknown	Unknown	N
AA042	GL1141	-	Liora Horwitz	N	32873	1.79479	1.24e-06	F	1200	0.14284	EU	-	EU	EU	-	1	5	0	0	Israel anc4, AG 40, 0.64	-	-	-	-	-	-	8895+-60 uncal (10198-9774 cal BP) indirect date	-	Mid Pre-Pottery Neolithic B	NEU-A	Abu Ghosh	Israel	Unknown	0	0	-	Unknown	Unknown	N
AA039	GL1138	-	Liora Horwitz	N	4141013	0.516685	8.32e-05	F	0	0	-	-	-	-	-	1	16	0	0	Israel anc1, SQ 27, L254 B 2391	-	-	-	-	-	-	-	-	-	NEU-A	Derekh Namir	Israel	Unknown	0	0	-	Unknown	Unknown	N
AA044	GL1143	-	Liora Horwitz	N	32551	0.454671	1.67e-07	-	439	0.0491784	-	-	-	-	-	1	0	0	0	Israel anc6, 4372, L204 Sq.97	-	-	-	-	-	-	late 5th – early 4th Millennium BC = ca. 4,200–4,000 cal. BC	6100	Late Chalcolithic	NEU-A	Derekh Namir	Israel	Unknown	0	0	-	Unknown	Unknown	N
AA041	GL1140	-	Liora Horwitz	N	165843	1.78663	1.02e-05	-	0	0	-	-	-	-	-	1	0	0	0	Israel anc3	-	-	-	-	-	-	-	-	-	NEU-A	Tel Bet Shean	Israel	Unknown	0	0	-	Unknown	Unknown	N
AA043	GL1142	-	Liora Horwitz	N	1085134	2.37279	9.03e-05	-	2271	0.274363	EU	-	EU	EU	-	1	10	0	0	Israel anc5, L68139, B681146B	-	-	-	-	-	-	3,200-2,700 BP	2950	Late Bronze Age IA/B	NEU-A	Tel Bet Shean	Israel	Unknown	0	0	-	Unknown	Unknown	N
AA045	GL1144	-	Liora Horwitz	N	35986	1.1699	1e-06	F	1661	0.219346	EU	-	EU	EU	-	1	7	0	0	Israel anc7	-	-	-	-	-	-	-	-	-	NEU-A	Tel Safi/Gat	Israel	Unknown	0	0	-	Unknown	Unknown	N
PB024	-	-	Liora Kolska / Justin Lev-Tov	N	-	-	-	-	-	-	-	ANC-Aside	EU	EU	0	-	-	-	-	-	-	-	-	-	-	-	Modern	0	Modern	NEU	Giur Arfe, South Dead Sea	Israel	-	-	-	-	Unknown	-	N
AA348	LG312	-	Marjan Mashkour	N	1211237	31.5686	0.00514533	M	2762	0.302655	ArmT	-	ArmT	NE	-	0	61924	1	0	MM-BG801	-	-	-	-	-	-	Modern	0	Modern	NEW	Bandar gaz, Caspian sea	Iran	Wild	-	-	-	Wild	Wild	N
AA363	LG418	-	Marjan Mashkour	N	752613459	56.0042	0.702376	F	15616	280.613	ArmT	ANC-Arm1T	ArmT	NE	0	0	4169066	1	1	HV-08	-	-	-	-	-	-	ca. 2468- 2279 BC	4492	Early Bronze Age	NED-A	Kohne Tepesi	Iran	Unknown	3	0	A/A	Domestic	Domestic	N
AA364	LG419	-	Marjan Mashkour	N	3373193	8.23493	0.0018925	M	12832	6.49943	ArmT	ANC-Arm1T	ArmT	NE	0	0	18280	1	0	HV No.31, D002057	-	-	-	-	-	-	ca. 2468- 2279 BC	4492	Early Bronze Age	NEU-A	Kohne Tepesi	Iran	Unknown	0	0	-	Unknown	Unknown	N
AA365	LG420	-	Marjan Mashkour	N	802384	1.04302	3.76e-05	-	15	0.00144465	-	-	-	-	-	0	49	0	0	HV No.62 X2/2B, D002091	-	-	-	-	-	-	-	-	Early Bronze Age	NEU-A	Kohne Tepesi	Iran	Unknown	0	0	-	Unknown	Unknown	N
AA366	LG779	-	Marjan Mashkour	N	100007	5.86959	4.07e-05	M	65	0.0101728	-	ANC-Arm1T	ArmT	NE	-	0	355	0	0	#14	-	-	-	-	-	-	ca.2600-2400 BC	6500	Early Bronze Age	NEU-A	Kohne Tepesi	Iran	Unknown	0	0	-	Unknown	Unknown	N
AA367	LG780	-	Marjan Mashkour	N	465980	2.91043	6.46e-05	F	155	0.0173358	-	ANC-Arm1T	ArmT	NE	-	0	366	0	0	#45	-	-	-	-	-	-	ca.2600-2400 BC	6500	Early Bronze Age	NEU-A	Kohne Tepesi	Iran	Unknown	0	0	-	Unknown	Unknown	N
AA368	LG781	-	Marjan Mashkour	N	1123361	1.36902	6.59e-05	F	0	0	-	-	-	-	-	0	27	0	0	#377	-	-	-	-	-	-	-	-	Early Bronze Age	NEU-A	Kohne Tepesi	Iran	Unknown	0	0	-	Unknown	Unknown	N
AA369	LG782	-	Marjan Mashkour	N	749129	8.13184	0.00028033	M	14502	12.5607	ArmT	-	ArmT	NE	-	1	2957	0	0	KT-01	-	-	-	-	-	-	ca. 2468- 2279 BC	4492	Early Bronze Age	NEU-A	Kohne Tepesi	Iran	Unknown	0	0	-	Unknown	Unknown	N
AA349	LG313	-	Marjan Mashkour	N	833767711	81.1078	0.728376	M	15414	274.535	As	As	As	AS	0	0	10641001	1	1	MM-MkISO1	-	-	-	-	-	-	Modern	0	Modern	NEW	Miankaleh, Caspian sea	Iran	Wild	-	-	-	Wild	Wild	N
AA025	-	-	Marjan Mashkour	N	1498314	0.836407	4e-05	-	3284	0.432553	EU	-	EU	EU	-	1	10	0	0	-	Unit A Loc 20 RN 16G	-	-	-	-	-	-	-	Late Neolithic	NEU-A	Tol e Bashi	Iran	Unknown	0	0	-	Unknown	Unknown	N
VM_CM01	-	KF873503	Maselli et al. 2016	N	-	-	-	-	-	-	-	-	Y1	NE	-	-	-	-	-	-	skin; museum sample, Università degli Studi Suor Orsola Benincasa - Naples	-	-	-	-	-	1800 AD	200	-	EUW	Campania	Italy	-	-	-	-	Wild	-	Y
VM_CM02	-	KF873503	Maselli et al. 2016	N	-	-	-	-	-	-	-	-	Y1	NE	-	-	-	-	-	-	skin; museum sample, Università degli Studi Suor Orsola Benincasa - Naples	-	-	-	-	-	1800 AD	200	-	EUW	Campania	Italy	-	-	-	-	Wild	-	Y
VM_CM03	-	KF873503	Maselli et al. 2016	N	-	-	-	-	-	-	-	-	Y1	NE	-	-	-	-	-	-	skin; museum sample, Università degli Studi Suor Orsola Benincasa - Naples	-	-	-	-	-	1800 AD	200	-	EUW	Campania	Italy	-	-	-	-	Wild	-	Y
VM_PR01	-	HM051202	Maselli et al. 2016	N	-	-	-	-	-	-	-	ANC-Y1-6A	Y1	NE	-	-	-	-	-	-	mandible	-	-	-	-	-	79 AD	1921	Roman	EUW-A	Pompei	Italy	-	-	-	-	Wild	-	Y
VM_PR02	-	HM051202	Maselli et al. 2016	N	-	-	-	-	-	-	-	ANC-Y1-6A	Y1	NE	-	-	-	-	-	-	mandible	-	-	-	-	-	79 AD	1921	Roman	EUW-A	Pompei	Italy	-	-	-	-	Wild	-	Y
VM_PR03	-	HM051202	Maselli et al. 2016	N	-	-	-	-	-	-	-	ANC-Y1-6A	Y1	NE	-	-	-	-	-	-	mandible	-	-	-	-	-	79 AD	1921	Roman	EUW-A	Pompei	Italy	-	-	-	-	Wild	-	Y
VM_TM01	-	KF873503	Maselli et al. 2016	N	-	-	-	-	-	-	-	-	Y1	NE	-	-	-	-	-	-	skin; museum sample, Ispra collection in Ozzano dell’Emilia (BO)	-	-	-	-	-	1800 AD	200	-	EUW	Tuscany	Italy	-	-	-	-	Wild	-	Y
AA057	GL291	-	Max Price	N	202818	0.553698	2.39e-06	F	131	0.0143261	-	-	-	-	-	1	2	0	0	KMD7	-	-	-	-	-	-	10,200-7,600 cal. BC	10900	Karim Shahir culture	NEU-A	Jarmo	Iran	Unknown	0	0	-	Unknown	Unknown	N
AA060	GL477	-	Max Price	N	136931	0.936968	2.17e-06	M	0	0.00373202	-	-	-	-	-	1	4	0	0	KMD4	-	-	-	-	-	-	7,600-6,900 cal. BP	9250	Pre-Pottery Neolithic B	NEU-A	Jarmo	Iraq	Unknown	0	0	-	Unknown	Unknown	N
AA061	GL480	-	Max Price	N	792517	0.40996	9.5e-06	-	0	0	-	-	-	-	-	1	6	0	0	KMD6	-	-	-	-	-	-	7,600-6,900 cal. BP	9250	Pre-Pottery Neolithic B	NEU-A	Jarmo	Iraq	Unknown	0	0	-	Unknown	Unknown	N
AA059	GL315	-	Max Price	N	117660	9.54445	1.98e-05	M	597	0.0598327	-	-	-	-	-	1	157	0	0	KMD11:PM11827	-	-	-	-	-	-	10,200-7,600 cal. BC	10900	Zarzian culture	NEW-A	Palegawra	Iraq	Wild	0	0	-	Wild	Wild	N
AA058	GL302	-	Max Price	N	26645	1.98161	1.39e-06	-	347	0.0382833	-	-	-	-	-	1	5	0	0	KMD8	-	-	-	-	-	-	10,200-7,600 cal. BC	10900	-	NEU-A	Tell Matarrah	Iraq	Unknown	0	0	-	Unknown	Unknown	N
AA062	GL481	-	Max Price	N	301313	3.03936	7.67e-06	F	606	0.0594715	-	-	-	-	-	1	15	0	0	KMD10	-	-	-	-	-	-	6,900-5,800 BC (cal)	8350	-	NEU-A	Tell Matarrah	Iraq	Unknown	0	0	-	Unknown	Unknown	N
MMP255	-	KF525751	Meiri et al. 2013	N	-	-	-	-	-	-	-	ANC-Aside	EU	EU	-	-	-	-	-	-	-	-	-	-	-	-	-	807	Crusader	NED-A	Akko, old city	Israel	-	-	-	-	Domestic	-	Y
MMP256	-	KF525752	Meiri et al. 2013	N	-	-	-	-	-	-	-	ANC-Aside	EU	EU	-	-	-	-	-	-	-	-	-	-	-	-	-	807	Crusader	NEU-A	Akko, old city, Malon Haabirim	Israel	-	-	-	-	Unknown	-	Y
MMP258	-	KF525753	Meiri et al. 2013	N	-	-	-	-	-	-	-	ANC-Aside	EU	EU	-	-	-	-	-	-	-	-	-	-	-	-	-	807	Crusader	NEU-A	Akko, old city, Malon Haabirim	Israel	-	-	-	-	Unknown	-	Y
MMP106	-	KF525773	Meiri et al. 2013	N	-	-	-	-	-	-	-	ANC-Aside	EU	EU	-	-	-	-	-	-	-	-	-	-	-	-	-	3775	Middle Bronze Age	NED-A	Ashkelon	Israel	-	-	-	-	Domestic	-	Y
MMP135	-	KF525776	Meiri et al. 2013	N	-	-	-	-	-	-	-	ANC-Aside	EU	EU	-	-	-	-	-	-	-	-	-	-	-	-	-	1700	Early Roman	NEU-A	Jerusalem, Cardo	Israel	-	-	-	-	Unknown	-	Y
MMP150	-	KF525760	Meiri et al. 2013	N	-	-	-	-	-	-	-	ANC-Aside	EU	EU	-	-	-	-	-	-	-	-	-	-	-	-	-	1700	Early Roman	NEU-A	Jerusalem, Cardo	Israel	-	-	-	-	Unknown	-	Y
MMP211	-	KF525756	Meiri et al. 2013	N	-	-	-	-	-	-	-	ANC-EU	EU	EU	-	-	-	-	-	-	-	-	-	-	-	-	-	1735	Late Roman	NED-A	Jerusalem, Givati Parking Lot	Israel	-	-	-	-	Domestic	-	Y
MMP213	-	KF525782	Meiri et al. 2013	N	-	-	-	-	-	-	-	ANC-Aside	EU	EU	-	-	-	-	-	-	-	-	-	-	-	-	-	1735	Late Roman	NED-A	Jerusalem, Givati Parking Lot	Israel	-	-	-	-	Domestic	-	Y
MMP221	-	KF525755	Meiri et al. 2013	N	-	-	-	-	-	-	-	ANC-Aside	EU	EU	-	-	-	-	-	-	-	-	-	-	-	-	-	1735	Late Roman	NED-A	Jerusalem, Givati Parking lot	Israel	-	-	-	-	Domestic	-	Y
MMP236	-	KF525757	Meiri et al. 2013	N	-	-	-	-	-	-	-	ANC-Aside	EU	EU	-	-	-	-	-	-	-	-	-	-	-	-	-	1735	Late Roman	NED-A	Jerusalem, Givati Parking Lot	Israel	-	-	-	-	Domestic	-	Y
MMP250	-	KF525748	Meiri et al. 2013	N	-	-	-	-	-	-	-	ANC-Aside	EU	EU	-	-	-	-	-	-	-	-	-	-	-	-	-	1516	Byzantine	NED-A	Jerusalem, Givati Parking Lot	Israel	-	-	-	-	Domestic	-	Y
MMP251	-	KF525749	Meiri et al. 2013	N	-	-	-	-	-	-	-	ANC-Aside	EU	EU	-	-	-	-	-	-	-	-	-	-	-	-	-	1516	Byzantine	NED-A	Jerusalem, Givati Parking Lot	Israel	-	-	-	-	Domestic	-	Y
MMP252	-	KF525750	Meiri et al. 2013	N	-	-	-	-	-	-	-	ANC-Aside	EU	EU	-	-	-	-	-	-	-	-	-	-	-	-	-	1516	Byzantine	NED-A	Jerusalem, Givati Parking Lot	Israel	-	-	-	-	Domestic	-	Y
MMP253	-	KF525754	Meiri et al. 2013	N	-	-	-	-	-	-	-	ANC-Arm1T	ArmT	NE	-	-	-	-	-	-	-	-	-	-	-	-	-	1560	-	NED-A	Jerusalem, Givati Parking Lot	Israel	-	-	-	-	Domestic	-	Y
MMP151	-	KF525777	Meiri et al. 2013	N	-	-	-	-	-	-	-	ANC-Aside	EU	EU	-	-	-	-	-	-	-	-	-	-	-	-	-	2193	Hellenistic	NED-A	Tel Dor	Israel	-	-	-	-	Domestic	-	Y
MMP208	-	KF525767	Meiri et al. 2013	N	-	-	-	-	-	-	-	ANC-Arm1T	ArmT	NE	-	-	-	-	-	-	-	-	-	-	-	-	-	1163	Late Iron Age IIA	NED-A	Tel Dor	Israel	-	-	-	-	Domestic	-	Y
MMP235	-	KF525764	Meiri et al. 2013	N	-	-	-	-	-	-	-	ANC-Aside	EU	EU	-	-	-	-	-	-	-	-	-	-	-	-	-	2756	Iron Age IIB	NEU-A	Tel Dor	Israel	-	-	-	-	Unknown	-	Y
MMP117	-	KF525775	Meiri et al. 2013	N	-	-	-	-	-	-	-	ANC-Y1-6A	Y1	NE	-	-	-	-	-	-	-	-	-	-	-	-	-	1163	Late Iron Age IIA	NEU-A	Tel Megiddo	Israel	-	-	-	-	Unknown	-	Y
MMP121	-	KF525761	Meiri et al. 2013	N	-	-	-	-	-	-	-	-	-	-	-	-	-	-	-	-	-	-	-	-	-	-	-	3375	Late Bronze III	NEU-A	Tel Megiddo	Israel	-	-	-	-	Unknown	-	Y
MMP129	-	KF525762	Meiri et al. 2013	N	-	-	-	-	-	-	-	-	-	-	-	-	-	-	-	-	-	-	-	-	-	-	-	3375	Late Bronze III	NEU-A	Tel Megiddo	Israel	-	-	-	-	Unknown	-	Y
MMP168	-	KF525779	Meiri et al. 2013	N	-	-	-	-	-	-	-	ANC-Arm1T	ArmT	NE	-	-	-	-	-	-	-	-	-	-	-	-	-	3430	-	NEU-A	Tel Megiddo	Israel	-	-	-	-	Unknown	-	Y
MMP204	-	KF525781	Meiri et al. 2013	N	-	-	-	-	-	-	-	ANC-Aside	EU	EU	-	-	-	-	-	-	-	-	-	-	-	-	-	2756	Iron Age IIB	NED-A	Tel Megiddo	Israel	-	-	-	-	Domestic	-	Y
MMP31	-	KF525768	Meiri et al. 2013	N	-	-	-	-	-	-	-	ANC-Y1-6A	Y1	NE	-	-	-	-	-	-	-	-	-	-	-	-	-	4675	Early Iron Age	NEU-A	Tel Megiddo	Israel	-	-	-	-	Unknown	-	Y
MMP34	-	KF525759	Meiri et al. 2013	N	-	-	-	-	-	-	-	ANC-Y1-6A	Y1	NE	-	-	-	-	-	-	-	-	-	-	-	-	-	4675	Early Iron Age	NEU-A	Tel Megiddo	Israel	-	-	-	-	Unknown	-	Y
MMP58	-	KF525769	Meiri et al. 2013	N	-	-	-	-	-	-	-	ANC-Arm1T	ArmT	NE	-	-	-	-	-	-	-	-	-	-	-	-	-	3200	Early Iron Age	NEU-A	Tel Megiddo	Israel	-	-	-	-	Unknown	-	Y
MMP63	-	KF525765	Meiri et al. 2013	N	-	-	-	-	-	-	-	ANC-Arm1T	ArmT	NE	-	-	-	-	-	-	-	-	-	-	-	-	-	3200	Early Iron Age	NEU-A	Tel Megiddo	Israel	-	-	-	-	Unknown	-	Y
MMP66	-	KF525766	Meiri et al. 2013	N	-	-	-	-	-	-	-	ANC-Y1-6A	Y1	NE	-	-	-	-	-	-	-	-	-	-	-	-	-	3200	Late Iron Age I	NED-A	Tel Megiddo	Israel	-	-	-	-	Domestic	-	Y
MMP91	-	KF525772	Meiri et al. 2013	N	-	-	-	-	-	-	-	ANC-Aside	EU	EU	-	-	-	-	-	-	-	-	-	-	-	-	-	2756	Iron Age IIB	NEU-A	Tel Megiddo	Israel	-	-	-	-	Unknown	-	Y
MMP112	-	KF525774	Meiri et al. 2013	N	-	-	-	-	-	-	-	ANC-Aside	EU	EU	-	-	-	-	-	-	-	-	-	-	-	-	-	1163	Late Iron Age IIA	NEU-A	Tel Rehov	Israel	-	-	-	-	Unknown	-	Y
MMP167	-	KF525778	Meiri et al. 2013	N	-	-	-	-	-	-	-	ANC-Aside	EU	EU	-	-	-	-	-	-	-	-	-	-	-	-	-	3000	Late Iron Age IIA	NEU-A	Tel Rehov	Israel	-	-	-	-	Unknown	-	Y
MMP175	-	KF525780	Meiri et al. 2013	N	-	-	-	-	-	-	-	ANC-Aside	EU	EU	-	-	-	-	-	-	-	-	-	-	-	-	-	2470	-	NEU-A	Tel Rehov	Israel	-	-	-	-	Unknown	-	Y
MMP65	-	KF525770	Meiri et al. 2013	N	-	-	-	-	-	-	-	ANC-Y1-6A	Y1	NE	-	-	-	-	-	-	-	-	-	-	-	-	-	3100	Late Bronze/ Iron Age I	NEU-A	Tel Rehov	Israel	-	-	-	-	Unknown	-	Y
MMP242	-	KF525763	Meiri et al. 2013	N	-	-	-	-	-	-	-	-	-	-	-	-	-	-	-	-	-	-	-	-	-	-	-	3100	Iron Age I	NEU-A	Tel Safi/Gat	Israel	-	-	-	-	Unknown	-	Y
MMP247	-	KF525758	Meiri et al. 2013	N	-	-	-	-	-	-	-	ANC-Arm1T	ArmT	NE	-	-	-	-	-	-	-	-	-	-	-	-	-	3100	Iron Age I	NEU-A	Tel Safi/Gat	Israel	-	-	-	-	Unknown	-	Y
MM323	-	KY765640	Meiri et al. 2017	N	-	-	-	-	-	-	-	ANC-Y2-5A	Y2	EU	-	-	-	-	-	-	-	-	-	-	-	-	-	-	-	-	-	-	-	-	-	-	Unknown	-	Y
MM444	-	KY765641	Meiri et al. 2017	N	-	-	-	-	-	-	-	ANC-Cside	EU	EU	-	-	-	-	-	-	-	-	-	-	-	-	-	-	-	-	-	-	-	-	-	-	Unknown	-	Y
MM480	-	KY765628	Meiri et al. 2017	N	-	-	-	-	-	-	-	-	-	-	-	-	-	-	-	AS4659/Box 254	-	LuS 10935	3715	40	7421	7173	-	7297	-	EUD-A	Asine	Greece	-	-	-	-	Domestic	-	Y
MM482	-	KY765627	Meiri et al. 2017	N	-	-	-	-	-	-	-	ANC-Aside	EU	EU	-	-	-	-	-	AS4655/Box 264	-	LuS-10941	3680	40	4145	3899	-	4022	-	EUD-A	Asine	Greece	-	-	-	-	Domestic	-	Y
MM484	-	KY765632	Meiri et al. 2017	N	-	-	-	-	-	-	-	ANC-Y2-5A	Y2	EU	-	-	-	-	-	AS2237/Box 272	-	LuS-10942	4135	45	4824	4530	-	4677	-	EUD-A	Asine	Greece	-	-	-	-	Domestic	-	Y
MM486	-	KY765629	Meiri et al. 2017	N	-	-	-	-	-	-	-	ANC-Y1-6A	Y1	NE	-	-	-	-	-	AS4804/Box 303	-	-	-	-	-	-	-	4263	Early Helladic III	EUD-A	Asine	Greece	-	-	-	-	Domestic	-	Y
MM487	-	KY765633	Meiri et al. 2017	N	-	-	-	-	-	-	-	ANC-Cside	EU	EU	-	-	-	-	-	AS2696/Box 129	-	-	-	-	-	-	-	4350	Early Helladic II-Early Helladic III	EUD-A	Asine	Greece	-	-	-	-	Domestic	-	Y
MM494	-	KY765631	Meiri et al. 2017	N	-	-	-	-	-	-	-	ANC-Y2-5A	Y2	EU	-	-	-	-	-	AS4629/Box 302	-	-	-	-	-	-	-	4163	Early Helladic III	EUD-A	Asine	Greece	-	-	-	-	Domestic	-	Y
MM495	-	KY765630	Meiri et al. 2017	N	-	-	-	-	-	-	-	ANC-Y1-6A	Y1	NE	-	-	-	-	-	AS4768/Box 252	-	-	-	-	-	-	-	4350	Early Helladic II-Early Helladic III	EUD-A	Asine	Greece	-	-	-	-	Domestic	-	Y
MM496	-	KY765626	Meiri et al. 2017	N	-	-	-	-	-	-	-	ANC-Aside	EU	EU	-	-	-	-	-	AS4513/Box 129	-	-	-	-	-	-	-	4163	Early Helladic III	EUD-A	Asine	Greece	-	-	-	-	Domestic	-	Y
MM303	-	KY765634	Meiri et al. 2017	N	-	-	-	-	-	-	-	ANC-Y1-6A	Y1	NE	-	-	-	-	-	-	-	-	-	-	-	-	-	3245	Late Helladic IIIB final	EUD-A	Tiryns	Greece	Domestic	-	-	-	Domestic	Domestic	Y
MM304	-	KY765635	Meiri et al. 2017	N	-	-	-	-	-	-	-	ANC-Aside	EU	EU	-	-	-	-	-	-	-	-	-	-	-	-	-	3245	Late Helladic IIIB final	EUD-A	Tiryns	Greece	Domestic	-	-	-	Domestic	Domestic	Y
MM305	-	KY765636	Meiri et al. 2017	N	-	-	-	-	-	-	-	ANC-Aside	EU	EU	-	-	-	-	-	-	-	-	-	-	-	-	-	3245	Late Helladic IIIB final	EUD-A	Tiryns	Greece	Domestic	-	-	-	Domestic	Domestic	Y
MM306	-	KY765637	Meiri et al. 2017	N	-	-	-	-	-	-	-	ANC-Aside	EU	EU	-	-	-	-	-	LXIII/35/6/VIC	-	-	-	-	-	-	-	3245	Late Helladic IIIB final	EUD-A	Tiryns	Greece	-	-	-	-	Domestic	-	Y
MM308	-	KY765638	Meiri et al. 2017	N	-	-	-	-	-	-	-	ANC-Y2-5A	Y2	EU	-	-	-	-	-	LXVIII/30/86/XI	-	-	-	-	-	-	-	3120	Late Helladic IIIC	EUD-A	Tiryns	Greece	-	-	-	-	Domestic	-	Y
MM309	-	KY765628	Meiri et al. 2017	N	-	-	-	-	-	-	-	-	-	-	-	-	-	-	-	LXIX/30/73/IX	-	-	-	-	-	-	-	3120	Late Helladic IIIC	EUD-A	Tiryns	Greece	-	-	-	-	Domestic	-	Y
MM310	-	KY765627	Meiri et al. 2017	N	-	-	-	-	-	-	-	ANC-Aside	EU	EU	-	-	-	-	-	LXVIII/30/76/X	-	-	-	-	-	-	-	3120	Late Helladic IIIC	EUD-A	Tiryns	Greece	-	-	-	-	Domestic	-	Y
MM311	-	KY765636	Meiri et al. 2017	N	-	-	-	-	-	-	-	ANC-Aside	EU	EU	-	-	-	-	-	LXVIII/30/85/XI	-	-	-	-	-	-	-	3120	Late Helladic IIIC	EUD-A	Tiryns	Greece	-	-	-	-	Domestic	-	Y
MM313	-	KY765632	Meiri et al. 2017	N	-	-	-	-	-	-	-	ANC-Y2-5A	Y2	EU	-	-	-	-	-	LXIII/35/17/IVF	-	-	-	-	-	-	-	3245	Late Helladic IIIB final	EUD-A	Tiryns	Greece	-	-	-	-	Domestic	-	Y
MM314	-	KY765629	Meiri et al. 2017	N	-	-	-	-	-	-	-	ANC-Y1-6A	Y1	NE	-	-	-	-	-	LXVIII/30/89/XI	-	-	-	-	-	-	-	3120	Late Helladic IIIC	EUD-A	Tiryns	Greece	-	-	-	-	Domestic	-	Y
MM315	-	KY765639	Meiri et al. 2017	N	-	-	-	-	-	-	-	ANC-Aside	EU	EU	-	-	-	-	-	LXIII/34/98/VI	-	-	-	-	-	-	-	3245	Late Helladic IIIB final	EUD-A	Tiryns	Greece	-	-	-	-	Domestic	-	Y
MM316	-	KY765633	Meiri et al. 2017	N	-	-	-	-	-	-	-	ANC-Cside	EU	EU	-	-	-	-	-	LXIII/35/38/IVE	-	-	-	-	-	-	-	3245	Late Helladic IIIB final	EUD-A	Tiryns	Greece	-	-	-	-	Domestic	-	Y
MM318	-	KY765631	Meiri et al. 2017	N	-	-	-	-	-	-	-	ANC-Y2-5A	Y2	EU	-	-	-	-	-	LXVIII/31/4/XI	-	-	-	-	-	-	-	3120	Late Helladic IIIC	EUD-A	Tiryns	Greece	-	-	-	-	Domestic	-	Y
MM319	-	KY765630	Meiri et al. 2017	N	-	-	-	-	-	-	-	ANC-Y1-6A	Y1	NE	-	-	-	-	-	LXVIII/31/24/VIII	-	-	-	-	-	-	-	3120	Late Helladic IIIC	EUD-A	Tiryns	Greece	-	-	-	-	Domestic	-	Y
MM320	-	KY765626	Meiri et al. 2017	N	-	-	-	-	-	-	-	ANC-Aside	EU	EU	-	-	-	-	-	LXVIII/30/90X-XI	-	-	-	-	-	-	-	3120	Late Helladic IIIC	EUD-A	Tiryns	Greece	-	-	-	-	Domestic	-	Y
MM321	-	-	Meiri et al. 2017	N	-	-	-	-	-	-	-	-	-	-	-	-	-	-	-	LXIII/35/58/VIG	-	-	-	-	-	-	-	3300	Late Helladic IIIB early	EUD-A	Tiryns	Greece	-	-	-	-	Domestic	-	Y
MM324	-	-	Meiri et al. 2017	N	-	-	-	-	-	-	-	-	-	-	-	-	-	-	-	LXIX/30/31/X-XI	-	-	-	-	-	-	-	3120	Late Helladic IIIC	EUD-A	Tiryns	Greece	-	-	-	-	Domestic	-	Y
AA051	LG277	-	Melinda Zeder	N	501055	0.714093	1.22e-05	F	4014	0.494191	ArmT	-	ArmT	NE	-	1	8	0	0	DNA sample 23, Pin 9, E13-B, Lot 17	-	-	-	-	-	-	~ 2,600 BC	4600	Ninevite V	NEU-A	Atij	Syria	Unknown	0	0	-	Unknown	Unknown	N
AA046	LG265	-	Melinda Zeder	N	14889	2.39774	5.83e-07	M	0	0	-	-	-	-	-	1	0	0	0	HC94 Sq. 5E, Locus 23 Batch 2227, DNA sample 1	-	-	-	-	-	-	-	11600	Pre-Pottery Neolithic	NEU-A	Ganj Dareh	Iran	Unknown	0	0	-	Unknown	Unknown	N
AA085	LG350	JX894022	Melinda Zeder	N	228001	1.47631	1.11e-05	-	465	0.0459881	-	ANC-Aside	EU	EU	-	1	64	0	0	PIN 23259 Bag18	-	-	-	-	-	-	III-I century BC	2200	-	NED-A	Gordion	Turkey	Domestic	0	0	-	Domestic	Domestic	Y
AA087	LG352	JX894024	Melinda Zeder	N	146460	3.22204	1.76e-05	-	499	0.0486366	-	ANC-Arm1T	ArmT	NE	-	1	99	0	0	PIN 30618, Op 14, Locus 10, Lot 102	-	-	-	-	-	-	1,400-1,200 BC	3300	Late Bronze Age	NED-A	Gordion	Turkey	Unknown	0	0	-	Unknown	Unknown	Y
AA088	LG353	JX894025	Melinda Zeder	N	99240	7.49496	2.51e-05	F	2644	0.249744	EU	ANC-Aside	EU	EU	0	1	278	0	0	PIN 29550, Op 1, Locus 57, Lot 142	-	-	-	-	-	-	540-330 BC	2345	Late Phrygian	NED-A	Gordion	Turkey	Domestic	0	0	-	Domestic	Domestic	Y
AA089	LG354	JX894026	Melinda Zeder	N	450186	3.75511	5.2e-05	-	7468	1.09517	Y2	ANC-Y1-6A	Y1	NE	1	1	550	0	0	PIN 29961, Op 14 Locus 339, Lot 85	-	-	-	-	-	-	1,400-1,200 BC	3300	Late Bronze Age	NED-A	Gordion	Turkey	Domestic	0	0	-	Domestic	Domestic	Y
AA090	LG355	-	Melinda Zeder	N	509134	21.2883	4.94e-05	M	15377	18.8991	EU	-	EU	EU	-	1	411	0	0	PIN 28944, Op 1 Locus 2.1, Lot 131	-	-	-	-	-	-	540-330 BC	2345	Late Phrygian	NED-A	Gordion	Turkey	Domestic	0	0	-	Domestic	Domestic	N
AA091	LG356	-	Melinda Zeder	N	7890511	15.5153	0.0133773	F	12032	3.18558	Y1	ANC-Y1-6A	Y1	NE	0	1	157021	1	0	PIN 25020, Op 2, Locus 6, Lot 6	-	-	-	-	-	-	2500-1500BP	2999	Hellenistic	NED-A	Gordion	Turkey	Domestic	0	0	-	Domestic	Domestic	N
AA123	LG290	-	Melinda Zeder	N	1199679	1.77297	9.33e-05	-	0	0	-	-	-	-	-	0	46	0	0	DNA sample 10	Level K	-	-	-	-	-	-	-	Neolithic	NEU-A	Guran	Iran	Unknown	0	0	-	Unknown	Unknown	N
AA124	LG291	-	Melinda Zeder	N	391629	3.31462	3.51e-05	-	675	0.0544152	-	-	-	-	-	1	49	0	0	DNA sample 11	Level F	-	-	-	-	-	~ 8,000 cal.BP	10000	Ceramic Neolithic	NEU-A	Guran	Iran	Unknown	0	0	-	Unknown	Unknown	N
AA047	LG269	-	Melinda Zeder	N	1424089	0.153993	4.28e-06	-	2833	0.311202	Y2	-	Y2	EU	-	1	3	0	0	HC94 5E23-2227	-	-	-	-	-	-	~ 11,600 cal. BP	11600	Pre-Pottery Neolithic	NEU-A	Hallan Çemi	Turkey	Unknown	0	0	-	Unknown	Unknown	N
AA048	LG270	-	Melinda Zeder	N	357750	0.115444	4e-07	M	389	0.0453259	-	-	-	-	-	1	0	0	0	HC94 5E18-2250	-	-	-	-	-	-	~ 11,600 cal. BP	11600	Pre-Pottery Neolithic	NEW-A	Hallan Çemi	Turkey	Wild	0	0	-	Wild	Wild	N
AA063	-	-	Melinda Zeder	N	497103	1.64312	6.22e-06	F	270	0.0297959	-	-	-	-	-	1	10	0	0	6F4 217	-	-	-	-	-	-	-	-	Early Neolithic	NEU-A	Hallan Çemi	Turkey	Unknown	0	0	-	Unknown	Unknown	N
AA104	-	-	Melinda Zeder	N	111133	1.90942	2.5e-06	F	305	0.0323241	-	-	-	-	-	1	13	0	0	HC92 6F 7 718 DNA Sample:13	-	-	-	-	-	-	-	-	Late Epipaleolithic	NEW-A	Hallan Çemi	Turkey	Wild	0	0	-	Wild	Wild	N
BLT001	LG267	-	Melinda Zeder	Y	5859827	1.04652	0.00026611	-	37	0.00276892	-	-	-	-	-	0	169	0	0	HC94 5E23-2232	-	-	-	-	-	-	-	-	Pre-Pottery Neolithic	NEU-A	Hallan Çemi	Turkey	Unknown	0	0	-	Unknown	Unknown	N
BLT002	LG268	-	Melinda Zeder	Y	4300174	1.9929	0.00036011	-	41	0.00300969	-	-	-	-	-	0	130	0	0	HC94 5E14-2211	-	-	-	-	-	-	-	-	Pre-Pottery Neolithic	NEU-A	Hallan Çemi	Turkey	Unknown	0	0	-	Unknown	Unknown	N
BLT003	LG271	-	Melinda Zeder	Y	3100466	2.48001	0.00032011	-	0	0.00168543	-	-	-	-	-	0	105	0	0	HC94 5H75-2039	-	-	-	-	-	-	-	-	Pre-Pottery Neolithic	NEW-A	Hallan Çemi	Turkey	Unknown	0	0	-	Unknown	Unknown	N
BLT028	LG268	-	Melinda Zeder	Y	6557905	1.56852	0.00044378	-	0	0.00126407	-	-	-	-	-	0	188	0	0	HC94 5E14-2211	-	-	-	-	-	-	-	-	Pre-Pottery Neolithic	NEU-A	Hallan Çemi	Turkey	Unknown	0	0	-	Unknown	Unknown	N
AA120	LG281	JX894020	Melinda Zeder	N	721917	3.23306	0.00017033	M	3511	0.454162	ArmT	ANC-Arm1T	ArmT	NE	0	0	1898	0	0	DNA sample 2, Pin 959, 76-E-19, lot 2	Lower Town	-	-	-	-	-	~ 2,300 BC	4300	Akkadian	NEU-A	Leilan	Syria	Unknown	0	0	-	Unknown	Unknown	Y
AA121	LG283	-	Melinda Zeder	N	2407888	0.497282	5.08e-05	F	273	0.0255824	-	-	-	-	-	1	20	0	0	DNA sample 5, Bag 814	-	-	-	-	-	-	-	-	Early/Middle Bronze Age	NEU-A	Leilan	Syria	Unknown	0	0	-	Unknown	Unknown	N
AA122	LG284	-	Melinda Zeder	N	11877115	1.1732	0.00061594	F	1400	0.150966	As	-	As	AS	-	1	363	0	0	DNA sample 7, Pin 405, 44W12, Lot 234	Upper Town, Tooth Section Sample 4	-	-	-	-	-	~ 2,500 BC	4500	Ninevite V	NEU-A	Leilan	Syria	Unknown	0	0	-	Unknown	Unknown	N
AA329	LG285	-	Melinda Zeder	N	6943853	2.86718	0.00078806	F	2994	0.373021	Y1	-	Y1	NE	-	1	474	0	0	DNA sample 1, Pin 478, 44X12, Lot 138	Upper Town	-	-	-	-	-	~ 2,500 BC	4500	Ninevite V	NEU-A	Leilan	Syria	Unknown	0	0	-	Unknown	Unknown	N
AA052	LG279	-	Melinda Zeder	N	2091987	1.17477	9.26e-05	-	0	0	-	-	-	-	-	1	18	0	0	DNA sample 24, Bag 381	-	-	-	-	-	-	-	-	Bronze Age	NEU-A	Mashnaqa	Syria	Unknown	0	0	-	Unknown	Unknown	N
AA049	LG273	-	Melinda Zeder	N	33569	2.56785	1.33e-06	-	107	0.0166737	-	-	-	-	-	1	0	0	0	E-1-6	-	-	-	-	-	-	-	-	Chalcolithic	NEU-A	Umm Qseir	Syria	Unknown	0	0	-	Unknown	Unknown	N
AA050	LG274	-	Melinda Zeder	N	250149	2.47892	1.84e-05	-	1097	0.107326	EU	-	EU	EU	-	1	10	0	0	E-1-4	-	-	-	-	-	-	Fourth Millennium BC	5000	Uruk	NEU-A	Umm Qseir	Syria	Unknown	0	0	-	Unknown	Unknown	N
AA384	-	-	Mihai Gligor / John Chapman	N	1425307	0.9713	5.59e-05	-	7765	1.44429	Y2	-	Y2	EU	-	1	169	0	0	ALN/2014	Trench I/square A	-	-	-	-	-	4600-4500 cal. BC	5750	Eneolithic	EUD-A	Alba Iulia-Lumea Nouă	Romania	Domestic	0	0	-	Domestic	Domestic	N
AA385	-	-	Mihai Gligor / John Chapman	N	747229	5.43368	0.00014978	F	13315	5.97339	EU	-	EU	EU	-	1	1536	0	0	ALN/2014	Trench III/square D	-	-	-	-	-	4600-4500 cal. BC	5750	Eneolithic	EUD-A	Alba Iulia-Lumea Nouă	Romania	Domestic	0	0	-	Domestic	Domestic	N
AA386	-	-	Mihai Gligor / John Chapman	N	221483	2.12703	1.68e-05	-	0	0.00325047	-	-	-	-	-	0	16	0	0	ALN/2014	Trench II/square B	-	-	-	-	-	4600-4500 cal. BC	5750	Eneolithic	EUD-A	Alba Iulia-Lumea Nouă	Romania	Domestic	0	0	-	Domestic	Domestic	N
AA387	-	-	Mihai Gligor / John Chapman	N	717182	1.48135	7.61e-05	-	537	0.0489376	-	-	-	-	-	0	627	0	0	ALN/2014	Trench II, square B	-	-	-	-	-	4600-4500 cal. BC	5750	Eneolithic	EUD-A	Alba Iulia-Lumea Nouă	Romania	Domestic	0	0	-	Domestic	Domestic	N
AA388	-	-	Mihai Gligor / John Chapman	N	770067	1.52831	5.28e-05	F	384	0.0457473	-	-	-	-	-	1	43	0	0	ALN/2014	Trench I, square A	-	-	-	-	-	4600-4500 cal. BC	5750	Eneolithic	EUD-A	Alba Iulia-Lumea Nouă	Romania	Domestic	0	0	-	Domestic	Domestic	N
AA389	-	-	Mihai Gligor / John Chapman	N	1186285	0.85654	4.33e-05	F	0	0	-	-	-	-	-	0	1	0	0	ALN/2014	Trench II/square C	-	-	-	-	-	4600-4500 cal. BC	5750	Eneolithic	EUD-A	Alba Iulia-Lumea Nouă	Romania	Domestic	0	0	-	Domestic	Domestic	N
GL1086	-	-	Mike Richards	N	-	-	-	-	-	-	-	ANC-Y1-6A	Y1	NE	-	-	-	-	-	Chamalevri-4	-	-	-	-	-	-	1600 BC, nr. Rethymnon	3600	Late Minoan	EUU-A	Chamalevri	Greece	Unknown	-	-	-	Unknown	Unknown	N
GL1087	-	-	Mike Richards	N	-	-	-	-	-	-	-	ANC-Aside	EU	EU	-	-	-	-	-	Chamalevri-11	-	-	-	-	-	-	1600 BC, nr. Rethymnon	3600	Late Minoan	EUU-A	Chamalevri	Greece	Unknown	-	-	-	Unknown	Unknown	N
GL1083	-	-	Mike Richards	N	-	-	-	-	-	-	-	ANC-Aside	EU	EU	-	-	-	-	-	Fra-33	-	-	-	-	-	-	-	-	Neolithic	EUU-A	Franchti Cave	Greece	Unknown	-	-	-	Unknown	Unknown	N
GL1078	-	-	Mike Richards	N	-	-	-	-	-	-	-	-	-	-	-	-	-	-	-	PK15	-	-	-	-	-	-	2000-1500 BC, E Crete, Minoan palace	3750	Bronze age	EUU-A	Palaikastro	Greece	Unknown	-	-	-	Unknown	Unknown	N
GL1079	-	-	Mike Richards	N	-	-	-	-	-	-	-	ANC-Y1-6A	Y1	NE	-	-	-	-	-	PK28	-	-	-	-	-	-	2000-1500 BC, E Crete, Minoan palace	3750	Bronze age	EUU-A	Palaikastro	Greece	Unknown	-	-	-	Unknown	Unknown	N
GL1080	-	-	Mike Richards	N	-	-	-	-	-	-	-	ANC-Y1-6A	Y1	NE	-	-	-	-	-	PK29	-	-	-	-	-	-	2000-1500 BC, E Crete, Minoan palace	3750	Bronze age	EUU-A	Palaikastro	Greece	Unknown	-	-	-	Unknown	Unknown	N
AA027	GL504	-	Ali Mahforozi	N	251558	7.00753	1.37e-05	-	75	0.00644074	-	-	-	-	-	1	11	0	0	AXIVII, D129, D003314	-	-	-	-	-	-	-	-	Bronze Age	NEW-A	Gohar Tappeh	Iran	Wild	0	0	-	Wild	Wild	N
AA028	GL711	-	Ali Mahforozi	N	335736	1.79695	1.69e-05	F	396	0.0500211	-	-	-	-	-	1	8	0	0	T.AXIXXXIV D.8150, Gohar D800	-	-	-	-	-	-	~3000 BC	5000	Bronze Age	NEW-A	Gohar Tappeh	Iran	Wild	0	0	-	Wild	Wild	N
AA113	GL343	DQ872983	Ninna Manaseryan	N	436711	1.51473	5.01e-05	F	542	0.0545958	-	ANC-Arm2T	ArmT	NE	-	1	542	0	0	32	-	-	-	-	-	-	1half 6th millenn. BC uncal?	7500	Late Neolithic	NEW-A	Khatunarkh	Armenia	Wild	0	0	-	Wild	Wild	Y
AA111	GL187	DQ872987	Ninna Manaseryan	N	371825	12.8173	0.00025039	M	6834	0.840366	ArmT	ANC-Arm1T	ArmT	NE	0	0	3353	0	0	2	-	-	-	-	-	-	13th-12th cent BC	3100	Late Bronze/eary Iron	NED-A	Lchashen	Armenia	Domestic	0	0	-	Domestic	Domestic	Y
AA112	GL188	DQ872988	Ninna Manaseryan	N	6499250	0.715559	0.00058628	F	5680	0.649732	ArmT	ANC-Arm1T	ArmT	NE	0	0	7231	1	0	38	-	-	-	-	-	-	15th-13th cent BC	3400	Late Bronze/eary Iron	NED-A	Lchashen	Armenia	Domestic	0	0	-	Domestic	Domestic	Y
AA115	GL876	DQ872990	Ninna Manaseryan	N	153023	2.11341	1.47e-05	F	204	0.0223921	-	ANC-Arm1T	ArmT	NE	-	0	96	0	0	28	-	-	-	-	-	-	13th-12th cent BC	3100	Late Bronze/eary Iron	NED-A	Lchashen	Armenia	Domestic	0	0	-	Domestic	Domestic	Y
AA116	GL891	DQ872989	Ninna Manaseryan	N	360192	5.0859	8.96e-05	M	3167	0.321134	ArmT	ANC-Arm1T	ArmT	NE	0	0	1077	0	0	10	-	-	-	-	-	-	13th-12th cent BC	3100	Late Bronze/eary Iron	NED-A	Lchashen	Armenia	Domestic	0	0	-	Domestic	Domestic	Y
AA119	GL896	DQ872986	Ninna Manaseryan	Y	912850561	49.703	0.717903	F	13212	492.276	ArmT	ANC-Arm1T	ArmT	NE	0	1	7014250	1	1	10	-	-	-	-	-	-	Late Bronze/eary Iron, 13th-9th cent. BC	3050	Late Bronze/eary Iron	NED-A	Lchashen	Armenia	Domestic	3	2	G/A	Domestic	Domestic	Y
AA118	GL895	-	Ninna Manaseryan	N	697367	1.36241	3.51e-05	F	977	0.0928791	EU	ANC-Aside	EU	EU	0	0	153	0	0	17	-	-	-	-	-	-	7th-5th cent BC	2500	Iron Age	NED-A	Surb nahatak (Sevcar)	Armenia	Domestic	0	0	-	Domestic	Domestic	Y
AA117	GL861	-	Ninna Manaseryan	N	4144620	1.18503	0.00024844	F	1193	0.107928	EU	ANC-Aside	EU	EU	0	0	1367	0	0	27	-	-	-	-	-	-	6th-5th cent BC	2500	Iron Age	NEU-A	Tmbatir (Achajur)	Armenia	Unknown	0	0	-	Unknown	Unknown	Y
AA114	GL864	-	Ninna Manaseryan	N	2354937	0.801847	0.00018633	M	13904	3.64877	EU	ANC-Aside	EU	EU	0	0	1910	0	0	38	-	-	-	-	-	-	12th cent AD	900	Middle Ages	NEU-A	Tsakaektsy	Armenia	Unknown	0	0	-	Unknown	Unknown	Y
GL115	-	DQ873011	Norbert Benecke	N	43104	2.70277	3.61e-06	-	28	0.00222717	-	ANC-Cside	EU	EU	-	0	28	0	0	1	-	-	-	-	-	-	12,000-10,000 BC	13000	Epipalaeolithic	EUW-A	Abri Fuchskirche I near Allendorf (Thuringia)	Germany	Wild	0	0	-	Wild	Wild	Y
AP23	-	-	Norbert Benecke	N	-	-	-	-	-	-	-	ANC-Y2-5A	Y2	EU	-	-	-	-	-	9P/10 (AP 2/3)	-	KIA-42160	6275	35	7275	7030	-	7153	Middle to Late Neolithic	NED-A	Aşağı Pınar	Turkey	Domestic	-	-	-	Domestic	Domestic	N
AP24	-	-	Norbert Benecke	N	-	-	-	-	-	-	-	ANC-Y1-6A	Y1	NE	-	-	-	-	-	13H/260 (AP 5)	-	-	-	-	-	-	5500-5000 calBC	7250	Middle to Late Neolithic	NED-A	Aşağı Pınar	Turkey	Domestic	-	-	-	Domestic	Domestic	N
AP25	-	-	Norbert Benecke	N	-	-	-	-	-	-	-	-	-	-	-	-	-	-	-	13M/65 (AP 3)	-	-	-	-	-	-	5500-5000 calBC	7250	Middle to Late Neolithic	NED-A	Aşağı Pınar	Turkey	Domestic	-	-	-	Domestic	Domestic	N
AP26	-	-	Norbert Benecke	N	-	-	-	-	-	-	-	ANC-Aside	EU	EU	-	-	-	-	-	10R/36	-	KIA-42161	2415	30	2695	2350	-	2523	Hellenistic	NED-A	Aşağı Pınar	Turkey	Domestic	-	-	A/A	Domestic	Domestic	N
AP27	-	-	Norbert Benecke	N	-	-	-	-	-	-	-	ANC-Y1-6A	Y1	NE	-	-	-	-	-	8N/42	-	-	-	-	-	-	5500-5000 calBC	7250	Middle to Late Neolithic	NED-A	Aşağı Pınar	Turkey	Domestic	-	-	-	Domestic	Domestic	N
AP28	-	-	Norbert Benecke	N	-	-	-	-	-	-	-	ANC-Y2-5A	Y2	EU	-	-	-	-	-	14H/74 (AP 4/5)	-	KIA-42162	6540	40	7562	7335	-	7449	Middle to Late Neolithic	NED-A	Aşağı Pınar	Turkey	Domestic	-	-	G/G	Domestic	Domestic	N
AP29	-	-	Norbert Benecke	N	-	-	-	-	-	-	-	ANC-Y1-6A	Y1	NE	-	-	-	-	-	10S/62	-	-	-	-	-	-	5500-5000 calBC	7250	Middle to Late Neolithic	NED-A	Aşağı Pınar	Turkey	Domestic	-	-	-	Domestic	Domestic	N
AP30	-	-	Norbert Benecke	N	-	-	-	-	-	-	-	-	-	-	-	-	-	-	-	14I/74 (AP 3)	-	-	-	-	-	-	5500-5000 calBC	7250	Middle to Late Neolithic	NED-A	Aşağı Pınar	Turkey	Domestic	-	-	-	Domestic	Domestic	N
AP31	-	-	Norbert Benecke	N	-	-	-	-	-	-	-	ANC-Y1-6A	Y1	NE	-	-	-	-	-	15I/206 (AP 4/5)	-	-	-	-	-	-	5500-5000 calBC	7250	Middle to Late Neolithic	NED-A	Aşağı Pınar	Turkey	Domestic	-	-	-	Domestic	Domestic	N
AP32	-	-	Norbert Benecke	N	-	-	-	-	-	-	-	ANC-Y1-6A	Y1	NE	-	-	-	-	-	8P/106	-	-	-	-	-	-	5500-5000 calBC	7250	Middle to Late Neolithic	NED-A	Aşağı Pınar	Turkey	Domestic	-	-	-	Domestic	Domestic	N
AP33	-	-	Norbert Benecke	N	-	-	-	-	-	-	-	-	-	-	-	-	-	-	-	12M/76 (AP 2/3)	-	-	-	-	-	-	5500-5000 calBC	7250	Middle to Late Neolithic	NEW-A	Aşağı Pınar	Turkey	Wild	-	-	-	Wild	Wild	N
AP34	-	-	Norbert Benecke	N	-	-	-	-	-	-	-	-	-	-	-	-	-	-	-	13M/63 (AP 2/3)	-	-	-	-	-	-	5500-5000 calBC	7250	Middle to Late Neolithic	NEW-A	Aşağı Pınar	Turkey	Wild	-	-	-	Wild	Wild	N
AP35	-	-	Norbert Benecke	N	-	-	-	-	-	-	-	-	-	-	-	-	-	-	-	AP'94 15K 84	-	-	-	-	-	-	5500-5000 calBC	7250	Middle to Late Neolithic	NEW-A	Aşağı Pınar	Turkey	Wild	-	-	-	Wild	Wild	N
AP36	-	-	Norbert Benecke	N	-	-	-	-	-	-	-	-	-	-	-	-	-	-	-	AP 97 8S/34 (AP 3)	-	-	-	-	-	-	5500-5000 calBC	7250	Middle to Late Neolithic	NEW-A	Aşağı Pınar	Turkey	Wild	-	-	-	Wild	Wild	N
AP37	-	-	Norbert Benecke	N	-	-	-	-	-	-	-	ANC-Y2-5A	Y2	EU	-	-	-	-	-	12R/12 (AP 2/3)	-	-	-	-	-	-	5500-5000 calBC	7250	Middle to Late Neolithic	NEW-A	Aşağı Pınar	Turkey	Wild	-	-	-	Wild	Wild	N
Cav1	-	-	Norbert Benecke	N	-	-	-	-	-	-	-	ANC-Y2-5A	Y2	EU	-	-	-	-	-	-	-	-	-	-	-	-	6000-5500 calBC	7750	Early Neolithic	BLW-A	Čavdar	Bulgaria	Wild	-	-	-	Wild	Wild	N
Cav2	-	-	Norbert Benecke	N	-	-	-	-	-	-	-	ANC-Cside	EU	EU	-	-	-	-	-	-	-	-	-	-	-	-	6000-5500 calBC	7750	Early Neolithic	BLW-A	Čavdar	Bulgaria	Wild	-	-	-	Wild	Wild	N
Cav3	-	-	Norbert Benecke	N	-	-	-	-	-	-	-	ANC-Cside	EU	EU	-	-	-	-	-	-	-	-	-	-	-	-	6000-5500 calBC	7750	Early Neolithic	EUU-A	Čavdar	Bulgaria	Unknown	-	-	-	Unknown	Unknown	N
Cav4	-	-	Norbert Benecke	N	-	-	-	-	-	-	-	ANC-Y1-6A	Y1	NE	-	-	-	-	-	-	-	-	-	-	-	-	6000-5500 calBC	7750	Early Neolithic	EUD-A	Čavdar	Bulgaria	Domestic	-	-	G/A	Domestic	Domestic	N
Cav5	-	-	Norbert Benecke	N	-	-	-	-	-	-	-	ANC-Y1-6A	Y1	NE	-	-	-	-	-	-	-	-	-	-	-	-	6000-5500 calBC	7750	Early Neolithic	EUD-A	Čavdar	Bulgaria	Domestic	-	-	G/A	Domestic	Domestic	N
Cav6	-	-	Norbert Benecke	N	-	-	-	-	-	-	-	ANC-Y1-6A	Y1	NE	-	-	-	-	-	-	-	-	-	-	-	-	6000-5500 calBC	7750	Early Neolithic	EUD-A	Čavdar	Bulgaria	Domestic	-	-	A/A	Domestic	Domestic	N
Dra14	-	-	Norbert Benecke	N	-	-	-	-	-	-	-	ANC-Y1-6A	Y1	NE	-	-	-	-	-	-	Phase A (92:1164)	ERL-12316	6319	50	7415	7160	-	7288	Middle Neolithic	EUD-A	Drama-Gerena	Bulgaria	Domestic	-	-	-	Domestic	Domestic	N
Dra15	-	-	Norbert Benecke	N	-	-	-	-	-	-	-	ANC-Y2-5A	Y2	EU	-	-	-	-	-	-	Phase A (92:1164)	-	-	-	-	-	5500-5200 calBC	7350	Middle Neolithic	EUD-A	Drama-Gerena	Bulgaria	Domestic	-	-	-	Domestic	Domestic	N
Dra16	-	-	Norbert Benecke	N	-	-	-	-	-	-	-	-	-	-	-	-	-	-	-	-	Phase B (92:0799)	-	-	-	-	-	5500-5200 calBC	7350	Middle Neolithic	BLW-A	Drama-Gerena	Bulgaria	Wild	-	-	-	Wild	Wild	N
Dra17	-	-	Norbert Benecke	N	-	-	-	-	-	-	-	-	-	-	-	-	-	-	-	-	Phase B (92:0799)	-	-	-	-	-	5500-5200 calBC	7350	Middle Neolithic	EUD-A	Drama-Gerena	Bulgaria	Domestic	-	-	-	Domestic	Domestic	N
Dra18	-	-	Norbert Benecke	N	-	-	-	-	-	-	-	ANC-Y1-6A	Y1	NE	-	-	-	-	-	-	Phase B (92:0799)	-	-	-	-	-	5500-5200 calBC	7350	Middle Neolithic	EUD-A	Drama-Gerena	Bulgaria	Domestic	-	-	-	Domestic	Domestic	N
Dra19	-	-	Norbert Benecke	N	-	-	-	-	-	-	-	-	-	-	-	-	-	-	-	-	Phase A/B? (92:1118)	-	-	-	-	-	5500-5200 calBC	7350	Middle Neolithic	BLW-A	Drama-Gerena	Bulgaria	Wild	-	-	-	Wild	Wild	N
Dra20	-	-	Norbert Benecke	N	-	-	-	-	-	-	-	ANC-Y1-6A	Y1	NE	-	-	-	-	-	-	Phase B (92:0994)	-	-	-	-	-	5500-5200 calBC	7350	Middle Neolithic	EUD-A	Drama-Gerena	Bulgaria	Domestic	-	-	-	Domestic	Domestic	N
Dra31	-	-	Norbert Benecke	N	-	-	-	-	-	-	-	ANC-Y2-5A	Y2	EU	-	-	-	-	-	-	Haus 486 (97:1418)	-	-	-	-	-	4800-4400 calBC	6600	Late Neolithic	EUD-A	Drama-Merdžumekja	Bulgaria	Domestic	-	-	-	Domestic	Domestic	N
Dra32	-	-	Norbert Benecke	N	-	-	-	-	-	-	-	ANC-Y1-6A	Y1	NE	-	-	-	-	-	-	Haus 486 (97:1418)	-	-	-	-	-	4800-4400 calBC	6600	Late Neolithic	EUD-A	Drama-Merdžumekja	Bulgaria	Domestic	-	-	-	Domestic	Domestic	N
Dra33	-	-	Norbert Benecke	N	-	-	-	-	-	-	-	ANC-Y1-6A	Y1	NE	-	-	-	-	-	-	Haus 486 (97:1418)	-	-	-	-	-	4800-4400 calBC	6600	Late Neolithic	EUD-A	Drama-Merdžumekja	Bulgaria	Domestic	-	-	-	Domestic	Domestic	N
Dra38	-	-	Norbert Benecke	N	-	-	-	-	-	-	-	ANC-Y1-6A	Y1	NE	-	-	-	-	-	-	Haus 486 (97:1418)	ERL-12298	5680	48	6630	6323	-	6477	Late Neolithic	EUD-A	Drama-Merdžumekja	Bulgaria	Domestic	-	-	-	Domestic	Domestic	N
Dra41	-	-	Norbert Benecke	N	-	-	-	-	-	-	-	-	-	-	-	-	-	-	-	-	Haus 244 (87:1262)	ERL-12299	4898	45	5731	5583	-	5657	Late Neolithic	EUD-A	Drama-Merdžumekja	Bulgaria	Domestic	-	-	-	Domestic	Domestic	N
Dra45	-	-	Norbert Benecke	N	-	-	-	-	-	-	-	-	-	-	-	-	-	-	-	-	Haus 244 (87:1262)	-	-	-	-	-	4800-4400 calBC	6600	Late Neolithic	EUD-A	Drama-Merdžumekja	Bulgaria	Domestic	-	-	-	Domestic	Domestic	N
Dra46	-	-	Norbert Benecke	N	-	-	-	-	-	-	-	-	-	-	-	-	-	-	-	-	Haus 486 (98:0627)	-	-	-	-	-	4800-4400 calBC	6600	Late Neolithic	EUD-A	Drama-Merdžumekja	Bulgaria	Domestic	-	-	-	Domestic	Domestic	N
Dra47	-	-	Norbert Benecke	N	-	-	-	-	-	-	-	-	-	-	-	-	-	-	-	-	Haus 244 (87:1262)	ERL-12230	5768	46	6668	6451	-	6560	Late Neolithic	EUD-A	Drama-Merdžumekja	Bulgaria	Domestic	-	-	-	Domestic	Domestic	N
Dra48	-	-	Norbert Benecke	N	-	-	-	-	-	-	-	-	-	-	-	-	-	-	-	-	Haus 244 (87:1594)	-	-	-	-	-	4800-4400 calBC	6600	Late Neolithic	EUD-A	Drama-Merdžumekja	Bulgaria	Domestic	-	-	-	Domestic	Domestic	N
Dra49	-	-	Norbert Benecke	N	-	-	-	-	-	-	-	-	-	-	-	-	-	-	-	-	Haus 244 (87:1594)	ERL-12231	5839	47	6748	6503	-	6626	Late Neolithic	EUD-A	Drama-Merdžumekja	Bulgaria	Domestic	-	-	-	Domestic	Domestic	N
Kan10	-	-	Norbert Benecke	N	-	-	-	-	-	-	-	ANC-Y2-5A	Y2	EU	-	-	-	-	-	-	Phase 2 und 3, KG 30S/30	-	-	-	-	-	2700-2200 calBC	4450	Early Bronze Age	NED-A	Kanligecit	Turkey	Domestic	-	-	G/G	Domestic	Domestic	N
Kan11	-	-	Norbert Benecke	N	-	-	-	-	-	-	-	ANC-Y2-5A	Y2	EU	-	-	-	-	-	-	Phase 2 und 3, KG 31L/20	-	-	-	-	-	2700-2200 calBC	4450	Early Bronze Age	NED-A	Kanligecit	Turkey	Domestic	-	-	-	Domestic	Domestic	N
Kan12	-	-	Norbert Benecke	N	-	-	-	-	-	-	-	ANC-Arm1T	ArmT	NE	-	-	-	-	-	-	Phase 2 und 3, KG 32P/25	-	-	-	-	-	2700-2200 calBC	4450	Early Bronze Age	NED-A	Kanligecit	Turkey	Domestic	-	-	A/A	Domestic	Domestic	N
Kan13	-	-	Norbert Benecke	N	-	-	-	-	-	-	-	ANC-Arm1T	ArmT	NE	-	-	-	-	-	-	Phase 2 und 3, KG 32P/25	-	-	-	-	-	2700-2200 calBC	4450	Early Bronze Age	NED-A	Kanligecit	Turkey	Domestic	-	-	G/G	Domestic	Domestic	N
Kan14	-	-	Norbert Benecke	N	-	-	-	-	-	-	-	ANC-Cside	EU	EU	-	-	-	-	-	-	Phase 2 und 3, KG 32P/25	-	-	-	-	-	2700-2200 calBC	4450	Early Bronze Age	NEW-A	Kanligecit	Turkey	Wild	-	-	G/G	Wild	Wild	N
Kan15	-	-	Norbert Benecke	N	-	-	-	-	-	-	-	ANC-Cside	EU	EU	-	-	-	-	-	-	Phase 2 und 3, KG 32P/25	-	-	-	-	-	2700-2200 calBC	4450	Early Bronze Age	NEW-A	Kanligecit	Turkey	Wild	-	-	-	Wild	Wild	N
Kan16	-	-	Norbert Benecke	N	-	-	-	-	-	-	-	ANC-Cside	EU	EU	-	-	-	-	-	-	Phase 2 und 3, KG 30N/12	-	-	-	-	-	2700-2200 calBC	4450	Early Bronze Age	NEW-A	Kanligecit	Turkey	Wild	-	-	G/G	Wild	Wild	N
Kan17	-	-	Norbert Benecke	N	-	-	-	-	-	-	-	-	-	-	-	-	-	-	-	-	Phase 2 und 3, KG 32P/25	-	-	-	-	-	2700-2200 calBC	4450	Early Bronze Age	NEW-A	Kanligecit	Turkey	Wild	-	-	-	Wild	Wild	N
Kan18	-	-	Norbert Benecke	N	-	-	-	-	-	-	-	ANC-Y2-5A	Y2	EU	-	-	-	-	-	-	Phase 2 und 3, KG 32P/25	-	-	-	-	-	2700-2200 calBC	4450	Early Bronze Age	NEW-A	Kanligecit	Turkey	Wild	-	-	G/G	Wild	Wild	N
Kan8	-	-	Norbert Benecke	N	-	-	-	-	-	-	-	ANC-Y2-5A	Y2	EU	-	-	-	-	-	-	Phase 2 und 3, KG 32P/25	-	-	-	-	-	2700-2200 calBC	4450	Early Bronze Age	NED-A	Kanligecit	Turkey	Domestic	-	-	A/A	Domestic	Domestic	N
Kan9	-	-	Norbert Benecke	N	-	-	-	-	-	-	-	ANC-Y2-5A	Y2	EU	-	-	-	-	-	-	Phase 2 und 3, KG 32P/25	-	-	-	-	-	2700-2200 calBC	4450	Early Bronze Age	NEU-A	Kanligecit	Turkey	Domestic	-	-	-	Domestic	Domestic	N
Kop8	-	-	Norbert Benecke	N	-	-	-	-	-	-	-	ANC-Y2-5A	Y2	EU	-	-	-	-	-	-	K 92 / 1,35	-	-	-	-	-	6200-5800 calBC	8000	Early Neolithic	BLW-A	Koprivec	Bulgaria	Wild	-	-	G/G	Wild	Wild	N
Kop9	-	-	Norbert Benecke	N	-	-	-	-	-	-	-	ANC-Y2-5A	Y2	EU	-	-	-	-	-	-	K 92 / 1,35	-	-	-	-	-	6200-5800 calBC	8000	Early Neolithic	BLW-A	Koprivec	Bulgaria	Wild	-	-	G/G	Wild	Wild	N
Kov13	-	-	Norbert Benecke	N	-	-	-	-	-	-	-	-	-	-	-	-	-	-	-	-	Sektor E, str.princ 1462 - niv 10 / Nr. 39194	-	-	-	-	-	6200-5800 calBC	8000	Early Neolithic	BLW-A	Kovačevo	Bulgaria	Wild	-	-	-	Wild	Wild	N
Kov14	-	-	Norbert Benecke	N	-	-	-	-	-	-	-	ANC-Y2-5A	Y2	EU	-	-	-	-	-	-	Sektor E, str.princ 986 - niv 8 / Nr. 42120	-	-	-	-	-	6200-5800 calBC	8000	Early Neolithic	BLW-A	Kovačevo	Bulgaria	Wild	-	-	G/G	Wild	Wild	N
Kov15	-	-	Norbert Benecke	N	-	-	-	-	-	-	-	-	-	-	-	-	-	-	-	-	Sektor E, str.princ 2567 - niv 8 / Nr. 51986	-	-	-	-	-	6200-5800 calBC	8000	Early Neolithic	BLW-A	Kovačevo	Bulgaria	Wild	-	-	-	Wild	Wild	N
Kov16	-	-	Norbert Benecke	N	-	-	-	-	-	-	-	ANC-Y2-5A	Y2	EU	-	-	-	-	-	E 32066	Sektor E, str.princ 870 - niv 8 / Nr. 32066	E-32066	6122	62	8160	7975	-	8068	Early Neolithic	BLW-A	Kovačevo	Bulgaria	Wild	-	-	G/G	Wild	Wild	N
Kov17	-	-	Norbert Benecke	N	-	-	-	-	-	-	-	-	-	-	-	-	-	-	-	-	Sektor E, str.princ 990 - niv 9 / Nr. 33567	-	-	-	-	-	6200-5800 calBC	8000	Early Neolithic	EUU-A	Kovačevo	Bulgaria	Unknown	-	-	-	Unknown	Unknown	N
Kov18	-	-	Norbert Benecke	N	-	-	-	-	-	-	-	ANC-Y1-6A	Y1	NE	-	-	-	-	-	-	Sektor E, str.princ 3451 - niv 8 / Nr. 61918	-	-	-	-	-	6200-5800 calBC	8000	Early Neolithic	EUD-A	Kovačevo	Bulgaria	Domestic	-	-	-	Domestic	Domestic	N
Kov19	-	-	Norbert Benecke	N	-	-	-	-	-	-	-	ANC-Y1-6A	Y1	NE	-	-	-	-	-	E 41349	Sektor E, str.princ 1730 - niv 10 / Nr. 34149	E-41349	7140	40	8024	7869	-	7947	Early Neolithic	EUD-A	Kovačevo	Bulgaria	Domestic	-	-	A/A	Domestic	Domestic	N
Kov20	-	-	Norbert Benecke	N	-	-	-	-	-	-	-	-	-	-	-	-	-	-	-	-	Sektor E, str.princ 3474 - niv 8 / Nr. 62421	-	-	-	-	-	6200-5800 calBC	8000	Early Neolithic	EUD-A	Kovačevo	Bulgaria	Domestic	-	-	-	Domestic	Domestic	N
Kov21	-	-	Norbert Benecke	N	-	-	-	-	-	-	-	ANC-Y1-6A	Y1	NE	-	-	-	-	-	-	Sektor E, str.princ 1006 - niv 9 / Nr. 41349	-	-	-	-	-	6200-5800 calBC	8000	Early Neolithic	EUD-A	Kovačevo	Bulgaria	Domestic	-	-	-	Domestic	Domestic	N
Kov29	-	-	Norbert Benecke	N	-	-	-	-	-	-	-	-	-	-	-	-	-	-	-	-	I32042	-	-	-	-	-	6200-5600 calBC	7900	Early Neolithic	EUD-A	Kovačevo	Bulgaria	Domestic	-	-	-	Domestic	Domestic	N
Kov30	-	-	Norbert Benecke	N	-	-	-	-	-	-	-	-	-	-	-	-	-	-	-	-	I24285	-	-	-	-	-	6200-5600 calBC	7900	Early Neolithic	EUD-A	Kovačevo	Bulgaria	Domestic	-	-	-	Domestic	Domestic	N
Kov36	-	-	Norbert Benecke	N	-	-	-	-	-	-	-	-	-	-	-	-	-	-	-	-	I30355	-	-	-	-	-	6200-5600 calBC	7900	Early Neolithic	BLW-A	Kovačevo	Bulgaria	Wild	-	-	-	Wild	Wild	N
Kov39	-	-	Norbert Benecke	N	-	-	-	-	-	-	-	-	-	-	-	-	-	-	-	-	I26886 (oder 0)	-	-	-	-	-	6200-5600 calBC	7900	Early Neolithic	BLW-A	Kovačevo	Bulgaria	Wild	-	-	-	Wild	Wild	N
Oko1	-	-	Norbert Benecke	N	-	-	-	-	-	-	-	ANC-Y1-6A	Y1	NE	-	-	-	-	-	-	Grabung 2004, Schnitt 82 / Fund-Nr. 82303	-	-	-	-	-	5100-5000 calBC	7050	Late Neolithic	EUD-A	Okolište	Bosnia-Herzegovina	Domestic	-	-	-	Domestic	Domestic	N
Oko12	-	-	Norbert Benecke	N	-	-	-	-	-	-	-	-	-	-	-	-	-	-	-	Grabung 2004, Schnitt 4 / Fund-Nr. P 4005	-	-	-	-	-	-	5100-5000 calBC	7050	Late Neolithic	EUD-A	Okolište	Bosnia-Herzegovina	Domestic	-	-	-	Domestic	Domestic	N
Oko13	-	-	Norbert Benecke	N	-	-	-	-	-	-	-	ANC-Y1-6A	Y1	NE	-	-	-	-	-	-	Grabung 2007, Schnitt 61, Abtrag 2 / Fund-Nr. 61173	-	-	-	-	-	5100-5000 calBC	7050	Late Neolithic	EUD-A	Okolište	Bosnia-Herzegovina	Domestic	-	-	-	Domestic	Domestic	N
Oko14	-	-	Norbert Benecke	N	-	-	-	-	-	-	-	-	-	-	-	-	-	-	-	Grabung 2007, Schnitt 61, Abtrag 3 / Fund-Nr. 61251	-	-	-	-	-	-	5100-5000 calBC	7050	Late Neolithic	EUD-A	Okolište	Bosnia-Herzegovina	Domestic	-	-	-	Domestic	Domestic	N
Oko15	-	-	Norbert Benecke	N	-	-	-	-	-	-	-	ANC-Y1-6A	Y1	NE	-	-	-	-	-	-	Grabung 2007, Schnitt 61, Abtrag 3 / Fund-Nr. 61264	-	-	-	-	-	5100-5000 calBC	7050	Late Neolithic	EUD-A	Okolište	Bosnia-Herzegovina	Domestic	-	-	-	Domestic	Domestic	N
Oko17	-	-	Norbert Benecke	N	-	-	-	-	-	-	-	-	-	-	-	-	-	-	-	Grabung 2007, Schnitt 61, Abtrag 3 / Fund-Nr. 61225	-	-	-	-	-	-	5100-5000 calBC	7050	Late Neolithic	EUD-A	Okolište	Bosnia-Herzegovina	Domestic	-	-	-	Domestic	Domestic	N
Oko18	-	-	Norbert Benecke	N	-	-	-	-	-	-	-	-	-	-	-	-	-	-	-	Grabung 2007, Schnitt 61, Abtrag 2 / Fund-Nr. 61174	-	-	-	-	-	-	5100-5000 calBC	7050	Late Neolithic	EUD-A	Okolište	Bosnia-Herzegovina	Domestic	-	-	-	Domestic	Domestic	N
Oko19	-	-	Norbert Benecke	N	-	-	-	-	-	-	-	-	-	-	-	-	-	-	-	Grabung 2007, Schnitt 61, Abtrag 2 / Fund-Nr. 61178	-	-	-	-	-	-	5100-5000 calBC	7050	Late Neolithic	EUD-A	Okolište	Bosnia-Herzegovina	Domestic	-	-	-	Domestic	Domestic	N
Oko2	-	-	Norbert Benecke	N	-	-	-	-	-	-	-	-	-	-	-	-	-	-	-	Grabung 2004, Schnitt 4 / Fund-Nr. P 4016	-	-	-	-	-	-	5100-5000 calBC	7050	Late Neolithic	EUD-A	Okolište	Bosnia-Herzegovina	Domestic	-	-	-	Domestic	Domestic	N
Oko3	-	-	Norbert Benecke	N	-	-	-	-	-	-	-	ANC-Y1-6A	Y1	NE	-	-	-	-	-	-	Grabung 2004, Schnitt 82 / Fund-Nr. 82304	-	-	-	-	-	5100-5000 calBC	7050	Late Neolithic	EUD-A	Okolište	Bosnia-Herzegovina	Domestic	-	-	-	Domestic	Domestic	N
Oko4	-	-	Norbert Benecke	N	-	-	-	-	-	-	-	-	-	-	-	-	-	-	-	Grabung 2004, Schnitt 82 / Fund-Nr. 82316	-	-	-	-	-	-	5100-5000 calBC	7050	Late Neolithic	EUW-A	Okolište	Bosnia-Herzegovina	Wild	-	-	-	Wild	Wild	N
Ovc1	-	-	Norbert Benecke	N	-	-	-	-	-	-	-	ANC-Y1-6A	Y1	NE	-	-	-	-	-	-	-	-	-	-	-	-	5700-5500 calBC	7600	Early Neolithic	EUD-A	Ovčarovo-gorata	Bulgaria	Domestic	-	-	-	Domestic	Domestic	N
Ovc12	-	-	Norbert Benecke	N	-	-	-	-	-	-	-	-	-	-	-	-	-	-	-	Horizont I, Tiefe 0,10 m, Quadr. 7	-	-	-	-	-	-	5700-5500 calBC	7600	Early Neolithic	EUD-A	Ovčarovo-gorata	Bulgaria	Domestic	-	-	-	Domestic	Domestic	N
Pie1	-	-	Norbert Benecke	N	-	-	-	-	-	-	-	ANC-Cside	EU	EU	-	-	-	-	-	-	-	-	-	-	-	-	4450-4250 calBC	6350	Chalcolithic	BLW-A	Pietrele	Romania	Wild	-	-	-	Wild	Wild	N
Pie12	-	-	Norbert Benecke	N	-	-	-	-	-	-	-	-	-	-	-	-	-	-	-	P07 B514	-	-	-	-	-	-	4450-4250 calBC	6350	Chalcolithic	EUD-A	Pietrele	Romania	Domestic	-	-	-	Domestic	Domestic	N
Pie13	-	-	Norbert Benecke	N	-	-	-	-	-	-	-	ANC-Y1-6A	Y1	NE	-	-	-	-	-	-	P07 B512	-	-	-	-	-	4450-4250 calBC	6350	Chalcolithic	EUD-A	Pietrele	Romania	Domestic	-	-	G/G	Domestic	Domestic	N
Pie14	-	-	Norbert Benecke	N	-	-	-	-	-	-	-	ANC-Y1-6A	Y1	NE	-	-	-	-	-	-	P06 B309	-	-	-	-	-	4450-4250 calBC	6350	Chalcolithic	EUD-A	Pietrele	Romania	Domestic	-	-	G/G	Domestic	Domestic	N
Pie15	-	-	Norbert Benecke	N	-	-	-	-	-	-	-	ANC-Y1-6A	Y1	NE	-	-	-	-	-	-	P07 B513	-	-	-	-	-	4450-4250 calBC	6350	Chalcolithic	EUD-A	Pietrele	Romania	Domestic	-	-	G/G	Domestic	Domestic	N
Pie16	-	-	Norbert Benecke	N	-	-	-	-	-	-	-	ANC-Y1-6A	Y1	NE	-	-	-	-	-	P07 B543	-	-	-	-	-	-	4450-4250 calBC	6350	Chalcolithic	EUD-A	Pietrele	Romania	Domestic	-	-	A/A	Domestic	Domestic	N
Pie2	-	-	Norbert Benecke	N	-	-	-	-	-	-	-	-	-	-	-	-	-	-	-	P07 B519	-	-	-	-	-	-	4450-4250 calBC	6350	Chalcolithic	BLW-A	Pietrele	Romania	Wild	-	-	-	Wild	Wild	N
Pie3	-	-	Norbert Benecke	N	-	-	-	-	-	-	-	ANC-Cside	EU	EU	-	-	-	-	-	-	-	-	-	-	-	-	4450-4250 calBC	6350	Chalcolithic	BLW-A	Pietrele	Romania	Wild	-	-	G/G	Wild	Wild	N
Pie4	-	-	Norbert Benecke	N	-	-	-	-	-	-	-	ANC-Cside	EU	EU	-	-	-	-	-	-	-	-	-	-	-	-	4450-4250 calBC	6350	Chalcolithic	BLW-A	Pietrele	Romania	Wild	-	-	G/G	Wild	Wild	N
Pie5	-	-	Norbert Benecke	N	-	-	-	-	-	-	-	ANC-Cside	EU	EU	-	-	-	-	-	P07 B380	-	-	-	-	-	-	4450-4250 calBC	6350	Chalcolithic	BLW-A	Pietrele	Romania	Wild	-	-	-	Wild	Wild	N
Sam10	-	-	Norbert Benecke	N	-	-	-	-	-	-	-	ANC-Y2-5A	Y2	EU	-	-	-	-	-	-	Phase B1	-	-	-	-	-	around 5500 calBC	7500	Early to Late Neolithic	BLW-A	Samovodene	Bulgaria	Wild	-	-	-	Wild	Wild	N
Sam18	-	-	Norbert Benecke	N	-	-	-	-	-	-	-	ANC-Cside	EU	EU	-	-	-	-	-	-	Phase B2-C	-	-	-	-	-	5300-4900 calBC	7100	Early to Late Neolithic	BLW-A	Samovodene	Bulgaria	Wild	-	-	-	Wild	Wild	N
Sam19	-	-	Norbert Benecke	N	-	-	-	-	-	-	-	-	-	-	-	-	-	-	-	Phase B2-C	-	-	-	-	-	-	5300-4900 calBC	7100	Early to Late Neolithic	BLW-A	Samovodene	Bulgaria	Wild	-	-	-	Wild	Wild	N
Sam20	-	-	Norbert Benecke	N	-	-	-	-	-	-	-	-	-	-	-	-	-	-	-	Phase B2-C	-	-	-	-	-	-	5300-4900 calBC	7100	Early to Late Neolithic	BLW-A	Samovodene	Bulgaria	Wild	-	-	-	Wild	Wild	N
Sam5	-	-	Norbert Benecke	N	-	-	-	-	-	-	-	ANC-Y2-5A	Y2	EU	-	-	-	-	-	-	Phase A	-	-	-	-	-	5800-5500 calBC	7650	Early to Late Neolithic	EUD-A	Samovodene	Bulgaria	Domestic	-	-	-	Domestic	Domestic	N
Sam6	-	-	Norbert Benecke	N	-	-	-	-	-	-	-	-	-	-	-	-	-	-	-	-	Phase A	-	-	-	-	-	5800-5500 calBC	7650	Early to Late Neolithic	BLW-A	Samovodene	Bulgaria	Wild	-	-	-	Wild	Wild	N
Sam9	-	-	Norbert Benecke	N	-	-	-	-	-	-	-	ANC-Cside	EU	EU	-	-	-	-	-	-	Phase B1	-	-	-	-	-	around 5500 calBC	7500	Early to Late Neolithic	BLW-A	Samovodene	Bulgaria	Wild	-	-	-	Wild	Wild	N
San1	-	-	Norbert Benecke	N	-	-	-	-	-	-	-	ANC-Y2-5A	Y2	EU	-	-	-	-	-	no. 25231 (740)	Layer 1a	-	-	-	-	-	around 5300 calBC	7300	Neolithic	EUW-A	Shan-Koba	Crimea, Ukraine	Wild	-	-	-	Wild	Wild	N
San2	-	-	Norbert Benecke	N	-	-	-	-	-	-	-	-	-	-	-	-	-	-	-	no. 12934	Layer 7-4	-	-	-	-	-	-	-	-	EUW	Shan-Koba	Crimea, Ukraine	Wild	-	-	-	Wild	Wild	N
San3	-	-	Norbert Benecke	N	-	-	-	-	-	-	-	ANC-Y2-5A	Y2	EU	-	-	-	-	-	no. 25244	Layer 3-2	-	-	-	-	-	7500-5900 calBC	8700	Mesolithic	EUW-A	Shan-Koba	Crimea, Ukraine	Wild	-	-	-	Wild	Wild	N
San4	-	-	Norbert Benecke	N	-	-	-	-	-	-	-	-	-	-	-	-	-	-	-	-	Layer VI/2	-	-	-	-	-	-	-	-	EUW	Shan-Koba	Crimea, Ukraine	Wild	-	-	-	Wild	Wild	N
San5	-	-	Norbert Benecke	N	-	-	-	-	-	-	-	-	-	-	-	-	-	-	-	-	Layer VI/1	-	-	-	-	-	-	-	-	EUW	Shan-Koba	Crimea, Ukraine	Wild	-	-	-	Wild	Wild	N
San6	-	-	Norbert Benecke	N	-	-	-	-	-	-	-	-	-	-	-	-	-	-	-	-	sq.18д layer 3-2	KIA 9572	7760	52	8628	8425	-	8527	Mesolithic	EUW-A	Shan-Koba	Crimea, Ukraine	Wild	-	-	-	Wild	Wild	N
San7	-	-	Norbert Benecke	N	-	-	-	-	-	-	-	ANC-Y2-5A	Y2	EU	-	-	-	-	-	-	sq.19в layer 3-1	KIA-9573	7915	45	8978	8602	-	8790	Neolithic	EUW-A	Shan-Koba	Crimea, Ukraine	Wild	-	-	-	Wild	Wild	N
San8	-	-	Norbert Benecke	N	-	-	-	-	-	-	-	ANC-Y2-5A	Y2	EU	-	-	-	-	-	-	no square layer 1a	KIA-9576	6301	36	7301	7164	-	7233	Neolithic	EUW-A	Shan-Koba	Crimea, Ukraine	Wild	-	-	G/G	Wild	Wild	N
San9	-	-	Norbert Benecke	N	-	-	-	-	-	-	-	ANC-Y2-5A	Y2	EU	-	-	-	-	-	-	sq. 19в layer 1	KIA-9577	6811	40	7706	7580	-	7643	Neolithic	EUW-A	Shan-Koba	Crimea, Ukraine	Wild	-	-	-	Wild	Wild	N
Sof1	-	-	Norbert Benecke	N	-	-	-	-	-	-	-	ANC-Y1-6A	Y1	NE	-	-	-	-	-	-	vermutl. Horizont 4	-	-	-	-	-	5750-5600 calBC	7675	Early Neolithic	EUD-A	Sofia-Slatina	Bulgaria	Domestic	-	-	-	Domestic	Domestic	N
Sof2	-	-	Norbert Benecke	N	-	-	-	-	-	-	-	ANC-Y1-6A	Y1	NE	-	-	-	-	-	-	vermutl. Horizont 4	-	-	-	-	-	5750-5600 calBC	7675	Early Neolithic	EUD-A	Sofia-Slatina	Bulgaria	Domestic	-	-	-	Domestic	Domestic	N
Sof3	-	-	Norbert Benecke	N	-	-	-	-	-	-	-	ANC-Y1-6A	Y1	NE	-	-	-	-	-	-	vermutl. Horizont 4	-	-	-	-	-	5750-5600 calBC	7675	Early Neolithic	EUD-A	Sofia-Slatina	Bulgaria	Domestic	-	-	-	Domestic	Domestic	N
Sof4	-	-	Norbert Benecke	N	-	-	-	-	-	-	-	-	-	-	-	-	-	-	-	vermutl. Horizont 4	-	-	-	-	-	-	5750-5600 calBC	7675	Early Neolithic	EUD-A	Sofia-Slatina	Bulgaria	Domestic	-	-	-	Domestic	Domestic	N
GL126	-	DQ873075	Norbert Benecke	N	71672	4.84848	2.44e-05	M	47	0.00337085	-	ANC-Cside	EU	EU	-	0	260	0	0	1	-	-	-	-	-	-	6th millennium BC	7000	Neolithic	BLW-A	Soroca III near Soroka	Moldova	Wild	0	0	-	Wild	Wild	Y
GL128	-	DQ873117	Norbert Benecke	N	84196	5.39218	5.93e-05	F	191	0.0137242	-	ANC-Y2-5A	Y2	EU	-	0	796	0	0	1	-	-	-	-	-	-	9th-8th mil cal. BC	10000	Mesolithic	EUW-A	Špan-Koba near Lesnoe Kipčak (Crimea)	Ukraine	Wild	0	0	-	Wild	Wild	Y
OkuBerkD	-	AB059650	Okumura et al. 2001	N	-	-	-	-	-	-	-	As	AS	AS	-	-	-	-	-	-	-	-	-	-	-	-	-	-	-	EUD	-	Italy	-	-	-	-	Domestic	-	Y
AR2	-	JX894150	Ottoni et al. 2013	N	-	-	-	-	-	-	-	ANC-Cside	EU	EU	-	-	-	-	-	-	-	-	-	-	-	-	-	-	-	NEW	-	Armenia	-	-	-	-	Wild	-	Y
AR298	-	JX894151	Ottoni et al. 2013	N	-	-	-	-	-	-	-	ANC-Aside	EU	EU	-	-	-	-	-	-	-	-	-	-	-	-	-	-	-	NEW	-	Armenia	-	-	-	-	Wild	-	Y
East_AR	-	JX894152	Ottoni et al. 2013	N	-	-	-	-	-	-	-	ANC-Aside	EU	EU	-	-	-	-	-	-	-	-	-	-	-	-	-	-	-	NEW	-	Armenia	-	-	-	-	Wild	-	Y
IR_1	-	JX894153	Ottoni et al. 2013	N	-	-	-	-	-	-	-	ANC-Arm2T	ArmT	NE	-	-	-	-	-	-	-	-	-	-	-	-	-	-	-	NEW	-	Iran	-	-	-	-	Wild	-	Y
IR_2	-	JX894154	Ottoni et al. 2013	N	-	-	-	-	-	-	-	ANC-Arm2T	ArmT	NE	-	-	-	-	-	-	-	-	-	-	-	-	-	-	-	NEW	-	Iran	-	-	-	-	Wild	-	Y
IR_4	-	JX894155	Ottoni et al. 2013	N	-	-	-	-	-	-	-	ANC-Arm2T	ArmT	NE	-	-	-	-	-	-	-	-	-	-	-	-	-	-	-	NEW	-	Iran	-	-	-	-	Wild	-	Y
IR_5	-	JX894156	Ottoni et al. 2013	N	-	-	-	-	-	-	-	ANC-Arm2T	ArmT	NE	-	-	-	-	-	-	-	-	-	-	-	-	-	-	-	NEW	-	Iran	-	-	-	-	Wild	-	Y
Men 4	-	JX894113	Ottoni et al. 2013	N	-	-	-	-	-	-	-	ANC-Y1-6A	Y1	NE	-	-	-	-	-	-	-	-	-	-	-	-	~6,000	8000	-	NEU-A	Ulucak Höyük	Turkey	-	-	-	-	Unknown	-	Y
Northeast AR	-	JX894158	Ottoni et al. 2013	N	-	-	-	-	-	-	-	ANC-Aside	EU	EU	-	-	-	-	-	-	-	-	-	-	-	-	-	-	-	NEW	-	Armenia	-	-	-	-	Wild	-	Y
SA1193	-	JX894115	Ottoni et al. 2013	N	-	-	-	-	-	-	-	ANC-Aside	EU	EU	-	-	-	-	-	-	-	-	-	-	-	-	450-650 AD	1450	-	NED-A	-	Turkey	-	-	-	-	Domestic	-	Y
SA1203	-	JX894116	Ottoni et al. 2013	N	-	-	-	-	-	-	-	ANC-Aside	EU	EU	-	-	-	-	-	-	-	-	-	-	-	-	0-300 AD	1850	-	NED-A	-	Turkey	-	-	-	-	Domestic	-	Y
SA1227	-	JX894117	Ottoni et al. 2013	N	-	-	-	-	-	-	-	ANC-Aside	EU	EU	-	-	-	-	-	-	-	-	-	-	-	-	450-650 AD	1450	-	NED-A	-	Turkey	-	-	-	-	Domestic	-	Y
SA1230	-	JX894118	Ottoni et al. 2013	N	-	-	-	-	-	-	-	ANC-Aside	EU	EU	-	-	-	-	-	-	-	-	-	-	-	-	160 BC - 60 AD	2000	-	NED-A	-	Turkey	-	-	-	-	Domestic	-	Y
SA1301	-	JX894119	Ottoni et al. 2013	N	-	-	-	-	-	-	-	ANC-Aside	EU	EU	-	-	-	-	-	-	-	-	-	-	-	-	300-450 AD	1625	-	NED-A	-	Turkey	-	-	-	-	Domestic	-	Y
SA1302	-	JX894120	Ottoni et al. 2013	N	-	-	-	-	-	-	-	ANC-Aside	EU	EU	-	-	-	-	-	-	-	-	-	-	-	-	300-450 AD	1625	-	NED-A	-	Turkey	-	-	-	-	Domestic	-	Y
SA1315	-	JX894121	Ottoni et al. 2013	N	-	-	-	-	-	-	-	ANC-EU	EU	EU	-	-	-	-	-	-	-	-	-	-	-	-	300-450 AD	1625	-	NED-A	-	Turkey	-	-	-	-	Domestic	-	Y
SA133	-	JX894122	Ottoni et al. 2013	N	-	-	-	-	-	-	-	ANC-Aside	EU	EU	-	-	-	-	-	-	-	-	-	-	-	-	450-650 AD	1450	-	NED-A	-	Turkey	-	-	-	-	Domestic	-	Y
SA139	-	JX894123	Ottoni et al. 2013	N	-	-	-	-	-	-	-	ANC-Aside	EU	EU	-	-	-	-	-	-	-	-	-	-	-	-	450-650 AD	1450	-	NED-A	-	Turkey	-	-	-	-	Domestic	-	Y
SA223	-	JX894124	Ottoni et al. 2013	N	-	-	-	-	-	-	-	ANC-Aside	EU	EU	-	-	-	-	-	-	-	-	-	-	-	-	450-650 AD	1450	-	NED-A	-	Turkey	-	-	-	-	Domestic	-	Y
SA295	-	JX894125	Ottoni et al. 2013	N	-	-	-	-	-	-	-	ANC-Aside	EU	EU	-	-	-	-	-	-	-	-	-	-	-	-	300-450 AD	1625	-	NED-A	-	Turkey	-	-	-	-	Domestic	-	Y
SA298	-	JX894126	Ottoni et al. 2013	N	-	-	-	-	-	-	-	ANC-Aside	EU	EU	-	-	-	-	-	-	-	-	-	-	-	-	300-450 AD	1625	-	NED-A	-	Turkey	-	-	-	-	Domestic	-	Y
SA398	-	JX894127	Ottoni et al. 2013	N	-	-	-	-	-	-	-	ANC-Cside	EU	EU	-	-	-	-	-	-	-	-	-	-	-	-	300-450 AD	1625	-	NED-A	-	Turkey	-	-	-	-	Domestic	-	Y
SA400	-	JX894128	Ottoni et al. 2013	N	-	-	-	-	-	-	-	ANC-Aside	EU	EU	-	-	-	-	-	-	-	-	-	-	-	-	300-450 AD	1625	-	NED-A	-	Turkey	-	-	-	-	Domestic	-	Y
SA405	-	JX894129	Ottoni et al. 2013	N	-	-	-	-	-	-	-	ANC-Aside	EU	EU	-	-	-	-	-	-	-	-	-	-	-	-	0-1200 AD	875	-	NED-A	-	Turkey	-	-	-	-	Domestic	-	Y
SA406	-	JX894130	Ottoni et al. 2013	N	-	-	-	-	-	-	-	ANC-Aside	EU	EU	-	-	-	-	-	-	-	-	-	-	-	-	0-1200 AD	875	-	NED-A	-	Turkey	-	-	-	-	Domestic	-	Y
SA510	-	JX894131	Ottoni et al. 2013	N	-	-	-	-	-	-	-	ANC-Aside	EU	EU	-	-	-	-	-	-	-	-	-	-	-	-	450-650 AD	1450	-	NED-A	-	Turkey	-	-	-	-	Domestic	-	Y
SA791	-	JX894132	Ottoni et al. 2013	N	-	-	-	-	-	-	-	ANC-Aside	EU	EU	-	-	-	-	-	-	-	-	-	-	-	-	300-450 AD	1625	-	NED-A	-	Turkey	-	-	-	-	Domestic	-	Y
SA941	-	JX894133	Ottoni et al. 2013	N	-	-	-	-	-	-	-	ANC-Aside	EU	EU	-	-	-	-	-	-	-	-	-	-	-	-	450-650 AD	1450	-	NED-A	-	Turkey	-	-	-	-	Domestic	-	Y
SA988	-	JX894134	Ottoni et al. 2013	N	-	-	-	-	-	-	-	ANC-Aside	EU	EU	-	-	-	-	-	-	-	-	-	-	-	-	450-650 AD	1450	-	NED-A	-	Turkey	-	-	-	-	Domestic	-	Y
TK107	-	JX894159	Ottoni et al. 2013	N	-	-	-	-	-	-	-	ANC-Y1-6A	Y1	NE	-	-	-	-	-	-	-	-	-	-	-	-	-	-	-	NEW	-	Turkey	-	-	-	-	Wild	-	Y
TK119	-	JX894160	Ottoni et al. 2013	N	-	-	-	-	-	-	-	ANC-Y1-6A	Y1	NE	-	-	-	-	-	-	-	-	-	-	-	-	-	-	-	NEW	-	Turkey	-	-	-	-	Wild	-	Y
TK126	-	JX894161	Ottoni et al. 2013	N	-	-	-	-	-	-	-	ANC-Y1-6A	Y1	NE	-	-	-	-	-	-	-	-	-	-	-	-	-	-	-	NEW	-	Turkey	-	-	-	-	Wild	-	Y
Ulu20	-	JX894144	Ottoni et al. 2013	N	-	-	-	-	-	-	-	ANC-Y1-6A	Y1	NE	-	-	-	-	-	Vf FLI	-	-	-	-	-	-	6,400-5,900 BC	8150	Neolithic	NED-A	Ulucak Höyük	Turkey	-	-	-	-	Domestic	-	Y
Ulu24	-	JX894145	Ottoni et al. 2013	N	-	-	-	-	-	-	-	ANC-Y1-6A	Y1	NE	-	-	-	-	-	Vc EUS	-	-	-	-	-	-	6,400-5,900 BC	8150	Neolithic	NED-A	Ulucak Höyük	Turkey	-	-	-	-	Domestic	-	Y
Ulu27	-	JX894146	Ottoni et al. 2013	N	-	-	-	-	-	-	-	ANC-Y1-6A	Y1	NE	-	-	-	-	-	Vb EHE	-	-	-	-	-	-	6,400-5,900 BC	8150	Neolithic	NED-A	Ulucak Höyük	Turkey	-	-	-	-	Domestic	-	Y
Ulu28	-	JX894147	Ottoni et al. 2013	N	-	-	-	-	-	-	-	ANC-Y1-6A	Y1	NE	-	-	-	-	-	Vb EGN	-	-	-	-	-	-	6,400-5,900 BC	8150	Neolithic	NED-A	Ulucak Höyük	Turkey	-	-	-	-	Domestic	-	Y
Ulu49	-	JX894149	Ottoni et al. 2013	N	-	-	-	-	-	-	-	ANC-Y1-6A	Y1	NE	-	-	-	-	-	Vb EEL / Fundnr. 967	-	-	-	-	-	-	6,400-5,900 BC	8150	Neolithic	NED-A	Ulucak Höyük	Turkey	-	-	-	-	Domestic	-	Y
WBRO_563	-	JX894174	Ottoni et al. 2013	N	-	-	-	-	-	-	-	ANC-Cside	EU	EU	-	-	-	-	-	-	-	-	-	-	-	-	-	-	-	BLW	-	Romania	-	-	-	-	Wild	-	Y
WBTN_964	-	JX894180	Ottoni et al. 2013	N	-	-	-	-	-	-	-	ANC-Y2-5A	Y2	EU	-	-	-	-	-	-	-	-	-	-	-	-	-	-	-	NEW	-	Tunisia	-	-	-	-	Wild	-	Y
WBTR_515	-	JX894184	Ottoni et al. 2013	N	-	-	-	-	-	-	-	ANC-Y1-6A	Y1	NE	-	-	-	-	-	-	-	-	-	-	-	-	-	-	-	NEW	-	Turkey	-	-	-	-	Wild	-	Y
WBTR_516	-	JX894185	Ottoni et al. 2013	N	-	-	-	-	-	-	-	ANC-Y1-6A	Y1	NE	-	-	-	-	-	-	-	-	-	-	-	-	-	-	-	NEW	-	Turkey	-	-	-	-	Wild	-	Y
WBTR_517	-	JX894186	Ottoni et al. 2013	N	-	-	-	-	-	-	-	ANC-Y1-6A	Y1	NE	-	-	-	-	-	-	-	-	-	-	-	-	-	-	-	NEW	-	Turkey	-	-	-	-	Wild	-	Y
WBUA_1267	-	JX894187	Ottoni et al. 2013	N	-	-	-	-	-	-	-	ANC-Cside	EU	EU	-	-	-	-	-	-	-	-	-	-	-	-	-	-	-	EUW	-	Ukraine	-	-	-	-	Wild	-	Y
WBUA_1268	-	JX894188	Ottoni et al. 2013	N	-	-	-	-	-	-	-	ANC-Cside	EU	EU	-	-	-	-	-	-	-	-	-	-	-	-	-	-	-	EUW	-	Ukraine	-	-	-	-	Wild	-	Y
LG241	-	JX894011	Ottoni et al. 2013	N	-	-	-	-	-	-	-	ANC-Arm1T	ArmT	NE	-	-	-	-	-	-	-	-	-	-	-	-	-	-	-	NEU-A	Areni-1	Armenia	-	-	-	-	Unknown	-	Y
Aru10	-	JX893958.1	Ottoni et al. 2013	N	-	-	-	-	-	-	-	ANC-Arm1T	ArmT	NE	-	-	-	-	-	2006, B14	-	-	-	-	-	-	5600-5300 calBC	7450	-	NED-A	Aruchlo	Georgia	-	-	-	-	Domestic	-	Y
Aru11	-	JX893959.1	Ottoni et al. 2013	N	-	-	-	-	-	-	-	ANC-Arm1T	ArmT	NE	-	-	-	-	-	2006, B21	-	-	-	-	-	-	5600-5300 calBC	7450	-	NED-A	Aruchlo	Georgia	-	-	-	-	Domestic	-	Y
Aru12	-	JX893960.1	Ottoni et al. 2013	N	-	-	-	-	-	-	-	ANC-Arm1T	ArmT	NE	-	-	-	-	-	2006, C21	-	-	-	-	-	-	5600-5300 calBC	7450	Early Neolithic	NED-A	Aruchlo	Georgia	Domestic	-	-	G/A	Domestic	Domestic	Y
Aru13	-	JX893961.1	Ottoni et al. 2013	N	-	-	-	-	-	-	-	ANC-Arm1T	ArmT	NE	-	-	-	-	-	2006, B23	-	-	-	-	-	-	5600-5300 calBC	7450	-	NED-A	Aruchlo	Georgia	-	-	-	-	Domestic	-	Y
Aru24	-	JX893962.1	Ottoni et al. 2013	N	-	-	-	-	-	-	-	ANC-Arm1T	ArmT	NE	-	-	-	-	-	2006, D30	-	-	-	-	-	-	5600-5300 calBC	7450	Early Neolithic	NED-A	Aruchlo	Georgia	Domestic	-	-	G/G	Domestic	Domestic	Y
Aru25	-	JX893963.1	Ottoni et al. 2013	N	-	-	-	-	-	-	-	ANC-Arm1T	ArmT	NE	-	-	-	-	-	2006, A21	-	-	-	-	-	-	5600-5300 calBC	7450	-	NED-A	Aruchlo	Georgia	-	-	-	-	Domestic	-	Y
Aru7	-	JX893964.1	Ottoni et al. 2013	N	-	-	-	-	-	-	-	ANC-Arm1T	ArmT	NE	-	-	-	-	-	2006, D27	-	-	-	-	-	-	5600-5300 calBC	7450	Early Neolithic	NED-A	Aruchlo	Georgia	Domestic	-	-	G/A	Domestic	Domestic	Y
BAD10	-	JX893965	Ottoni et al. 2013	N	-	-	-	-	-	-	-	ANC-Y1-6A	Y1	NE	-	-	-	-	-	-	scapula prox F	-	-	-	-	-	6,460-6,220 BC	8340	-	NED-A	Bademağacı Höyük	Turkey	-	-	-	-	Domestic	-	Y
BAD15	-	JX893966	Ottoni et al. 2013	N	-	-	-	-	-	-	-	ANC-Y2-5A	Y2	EU	-	-	-	-	-	-	-	-	-	-	-	-	3,100-2,000 BC	4550	-	NED-A	Bademağacı Höyük	Turkey	-	-	-	-	Domestic	-	Y
BAD16	-	JX893967	Ottoni et al. 2013	N	-	-	-	-	-	-	-	ANC-Arm1T	ArmT	NE	-	-	-	-	-	-	-	-	-	-	-	-	3,100-2,000 BC	4550	-	NEU-A	Bademağacı Höyük	Turkey	-	-	-	-	Unknown	-	Y
BAD17	-	JX893968	Ottoni et al. 2013	N	-	-	-	-	-	-	-	ANC-Y1-6A	Y1	NE	-	-	-	-	-	-	-	-	-	-	-	-	3,100-2,000 BC	4550	-	NED-A	Bademağacı Höyük	Turkey	-	-	-	-	Domestic	-	Y
BAD18	-	JX893969	Ottoni et al. 2013	N	-	-	-	-	-	-	-	ANC-Arm1T	ArmT	NE	-	-	-	-	-	-	-	-	-	-	-	-	3,100-2,000 BC	4550	-	NED-A	Bademağacı Höyük	Turkey	-	-	-	-	Domestic	-	Y
BAD30	-	JX893970	Ottoni et al. 2013	N	-	-	-	-	-	-	-	ANC-Y1-6A	Y1	NE	-	-	-	-	-	-	-	-	-	-	-	-	7,000-6,000 BC	8500	-	NED-A	Bademağacı Höyük	Turkey	-	-	-	-	Domestic	-	Y
BAD32	-	JX893971	Ottoni et al. 2013	N	-	-	-	-	-	-	-	ANC-Y1-6A	Y1	NE	-	-	-	-	-	-	-	-	-	-	-	-	7,000-6,000 BC	8500	-	NED-A	Bademağacı Höyük	Turkey	-	-	-	-	Domestic	-	Y
BAD4	-	JX893972	Ottoni et al. 2013	N	-	-	-	-	-	-	-	ANC-Y1-6A	Y1	NE	-	-	-	-	-	-	-	-	-	-	-	-	6,405-6,235 BC	8320	-	NEW-A	Bademağacı Höyük	Turkey	-	-	-	-	Wild	-	Y
BAD47	-	JX893973	Ottoni et al. 2013	N	-	-	-	-	-	-	-	ANC-Y1-6A	Y1	NE	-	-	-	-	-	-	-	-	-	-	-	-	7,000-6,000 BC	8500	-	NED-A	Bademağacı Höyük	Turkey	-	-	-	-	Domestic	-	Y
BAD5	-	JX893974	Ottoni et al. 2013	N	-	-	-	-	-	-	-	ANC-Y1-6A	Y1	NE	-	-	-	-	-	-	-	-	-	-	-	-	6,405-6,235 BC	8320	-	NEW-A	Bademağacı Höyük	Turkey	-	-	-	-	Wild	-	Y
BAD52	-	JX893975	Ottoni et al. 2013	N	-	-	-	-	-	-	-	ANC-Arm1T	ArmT	NE	-	-	-	-	-	-	-	-	-	-	-	-	6,405-6,235 BC - uncertainty whether date is direct	8320	-	NED-A	Bademağacı Höyük	Turkey	-	-	-	-	Domestic	-	Y
BAD54	-	JX893976	Ottoni et al. 2013	N	-	-	-	-	-	-	-	ANC-Arm1T	ArmT	NE	-	-	-	-	-	-	-	-	-	-	-	-	6,405-6,235 BC - uncertainty whether date is direct	8320	-	NED-A	Bademağacı Höyük	Turkey	-	-	-	-	Domestic	-	Y
BAD63	-	JX893977	Ottoni et al. 2013	N	-	-	-	-	-	-	-	ANC-Y1-6A	Y1	NE	-	-	-	-	-	-	-	-	-	-	-	-	7,000-6,000 BC	8500	-	NED-A	Bademağacı Höyük	Turkey	-	-	-	-	Domestic	-	Y
BAD83	-	JX893978	Ottoni et al. 2013	N	-	-	-	-	-	-	-	ANC-Y1-6A	Y1	NE	-	-	-	-	-	-	-	-	-	-	-	-	3,100-2,000 BC	4550	-	NED-A	Bademağacı Höyük	Turkey	-	-	-	-	Domestic	-	Y
BAD84	-	JX893979	Ottoni et al. 2013	N	-	-	-	-	-	-	-	ANC-Y1-6A	Y1	NE	-	-	-	-	-	-	-	-	-	-	-	-	3,100-2,000 BC	4550	-	NEW-A	Bademağacı Höyük	Turkey	-	-	-	-	Wild	-	Y
BAD85	-	JX893980	Ottoni et al. 2013	N	-	-	-	-	-	-	-	ANC-Y1-6A	Y1	NE	-	-	-	-	-	-	-	-	-	-	-	-	3,100-2,000 BC	4550	-	NEW-A	Bademağacı Höyük	Turkey	-	-	-	-	Wild	-	Y
BAD86	-	JX893981	Ottoni et al. 2013	N	-	-	-	-	-	-	-	ANC-Y1-6A	Y1	NE	-	-	-	-	-	-	-	-	-	-	-	-	3,100-2,000 BC	4550	-	NEW-A	Bademağacı Höyük	Turkey	-	-	-	-	Wild	-	Y
BAD87	-	JX893982	Ottoni et al. 2013	N	-	-	-	-	-	-	-	ANC-Y1-6A	Y1	NE	-	-	-	-	-	-	-	-	-	-	-	-	3,100-2,000 BC	4550	-	NEW-A	Bademağacı Höyük	Turkey	-	-	-	-	Wild	-	Y
BAD9	-	JX893983	Ottoni et al. 2013	N	-	-	-	-	-	-	-	NE1	NE1	NE	-	-	-	-	-	-	-	-	-	-	-	-	7,000-6,000 BC	8500	-	NEW-A	Bademağacı Höyük	Turkey	-	-	-	-	Wild	-	Y
LG480	-	JX894034	Ottoni et al. 2013	N	-	-	-	-	-	-	-	ANC-Arm1T	ArmT	NE	-	-	-	-	-	-	-	-	-	-	-	-	3,590-3,470 BC	5330	-	NED-A	Çamlibel Tarlasi	Turkey	-	-	-	-	Domestic	-	Y
LG485	-	JX894035	Ottoni et al. 2013	N	-	-	-	-	-	-	-	ANC-Y1-6A	Y1	NE	-	-	-	-	-	-	-	-	-	-	-	-	3,590-3,470 BC	5330	-	NED-A	Çamlibel Tarlasi	Turkey	-	-	-	-	Domestic	-	Y
LG486	-	JX894036	Ottoni et al. 2013	N	-	-	-	-	-	-	-	ANC-Y1-6A	Y1	NE	-	-	-	-	-	-	-	-	-	-	-	-	3,590-3,470 BC	5330	-	NED-A	Çamlibel Tarlasi	Turkey	-	-	-	-	Domestic	-	Y
LG489	-	JX894038	Ottoni et al. 2013	N	-	-	-	-	-	-	-	ANC-Y1-6A	Y1	NE	-	-	-	-	-	-	-	-	-	-	-	-	3,590-3,470 BC	5330	-	NED-A	Çamlibel Tarlasi	Turkey	-	-	-	-	Domestic	-	Y
LG495	-	JX894042	Ottoni et al. 2013	N	-	-	-	-	-	-	-	ANC-Arm1T	ArmT	NE	-	-	-	-	-	-	-	-	-	-	-	-	3,590-3,470 BC	5330	-	NED-A	Çamlibel Tarlasi	Turkey	-	-	-	-	Domestic	-	Y
LG459	-	JX894029	Ottoni et al. 2013	N	-	-	-	-	-	-	-	ANC-Arm1T	ArmT	NE	-	-	-	-	-	-	-	-	-	-	-	-	7,000-6,000 BC	8500	-	NEU-A	Çayönü Tepesi	Turkey	-	-	-	-	Unknown	-	Y
LG773	-	JX894047	Ottoni et al. 2013	N	-	-	-	-	-	-	-	ANC-Arm1T	ArmT	NE	-	-	-	-	-	-	-	-	-	-	-	-	4th/3rd millennium BC	5000	-	NEU-A	Chogha Gavaneh	Iran	-	-	-	-	Unknown	-	Y
LG073	-	JX893994	Ottoni et al. 2013	N	-	-	-	-	-	-	-	ANC-Arm1T	ArmT	NE	-	-	-	-	-	-	-	-	-	-	-	-	5th Century AD	1550	-	NEU-A	Dasht Qaleh	Iran	-	-	-	-	Unknown	-	Y
LG226	-	JX894009	Ottoni et al. 2013	N	-	-	-	-	-	-	-	ANC-Arm1T	ArmT	NE	-	-	-	-	-	-	-	-	-	-	-	-	1,200-600 BC	2900	-	NEU-A	Doshan Tepe	Iran	-	-	-	-	Unknown	-	Y
LG227	-	JX894010	Ottoni et al. 2013	N	-	-	-	-	-	-	-	ANC-Arm1T	ArmT	NE	-	-	-	-	-	-	-	-	-	-	-	-	1,200-600 BC	2900	-	NEU-A	Doshan Tepe	Iran	-	-	-	-	Unknown	-	Y
F13	-	JX893984	Ottoni et al. 2013	N	-	-	-	-	-	-	-	ANC-Aside	EU	EU	-	-	-	-	-	-	-	-	-	-	-	-	6th-3rd cent BC	2350	-	NED-A	Duzen Tepe	Turkey	-	-	-	-	Domestic	-	Y
F15	-	JX893985	Ottoni et al. 2013	N	-	-	-	-	-	-	-	ANC-Aside	EU	EU	-	-	-	-	-	-	-	-	-	-	-	-	6th-3rd cent BC	2350	-	NED-A	Duzen Tepe	Turkey	-	-	-	-	Domestic	-	Y
F20	-	JX893986	Ottoni et al. 2013	N	-	-	-	-	-	-	-	ANC-Aside	EU	EU	-	-	-	-	-	-	-	-	-	-	-	-	6th-3rd cent BC	2350	-	NED-A	Duzen Tepe	Turkey	-	-	-	-	Domestic	-	Y
F21	-	JX893987	Ottoni et al. 2013	N	-	-	-	-	-	-	-	ANC-Cside	EU	EU	-	-	-	-	-	-	-	-	-	-	-	-	6th-3rd cent BC	2350	-	NED-A	Duzen Tepe	Turkey	-	-	-	-	Domestic	-	Y
LG011	-	JX893988	Ottoni et al. 2013	N	-	-	-	-	-	-	-	ANC-Arm1T	ArmT	NE	-	-	-	-	-	-	-	-	-	-	-	-	~3,000 BC	5000	-	NEU-A	Gohar Tappeh	Iran	-	-	-	-	Unknown	-	Y
LG223	-	JX894006	Ottoni et al. 2013	N	-	-	-	-	-	-	-	ANC-Arm1T	ArmT	NE	-	-	-	-	-	-	-	-	-	-	-	-	1,800-1,200 BC	3500	-	NEU-A	Haftavan Tepe	Iran	-	-	-	-	Unknown	-	Y
LG224	-	JX894007	Ottoni et al. 2013	N	-	-	-	-	-	-	-	ANC-Arm1T	ArmT	NE	-	-	-	-	-	-	-	-	-	-	-	-	1,800-1,200 BC	3500	-	NEU-A	Haftavan Tepe	Iran	-	-	-	-	Unknown	-	Y
[truncated: 323 more rows]
