# Supplementary material for: Ancient pigs reveal a near-complete genomic turnover following their introduction to Europe
Source: Proc Natl Acad Sci U S A. 2019 Aug 12;116(35):17231–8. doi: 10.1073/pnas.1901169116 (PMC6717267; doi:10.1073/pnas.1901169116)
Supplement: Supplementary File [file pnas.1901169116.sd02.xlsx]

## Sheet: Sheet1
ID	Population	Breed/Country	Coverage	Accession	doi
DU22M03	EUD	Duroc	12.9	SAMEA5772925	this_study
HA20U04	EUD	Hampshire	13.9	SAMEA5772926	this_study
HA20U06	EUD	Hampshire	13.7	SAMEA5772927	this_study
LR24M17	EUD	Landrace2	10.5	SAMEA5772905	this_study
LR24M18	EUD	Landrace2	10.3	SAMEA5772906	this_study
LR24M19	EUD	Landrace2	12.6	SAMEA5772907	this_study
LR24M20	EUD	Landrace2	15.2	SAMEA5772908	this_study
LR24M21	EUD	Landrace2	11.6	SAMEA5772909	this_study
LW22F08	EUD	Large_White_5	10.9	SAMEA5772911	this_study
LW22F09	EUD	Large_White_5	12.9	SAMEA5772912	this_study
LW37M01	EUD	Large_White_5	7.6	SAMEA5772913	this_study
LW38MF02	EUD	Large_White_5	9.9	SAMEA5772914	this_study
LW39M01	EUD	Large_White_5	12.9	SAMEA5772915	this_study
LW39M02	EUD	Large_White_5	12.9	SAMEA5772916	this_study
LW39M03	EUD	Large_White_5	11.5	SAMEA5772917	this_study
LW39M04	EUD	Large_White_4	9.5	SAMEA5772918	this_study
LW39M05	EUD	Large_White_3	14	SAMEA5772919	this_study
LW39M07	EUD	Large_White_1	12.6	SAMEA5772920	this_study
LW39M08	EUD	Large_White_1	13.9	SAMEA5772921	this_study
PI21F07	EUD	Pietrain	13.2	SAMEA5772922	this_study
PI21F08	EUD	Pietrain	13.3	SAMEA5772923	this_study
PI21F09	EUD	Pietrain	14.9	SAMEA5772924	this_study
LR24M22	EUD	Landrace2	10.2	SAMEA5772910	this_study
WB72U01	NEW	Near_East	4.6	SAMEA3497889	10.1038/ng.3394
WB44U07	EUW	Italian_wild	10.7	SAMEA3497888	10.1038/ng.3394
WB44U06	EUW	Italian_wild	12.2	SAMEA3497887	10.1038/ng.3394
WB42M09	EUW	Italy2	13.6	SAMEA3497886	10.1038/ng.3394
WB33U05	NEW	Samos_wild	10.3	SAMEA3497885	10.1038/ng.3394
WB33U04	NEW	Samos_wild	11.5	SAMEA3497884	10.1038/ng.3394
WB32U05	BLW	Greece2	11.3	SAMEA3497883	10.1038/ng.3394
WB32F07	BLW	Greece2	11.9	SAMEA3497882	10.1038/ng.3394
WB31M09	BLW	Greece1	11.2	SAMEA3497881	10.1038/ng.3394
WB31F05	BLW	Greece1	14.2	SAMEA3497880	10.1038/ng.3394
WB28M39	EUW	Italy1	12.2	SAMEA3497879	10.1038/ng.3394
WB28F31	EUW	Italy1	17.3	SAMEA3497878	10.1038/ng.3394
WB22M03	EUW	Dutch_wild2	11.9	SAMEA3497875	10.1038/ng.3394
WB22M02	EUW	Netherlands	19.5	SAMEA3497874	10.1038/ng.3394
WB22F04	EUW	Dutch_wild2	9	SAMEA3497873	10.1038/ng.3394
WB22F03	EUW	Dutch_wild2	9.4	SAMEA3497872	10.1038/ng.3394
WB21M05	EUW	Dutch_wild1	15.2	SAMEA3497869	10.1038/ng.3394
WB21F10	EUW	Netherlands	12.9	SAMEA3497867	10.1038/ng.3394
WB21F04	EUW	Dutch_wild1	12.6	SAMEA3497865	10.1038/ng.3394
WB21F03	EUW	Dutch_wild1	10.6	SAMEA3497864	10.1038/ng.3394
TA01M06	EUD	Tamworth	13.1	SAMEA3497863	10.1038/ng.3394
TA01F19	EUD	Tamworth	11.5	SAMEA3497862	10.1038/ng.3394
RE01F51	EUD	Retinto	14.3	SAMEA3497861	10.1038/ng.3394
NS01F05	EUD	Nera_Siciliana	10.1	SAMEA3497859	10.1038/ng.3394
NI01U07	EUD	Negro_Iberico	13.4	SAMEA3497858	10.1038/ng.3394
MW01F33	EUD	Middle_White	11	SAMEA3497857	10.1038/ng.3394
MW01F29	EUD	Middle_White	12.6	SAMEA3497856	10.1038/ng.3394
MA01F20	EUD	Mangalica	11	SAMEA3497855	10.1038/ng.3394
MA01F18	EUD	Mangalica	9.7	SAMEA3497854	10.1038/ng.3394
LS01F04	EUD	Linderodsvin	12.6	SAMEA3497852	10.1038/ng.3394
LR30F04	EUD	Landrace3	10.6	SAMEA3497851	10.1038/ng.3394
LE01F25	EUD	Leicoma	13.6	SAMEA3497846	10.1038/ng.3394
LB01F49	EUD	Large_Black	22	SAMEA3497845	10.1038/ng.3394
GO01F23	EUD	Gloucester_Old_Spot	9.8	SAMEA3497842	10.1038/ng.3394
GO01F04	EUD	Gloucester_Old_Spot	18.3	SAMEA3497841	10.1038/ng.3394
DU22M02	EUD	Duroc	12.7	SAMEA3497838	10.1038/ng.3394
DU22M01	EUD	Duroc	14.2	SAMEA3497837	10.1038/ng.3394
CT01M12	EUD	Casertana	9.1	SAMEA3497836	10.1038/ng.3394
CT01F13	EUD	Casertana	11.6	SAMEA3497835	10.1038/ng.3394
CS01F02	EUD	Cinta_Senese	12.3	SAMEA3497834	10.1038/ng.3394
CM01F18	EUD	Chato_Murciano	10.9	SAMEA3497833	10.1038/ng.3394
CM01F17	EUD	Chato_Murciano	12.4	SAMEA3497832	10.1038/ng.3394
CA01F14	EUD	Calabrese	14.1	SAMEA3497831	10.1038/ng.3394
BS01F35	EUD	British_Saddleback	11.6	SAMEA3497830	10.1038/ng.3394
BS01F10	EUD	British_Saddleback	13	SAMEA3497829	10.1038/ng.3394
BK01M20	EUD	Berkshire	10.8	SAMEA3497828	10.1038/ng.3394
BK01F10	EUD	Berkshire	12.8	SAMEA3497827	10.1038/ng.3394
BB01M47	EUD	Bunte_Bentheimer	15.1	SAMEA3497826	10.1038/ng.3394
AS01F09	EUD	Angler_Sattleschwein	12.3	SAMEA3497825	10.1038/ng.3394
AS01F01	EUD	Angler_Sattleschwein	12.9	SAMEA3497824	10.1038/ng.3394
WB30U09	ASW	Chinese_wild2	11.8	SAMEA3497822	10.1038/ng.3394
WB29U16	ASW	Chinese_wild1	12.8	SAMEA3497819	10.1038/ng.3394
WB29U14	ASW	Chinese_wild1	9	SAMEA3497818	10.1038/ng.3394
WB29U13	ASW	SChina	5.7	SAMEA3497817	10.1038/ng.3394
ZA01U02	ASD	Zang	10.2	SAMEA3497814	10.1038/ng.3394
WS01U13	ASD	Wannan_Spotted	9.5	SAMEA3497811	10.1038/ng.3394
WS01U03	ASD	Wannan_Spotted	9.9	SAMEA3497810	10.1038/ng.3394
MS21M08	ASD	Meishan2	9	SAMEA3497808	10.1038/ng.3394
MS21M05	ASD	Meishan2	10.6	SAMEA3497806	10.1038/ng.3394
MS21M01	ASD	Meishan2	8.7	SAMEA3497805	10.1038/ng.3394
MS20U13	ASD	Meishan1	7.8	SAMEA3497804	10.1038/ng.3394
MS20M05	ASD	Meishan1	10.5	SAMEA3497801	10.1038/ng.3394
MS20M03	ASD	Meishan1	10.3	SAMEA3497800	10.1038/ng.3394
LSP01U18	ASD	Leping_Spotted	13.8	SAMEA3497799	10.1038/ng.3394
LSP01U16	ASD	Leping_Spotted	10.8	SAMEA3497798	10.1038/ng.3394
JQ01U08	ASD	Jiangquhai	8.8	SAMEA3497797	10.1038/ng.3394
JQ01U03	ASD	Jiangquhai	8.3	SAMEA3497796	10.1038/ng.3394
JI01U10	ASD	Jinhua	10.2	SAMEA3497794	10.1038/ng.3394
JI01U08	ASD	Jinhua	9.1	SAMEA3497793	10.1038/ng.3394
WB30U01	ASW	Chinese_wild2	5.4	SAMEA1557437	10.1371/journal.pgen.1003100
LR30F02	EUD	Landrace3	7.6	SAMEA1557436	10.1371/journal.pgen.1003100
LW22M04	EUD	Large_White_1	9.8	SAMEA1557435	10.1371/journal.pgen.1003100
DU23M04	EUD	Duroc_2	7.8	SAMEA1557434	10.1371/journal.pgen.1003100
WB21M03	EUW	Dutch_wild1	11.7	SAMEA1557433	10.1371/journal.pgen.1003100
PI21F06	EUD	Pietrain	10.8	SAMEA1557432	10.1371/journal.pgen.1003100
LW22F03	EUD	Large_White_1	10.3	SAMEA1557431	10.1371/journal.pgen.1003100
PI21F02	EUD	Pietrain	10.8	SAMEA1557430	10.1371/journal.pgen.1003100
MS20U11	ASD	Meishan1	9.4	SAMEA1557428	10.1371/journal.pgen.1003100
LW36F05	EUD	Large_White_2	8.7	SAMEA1557427	10.1371/journal.pgen.1003100
LR24F08	EUD	Landrace2	9.2	SAMEA1557426	10.1371/journal.pgen.1003100
LW36F04	EUD	Large_White_2	9.6	SAMEA1557425	10.1371/journal.pgen.1003100
WB21F05	EUW	Dutch_wild1	9.4	SAMEA1557424	10.1371/journal.pgen.1003100
DU23M03	EUD	Duroc_2	6.2	SAMEA1557423	10.1371/journal.pgen.1003100
WB30U08	ASW	Chinese_wild2	10.1	SAMEA1557421	10.1371/journal.pgen.1003100
MS20U10	ASD	Meishan1	9.4	SAMEA1557420	10.1371/journal.pgen.1003100
DU23M02	EUD	Duroc_2	11.8	SAMEA1557419	10.1371/journal.pgen.1003100
LR24F01	EUD	Landrace2	13.9	SAMEA1557416	10.1371/journal.pgen.1003100
LW22F02	EUD	Large_White_1	10.3	SAMEA1557415	10.1371/journal.pgen.1003100
LW22F04	EUD	Large_White_1	10.3	SAMEA1557413	10.1371/journal.pgen.1003100
LW22F01	EUD	Large_White_1	5.9	SAMEA1557412	10.1371/journal.pgen.1003100
WB20U02	ASW	Japanese_wild	11.3	SAMEA1557411	10.1371/journal.pgen.1003100
MS21M14	ASD	Meishan2	10.4	SAMEA1557410	10.1371/journal.pgen.1003100
PI21M20	EUD	Pietrain	5.9	SAMEA1557408	10.1371/journal.pgen.1003100
DU23M01	EUD	Duroc_2	10.9	SAMEA1557407	10.1371/journal.pgen.1003100
LW36F01	EUD	Large_White_2	10.1	SAMEA1557406	10.1371/journal.pgen.1003100
LR21M03	EUD	Landrace1	9.5	SAMEA1557405	10.1371/journal.pgen.1003100
LW36F02	EUD	Large_White_2	8.6	SAMEA1557404	10.1371/journal.pgen.1003100
WB26M09	EUW	Swiss_wild	14.6	SAMEA1557403	10.1371/journal.pgen.1003100
LW22F06	EUD	Large_White_1	9.5	SAMEA1557402	10.1371/journal.pgen.1003100
WB25U11	EUW	French_wild	9.6	SAMEA1557401	10.1371/journal.pgen.1003100
HA20U02	EUD	Hampshire	10.3	SAMEA1557400	10.1371/journal.pgen.1003100
LW36F06	EUD	Large_White_2	8.8	SAMEA1557399	10.1371/journal.pgen.1003100
XI01U03	ASD	Xiang	9.2	SAMEA1557398	10.1371/journal.pgen.1003100
WB29U12	ASW	Chinese_wild1	10.4	SAMEA1557396	10.1371/journal.pgen.1003100
MS21M07	ASD	Meishan2	9	SAMEA1557395	10.1371/journal.pgen.1003100
WB22F01	EUW	Dutch_wild2	5.7	SAMEA1557394	10.1371/journal.pgen.1003100
PI21M17	EUD	Pietrain	8.7	SAMEA1557392	10.1371/journal.pgen.1003100
HA20U01	EUD	Hampshire	11.6	SAMEA1557391	10.1371/journal.pgen.1003100
LR30F03	EUD	Landrace3	7.8	SAMEA1557390	10.1371/journal.pgen.1003100
LW22F07	EUD	Large_White_1	11.8	SAMEA1557389	10.1371/journal.pgen.1003100
JQ01U02	ASD	Jianquhai	10.7	SAMEA1557388	10.1371/journal.pgen.1003100
WB22F02	EUW	Dutch_wild2	8.2	SAMEA1557387	10.1371/journal.pgen.1003100
WB29U04	ASW	Chinese_wild1	5.5	SAMEA1557386	10.1371/journal.pgen.1003100
XI01U04	ASD	Xiang	9.1	SAMEA1557385	10.1371/journal.pgen.1003100
Sverrucosus	OUT	Sus_verrucosus	11.9	SAMEA1557384	10.1371/journal.pgen.1003100
LW36F03	EUD	Large_White_2	9	SAMEA1557383	10.1371/journal.pgen.1003100
